# Supplementary material for: Genome data mining of a novel Stutzerimonas marianensis strain LB-0542 isolated from pelagic Sargassum seaweed waste for plastic-degrading and plant growth-promoting traits
Source: Data Brief. 2026 Jan 8;65:112454. doi: 10.1016/j.dib.2026.112454 (PMC12859451; doi:10.1016/j.dib.2026.112454)
Supplement: Supplementary file 1 [file mmc1.xlsx]

## Sheet: Fig. S1
Fig. S1. Evolutionary relatedness of the novel S. marianensis strain LB-0542 based on 16S rRNA gene sequences
	The tree was constructed using the FastME 2.1.6.1 program available in TYGS [20] and the Genome Blast Distance Phylogeny (GBDP) distances calculated from 16S rRNA gene sequences. The branch lengths are scaled in terms of the GBDP distance formula d5. The GBDP pseudo-bootstrap support values >60% from 100 replications (average branch support 68.9%) are specified above the branches. The tree was ro…

## Sheet: Fig. S2
Fig. S2. Functional annotation of the genome of the novel Stutzerimonas marianensis strain LB-0542 via RAST with subsystem category distribution

## Sheet: Table S1
Table S1. COG (Clusters of Orthologous Genes) profile of the genome of the novel Stutzerimonas marianensis strain LB-0542
COG Functional Class	COG Functional Categories	Number of gene(s)	Number of genes (%)
POORLY CHARACTERIZED	Function unknown–[S]	1152	29.0323
CELLULAR PROCESSES AND SIGNALING	Cell wall/membrane/envelope biogenesis–[M]	225	5.67036
CELLULAR PROCESSES AND SIGNALING	Signal transduction mechanisms–[T]	253	6.37601
CELLULAR PROCESSES AND SIGNALING	Posttranslational modification, protein turnover, chaperones–[O]	161	4.05746
CELLULAR PROCESSES AND SIGNALING	Intracellular trafficking, secretion, and vesicular transport–[U]	79	1.99093
CELLULAR PROCESSES AND SIGNALING	Cell motility–[N]	96	2.41935
CELLULAR PROCESSES AND SIGNALING	Defense mechanisms–[V]	53	1.33569
CELLULAR PROCESSES AND SIGNALING	Cell cycle control, cell division, chromosome partitioning–[D]	32	0.806452
INFORMATION STORAGE AND PROCESSING	Transcription–[K]	231	5.82157
INFORMATION STORAGE AND PROCESSING	Translation, ribosomal structure and biogenesis–[J]	177	4.46069
INFORMATION STORAGE AND PROCESSING	Replication, recombination and repair–[L]	146	3.67944
INFORMATION STORAGE AND PROCESSING	Chromatin structure and dynamics–[B]	1	0.0252016
INFORMATION STORAGE AND PROCESSING	RNA processing and modification–[A]	1	0.0252016
METABOLISM	Amino acid transport and metabolism–[E]	301	7.58569
METABOLISM	Inorganic ion transport and metabolism–[P]	231	5.82157
METABOLISM	Energy production and conversion–[C]	254	6.40121
METABOLISM	Carbohydrate transport and metabolism–[G]	183	4.6119
METABOLISM	Lipid transport and metabolism–[I]	127	3.2006
METABOLISM	Coenzyme transport and metabolism–[H]	113	2.84778
METABOLISM	Nucleotide transport and metabolism–[F]	80	2.01613
METABOLISM	Secondary metabolites biosynthesis, transport and catabolism–[Q]	72	1.81452

## Sheet: Table S2
Table S2. Detection of plastic-degrading genes in the genome of the novel Stutzerimonas marianensis strain LB-0542
qseqid	sseqid	Enzyme	Bacterium	Plastic type	Pident	Length	Mismatch	evalue	Bitscore
BAAIAE010000001-149|GAB6386610.1|198|Stutzerimonas	111	Alkane-1 monooxygenase	Acinetobacter johnsonii	PS	39.9	168	96	1e-42	136.7
BAAIAE010000001-266|GAB6386727.1|455|Stutzerimonas	222	Copper oxidase	Rhodococcus opacus	PE	30.7	463	248	7e-56	187.6
BAAIAE010000001-613|GAB6387074.1|490|Stutzerimonas	35	PEG aldehyde dehydrogenase	Streptomyces sp.	PEG	35.3	467	291	8.8e-80	250.4
BAAIAE010000001-614|GAB6387075.1|558|Stutzerimonas	32	PEG dehydrogenase	Sphingomonas macrogoltabidus	PEG	38.8	539	306	1.4e-111	337.8
BAAIAE010000001-762|GAB6387223.1|484|Stutzerimonas	35	PEG aldehyde dehydrogenase	Streptomyces sp.	PEG	34.9	458	287	2.7e-80	251.5
BAAIAE010000001-931|GAB6387392.1|313|Stutzerimonas	210	Lipase	Pseudomonas chlororaphis	PHBV, PHA, PLA, PCL, PES	45.4	291	146	3.5e-73	221.9
BAAIAE010000001-931|GAB6387392.1|313|Stutzerimonas	56	Lipase	Burkholderia cepacia	PBSA	40.1	322	148	3.6e-67	208.8
BAAIAE010000001-931|GAB6387392.1|313|Stutzerimonas	52	Lipase	Pseudomonas aeruginosa	PBSA	37.6	245	112	1.2e-42	141.4
BAAIAE010000001-935|GAB6387396.1|201|Stutzerimonas	87	Polyesterase	Pseudomonas pseudoalcaligenes	PBAT	71.7	180	51	3.4e-95	269.2
BAAIAE010000001-1096|GAB6387557.1|506|Stutzerimonas	35	PEG aldehyde dehydrogenase	Streptomyces sp.	PEG	31.9	470	304	3.9e-68	220.3
BAAIAE010000001-1163|GAB6387624.1|327|Stutzerimonas	211	Lipase	Pseudomonas chlororaphis	PHBV, PHA, PLA, PCL, PES	73	319	84	1.7e-171	473.8
BAAIAE010000001-1209|GAB6387670.1|480|Stutzerimonas	35	PEG aldehyde dehydrogenase	Streptomyces sp.	PEG	33.3	468	298	4.4e-58	193
BAAIAE010000001-1291|GAB6387752.1|503|Stutzerimonas	35	PEG aldehyde dehydrogenase	Streptomyces sp.	PEG	33.2	410	258	1.1e-55	187.2
BAAIAE010000001-1327|GAB6387788.1|256|Stutzerimonas	71	3HV dehydrogenase	Paracoccus denitrificans	P3HV, PHBV, PHA	53.9	258	110	3.4e-89	259.2
BAAIAE010000001-1446|GAB6387907.1|283|Stutzerimonas	93	PVA dehydrogenase	Stenotrophomonas rhizophila	PVA	66.5	284	92	4e-125	352.4
BAAIAE010000002-593|GAB6388590.1|476|Stutzerimonas	35	PEG aldehyde dehydrogenase	Streptomyces sp.	PEG	31	335	214	8.9e-34	126.3
BAAIAE010000002-601|GAB6388598.1|282|Stutzerimonas	120	Cutinase	Pseudomonasm mendocina	PET	79.8	258	52	7.7e-163	446.8
BAAIAE010000002-809|GAB6388806.1|497|Stutzerimonas	35	PEG aldehyde dehydrogenase	Streptomyces sp.	PEG	37.9	470	278	3.9e-84	261.9
BAAIAE010000002-820|GAB6388817.1|482|Stutzerimonas	35	PEG aldehyde dehydrogenase	Streptomyces sp.	PEG	35	474	280	3.7e-75	238
BAAIAE010000002-922|GAB6388919.1|462|Stutzerimonas	152	Protease	Lederbergia lenta	PLA	43.4	221	107	6e-36	127.9
BAAIAE010000002-922|GAB6388919.1|462|Stutzerimonas	153	Protease	Lederbergia lenta	PLA	44.1	222	104	1.2e-35	127.1
BAAIAE010000002-922|GAB6388919.1|462|Stutzerimonas	154	Protease	Bacillus licheniformis	PLA	36.7	264	126	3.9e-34	125.6
BAAIAE010000002-945|GAB6388942.1|623|Stutzerimonas	117	Rubber oxygenase	Rhizobacter gummiphilus	NR	59.5	37	14	1.6e-08	50.4
BAAIAE010000002-945|GAB6388942.1|623|Stutzerimonas	116	Rubber oxygenase	Steroidobacter cummioxidans	NR	59.5	37	14	1.6e-08	50.4
BAAIAE010000003-172|GAB6389138.1|218|Stutzerimonas	173	Esterase	Pseudomonas sp.	PET	70.5	217	64	3.8e-114	319.3
BAAIAE010000003-334|GAB6389300.1|525|Stutzerimonas	32	PEG dehydrogenase	Sphingomonasn macrogoltabidus	PEG	35.8	537	299	2.2e-87	273.9
BAAIAE010000003-481|GAB6389447.1|382|Stutzerimonas	159	Esterase	Uncultured bacterium	PLA	55.1	385	165	8.6e-156	438.3
BAAIAE010000003-567|GAB6389533.1|590|Stutzerimonas	180	Laccase	Psychrobacter sp.	PE	48.2	537	247	9.4e-176	503.1
	PEG: polyethylene glycol; PLA: polylactic acid; PHBV: poly(3-hydroxybutyrate-co-3-hydroxyvalerate); PHA: polyhydroxyalkanoates; PE: polyethylene; PCL: polycaprolactone; PES: polyethersulfone; PET: polyethylene terephthalate; PS: polystyrene; PBSA: polybutylene succinate; PBAT: poly(butylene adipate-co-terephthalate; P3HV: poly(3-hydroxyvalerate); PVA: polyvinyl alcohol; NR: natural rubber.

## Sheet: Table S3
Table S3. Detection of of plant growth-promoting traits (PGPT)-related genes in the genome of the novel Stutzerimonas marianensis strain LB-0542
PGP effects	PGP traits			Gene functions	Gene names	Gene copy
DIRECT_EFFECTS	BIO-FERTILIZATION	CARBON_DIOXID_FIXATION	CO2_FIXATION-ALTERNATIVE_PAHTWAYS	CO2_FIXATION-PHOSPHOENOLPYRUVATE_CARBOXYLASE_BIOSYNTHESIS	ppc->PGPT0001165	1
DIRECT_EFFECTS	BIO-FERTILIZATION	CARBON_DIOXID_FIXATION	CO2_FIXATION-ALTERNATIVE_PAHTWAYS	CO2_FIXATION-REDUCTIVE_CITRIC_ACID_CYCLE	icd->PGPT0001170	1
DIRECT_EFFECTS	BIO-FERTILIZATION	CARBON_DIOXID_FIXATION	CO2_FIXATION-ALTERNATIVE_PAHTWAYS	PHOTOSYNTHETIC_CO2_FIXATION	cah->PGPT0002420	1
DIRECT_EFFECTS	BIO-FERTILIZATION	CARBON_DIOXID_FIXATION	CO2_FIXATION-ALTERNATIVE_PAHTWAYS	PHOTOSYNTHETIC_CO2_FIXATION	cynT|can->PGPT0002415	3
DIRECT_EFFECTS	BIO-FERTILIZATION	CARBON_DIOXID_FIXATION	CO2_FIXATION-RuBisCo	CO2_FIXATION-RuBisCo_BIOSYNTHESIS_REGULATION	cbbR|cmpR|ndhR->PGPT0001160	6
DIRECT_EFFECTS	BIO-FERTILIZATION	IRON_ACQUISITION	IRON_ACQUISITION-HEMOPHORES	HEMOPHORES-HEME|HEMIN_UTILISATION	hugZ|hutZ|chuZ->PGPT0003615	1
DIRECT_EFFECTS	BIO-FERTILIZATION	IRON_ACQUISITION	IRON_ACQUISITION-HEMOPHORES	HEMOPHORES-SIROHEME	cysG->PGPT0003690	1
DIRECT_EFFECTS	BIO-FERTILIZATION	IRON_ACQUISITION	IRON_ACQUISITION-HEMOPHORES	HEMOPHORES-SIROHEME	hemA->PGPT0003650	1
DIRECT_EFFECTS	BIO-FERTILIZATION	IRON_ACQUISITION	IRON_ACQUISITION-HEMOPHORES	HEMOPHORES-SIROHEME	hemB->PGPT0003655	1
DIRECT_EFFECTS	BIO-FERTILIZATION	IRON_ACQUISITION	IRON_ACQUISITION-HEMOPHORES	HEMOPHORES-SIROHEME	hemC->PGPT0003660	1
DIRECT_EFFECTS	BIO-FERTILIZATION	IRON_ACQUISITION	IRON_ACQUISITION-HEMOPHORES	HEMOPHORES-SIROHEME	hemD->PGPT0003665	1
DIRECT_EFFECTS	BIO-FERTILIZATION	IRON_ACQUISITION	IRON_ACQUISITION-HEMOPHORES	HEMOPHORES-SIROHEME	hemL->PGPT0003680	1
DIRECT_EFFECTS	BIO-FERTILIZATION	IRON_ACQUISITION	IRON_ACQUISITION-HEMOPHORES	HEMOPHORES-SIROHEME	sirA|ylnD|cysG|cobA->PGPT0003685	1
DIRECT_EFFECTS	BIO-FERTILIZATION	IRON_ACQUISITION	IRON_ACQUISITION-IRON_HOMOEOSTASIS	IRON_HOMEOSTASIS-Fmn|Dmk|Ppl|Ndh|Eet_SYSTEM	ndh->PGPT0004020	1
DIRECT_EFFECTS	BIO-FERTILIZATION	IRON_ACQUISITION	IRON_ACQUISITION-IRON_HOMOEOSTASIS	IRON_HOMEOSTASIS-Fmn|Dmk|Ppl|Ndh|Eet_SYSTEM	nosX|apbE|yojL|fmnB->PGPT0000430	1
DIRECT_EFFECTS	BIO-FERTILIZATION	IRON_ACQUISITION	IRON_ACQUISITION-IRON_HOMOEOSTASIS	IRON_HOMEOSTASIS-FoxABCD	coxC|ctaE->PGPT0004035	3
DIRECT_EFFECTS	BIO-FERTILIZATION	IRON_ACQUISITION	IRON_ACQUISITION-IRON_HOMOEOSTASIS	IRON_HOMEOSTASIS-FoxABCD	foxA|coxA|ctaD->PGPT0004025	4
DIRECT_EFFECTS	BIO-FERTILIZATION	IRON_ACQUISITION	IRON_ACQUISITION-IRON_HOMOEOSTASIS	IRON_HOMEOSTASIS-FoxABCD	foxB|coxB|ctaC->PGPT0004030	4
DIRECT_EFFECTS	BIO-FERTILIZATION	IRON_ACQUISITION	IRON_ACQUISITION-IRON_HOMOEOSTASIS	IRON_HOMEOSTASIS-RELATED_PROTEINS	cyaY->PGPT0004050	1
DIRECT_EFFECTS	BIO-FERTILIZATION	IRON_ACQUISITION	IRON_ACQUISITION-IRON_HOMOEOSTASIS	IRON_HOMEOSTASIS-RELATED_PROTEINS	dps|dpsA->PGPT0004055	1
DIRECT_EFFECTS	BIO-FERTILIZATION	IRON_ACQUISITION	IRON_ACQUISITION-OTHER_TRANSPORT_SYSTEMS	IRON_ACQUISITION-BACTERIOFERRITIN-ASSOCIATED_FERREDOXIN	bfd|yheA->PGPT0003975	1
DIRECT_EFFECTS	BIO-FERTILIZATION	IRON_ACQUISITION	IRON_ACQUISITION-OTHER_TRANSPORT_SYSTEMS	IRON_ACQUISITION-IRON_UPTAKE_REGULATION	fur|furB|zur->PGPT0003880	1
DIRECT_EFFECTS	BIO-FERTILIZATION	IRON_ACQUISITION	IRON_ACQUISITION-OTHER_TRANSPORT_SYSTEMS	IRON_ACQUISITION-IRON_UPTAKE_REGULATION	pmrA->PGPT0003915	1
DIRECT_EFFECTS	BIO-FERTILIZATION	IRON_ACQUISITION	IRON_ACQUISITION-OTHER_TRANSPORT_SYSTEMS	IRON_ACQUISITION-IRON_UPTAKE_REGULATION	zur->PGPT0003905	1
DIRECT_EFFECTS	BIO-FERTILIZATION	IRON_ACQUISITION	IRON_ACQUISITION-OTHER_TRANSPORT_SYSTEMS	IRON_ACQUISITION-LIPOIC_ACID_CHELATORS	lipA->PGPT0003935	1
DIRECT_EFFECTS	BIO-FERTILIZATION	IRON_ACQUISITION	IRON_ACQUISITION-OTHER_TRANSPORT_SYSTEMS	IRON_ACQUISITION-RELATED_PROTEINS_FERRITIN	bfr->PGPT0003965	3
DIRECT_EFFECTS	BIO-FERTILIZATION	IRON_ACQUISITION	IRON_ACQUISITION-OTHER_TRANSPORT_SYSTEMS	IRON_TRANSPORT-FeuABC|YusV-TRANSPORT_COMPLEX	feuB|feuC|chuU|yfhA|hmuU|ABC_FEV_P|fatC|fatD->PGPT0003770	1
DIRECT_EFFECTS	BIO-FERTILIZATION	IRON_ACQUISITION	IRON_ACQUISITION-OTHER_TRANSPORT_SYSTEMS	IRON_TRANSPORT-IRON_COMPLEX_RECEPTOR	TC_FEV_OM2|cirA|cfrA|hmuR->PGPT0003780	1
DIRECT_EFFECTS	BIO-FERTILIZATION	IRON_ACQUISITION	IRON_ACQUISITION-OTHER_TRANSPORT_SYSTEMS	IRON_TRANSPORT-IRON_COMPLEX_RECEPTOR	fptA|fhuE|fpvA|C_FEV_OM1|fauA->PGPT0003775	3
DIRECT_EFFECTS	BIO-FERTILIZATION	IRON_ACQUISITION	IRON_ACQUISITION-OTHER_TRANSPORT_SYSTEMS	IRON_TRANSPORT-IRON_COMPLEX_RECEPTOR	hutA|fatA|fct|foxR->PGPT0003790	7
DIRECT_EFFECTS	BIO-FERTILIZATION	IRON_ACQUISITION	IRON_ACQUISITION-OTHER_TRANSPORT_SYSTEMS	IRON_TRANSPORT-IRON_III_TRANSPORT_SYSTEM	afuA|fbpA->PGPT0003725	1
DIRECT_EFFECTS	BIO-FERTILIZATION	IRON_ACQUISITION	IRON_ACQUISITION-OTHER_TRANSPORT_SYSTEMS	IRON_TRANSPORT-IRON_III_TRANSPORT_SYSTEM	afuB|fbpB->PGPT0003730	1
DIRECT_EFFECTS	BIO-FERTILIZATION	IRON_ACQUISITION	IRON_ACQUISITION-OTHER_TRANSPORT_SYSTEMS	IRON_TRANSPORT-IRON_III_TRANSPORT_SYSTEM	afuC|fbpC->PGPT0003735	1
DIRECT_EFFECTS	BIO-FERTILIZATION	IRON_ACQUISITION	IRON_ACQUISITION-OTHER_TRANSPORT_SYSTEMS	IRON_TRANSPORT-IRON_II_TRANSPORT_SYSTEM	efeU|FTR|FTH1->PGPT0003710	1
DIRECT_EFFECTS	BIO-FERTILIZATION	IRON_ACQUISITION	IRON_ACQUISITION-OTHER_TRANSPORT_SYSTEMS	IRON_TRANSPORT-OTHER_IRON_BINDING_PROTEINS	ftrA->PGPT0003870	1
DIRECT_EFFECTS	BIO-FERTILIZATION	IRON_ACQUISITION	IRON_ACQUISITION-OTHER_TRANSPORT_SYSTEMS	IRON_TRANSPORT-VITAMIN_B12_RELATED_FERROUS_UPTAKE	butB->PGPT0003740	1
DIRECT_EFFECTS	BIO-FERTILIZATION	IRON_ACQUISITION	IRON_ACQUISITION-OTHER_TRANSPORT_SYSTEMS	IRON_TRANSPORT-VITAMIN_B12_RELATED_FERROUS_UPTAKE	exbD->PGPT0003755	4
DIRECT_EFFECTS	BIO-FERTILIZATION	IRON_ACQUISITION	IRON_ACQUISITION-OTHER_TRANSPORT_SYSTEMS	IRON_TRANSPORT-VITAMIN_B12_RELATED_FERROUS_UPTAKE	tonB->PGPT0003745	1
DIRECT_EFFECTS	BIO-FERTILIZATION	IRON_ACQUISITION	IRON_ACQUISITION-SIDEROPHORES	SIDEROPHORES-ALCALIGIN_METABOLISM	alcA->PGPT0031000	1
DIRECT_EFFECTS	BIO-FERTILIZATION	IRON_ACQUISITION	IRON_ACQUISITION-SIDEROPHORES	SIDEROPHORES-ALCALIGIN_METABOLISM	alcB->PGPT0031005	1
DIRECT_EFFECTS	BIO-FERTILIZATION	IRON_ACQUISITION	IRON_ACQUISITION-SIDEROPHORES	SIDEROPHORES-ALCALIGIN_METABOLISM	alcC->PGPT0031010	1
DIRECT_EFFECTS	BIO-FERTILIZATION	IRON_ACQUISITION	IRON_ACQUISITION-SIDEROPHORES	SIDEROPHORES-ALCALIGIN_METABOLISM	speC|speF|ODC1->PGPT0007765	1
DIRECT_EFFECTS	BIO-FERTILIZATION	IRON_ACQUISITION	IRON_ACQUISITION-SIDEROPHORES	SIDEROPHORES-BACILLIBACTIN_METABOLISM	ymfI|fabG|efpI->PGPT0003180	13
DIRECT_EFFECTS	BIO-FERTILIZATION	IRON_ACQUISITION	IRON_ACQUISITION-SIDEROPHORES	SIDEROPHORES-BACILLIBACTIN_TRANSPORT	bmr->PGPT0003190	1
DIRECT_EFFECTS	BIO-FERTILIZATION	IRON_ACQUISITION	IRON_ACQUISITION-SIDEROPHORES	SIDEROPHORES-COPROGEN_BIOSYNTHESIS	hemF->PGPT0003205	1
DIRECT_EFFECTS	BIO-FERTILIZATION	IRON_ACQUISITION	IRON_ACQUISITION-SIDEROPHORES	SIDEROPHORES-COPROGEN_BIOSYNTHESIS	hemN|hemZ->PGPT0003200	3
DIRECT_EFFECTS	BIO-FERTILIZATION	IRON_ACQUISITION	IRON_ACQUISITION-SIDEROPHORES	SIDEROPHORES-ENTEROBACTIN|ENTEROCHELIN_METABOLISM	pfeR|pirR->PGPT0003250	1
DIRECT_EFFECTS	BIO-FERTILIZATION	IRON_ACQUISITION	IRON_ACQUISITION-SIDEROPHORES	SIDEROPHORES-ENTEROBACTIN|ENTEROCHELIN_METABOLISM	pfeS|pirS->PGPT0003245	1
DIRECT_EFFECTS	BIO-FERTILIZATION	IRON_ACQUISITION	IRON_ACQUISITION-SIDEROPHORES	SIDEROPHORES-ENTEROBACTIN|ENTEROCHELIN_TRANSPORT	acrA|lir|mtcA|mexA|adeI|smeD|mtrC|cmeA->PGPT0003275	4
DIRECT_EFFECTS	BIO-FERTILIZATION	IRON_ACQUISITION	IRON_ACQUISITION-SIDEROPHORES	SIDEROPHORES-ENTEROBACTIN|ENTEROCHELIN_TRANSPORT	acrB|acrE|mexB|adeJ|smeE|mtrD|cmeB->PGPT0003280	3
DIRECT_EFFECTS	BIO-FERTILIZATION	IRON_ACQUISITION	IRON_ACQUISITION-SIDEROPHORES	SIDEROPHORES-ENTEROBACTIN|ENTEROCHELIN_TRANSPORT	entS|ybdA|cbsS->PGPT0003290	1
DIRECT_EFFECTS	BIO-FERTILIZATION	IRON_ACQUISITION	IRON_ACQUISITION-SIDEROPHORES	SIDEROPHORES-ENTEROBACTIN|ENTEROCHELIN|ACINETOBACTIN|ANGUIBACTIN|CHRYSOBACTIN_METABOLISM	entD|basI|angD|cbsD|cbsE|aebD->PGPT0003225	1
DIRECT_EFFECTS	BIO-FERTILIZATION	IRON_ACQUISITION	IRON_ACQUISITION-SIDEROPHORES	SIDEROPHORES-FERRICHROME|FERRIOXAMINE_TRANSPORT	fhuB->PGPT0003320	1
DIRECT_EFFECTS	BIO-FERTILIZATION	IRON_ACQUISITION	IRON_ACQUISITION-SIDEROPHORES	SIDEROPHORES-FERRICHROME|FERRIOXAMINE_TRANSPORT	fhuC->PGPT0003325	1
DIRECT_EFFECTS	BIO-FERTILIZATION	IRON_ACQUISITION	IRON_ACQUISITION-SIDEROPHORES	SIDEROPHORES-FERRICHROME|FERRIOXAMINE_TRANSPORT	fhuD->PGPT0003330	1
DIRECT_EFFECTS	BIO-FERTILIZATION	IRON_ACQUISITION	IRON_ACQUISITION-SIDEROPHORES	SIDEROPHORES-PYOCHELIN|PSEUDOMONINE_BIOSYNTHESIS	pchB|pmsB->PGPT0003065	1
DIRECT_EFFECTS	BIO-FERTILIZATION	IRON_ACQUISITION	IRON_ACQUISITION-SIDEROPHORES	SIDEROPHORES-PYOVERDIN_BIOSYNTHESIS	pvdQ->PGPT0003395	1
DIRECT_EFFECTS	BIO-FERTILIZATION	IRON_ACQUISITION	IRON_ACQUISITION-SIDEROPHORES	SIDEROPHORE_EXPORT_SYSTEMS	acrB|acrE|mexB|adeJ|smeE|mtrD|cmeB->PGPT0003280	3
DIRECT_EFFECTS	BIO-FERTILIZATION	IRON_ACQUISITION	IRON_ACQUISITION-SIDEROPHORES	SIDEROPHORE_EXPORT_SYSTEMS	mdtA->PGPT0003585	1
DIRECT_EFFECTS	BIO-FERTILIZATION	IRON_ACQUISITION	IRON_ACQUISITION-SIDEROPHORES	SIDEROPHORE_EXPORT_SYSTEMS	mdtB->PGPT0003590	1
DIRECT_EFFECTS	BIO-FERTILIZATION	IRON_ACQUISITION	IRON_ACQUISITION-SIDEROPHORES	SIDEROPHORE_EXPORT_SYSTEMS	mdtC->PGPT0003595	1
DIRECT_EFFECTS	BIO-FERTILIZATION	IRON_ACQUISITION	IRON_ACQUISITION-SIDEROPHORES	SIDEROPHORE_EXPORT_SYSTEMS	tolC->PGPT0003600	1
DIRECT_EFFECTS	BIO-FERTILIZATION	NITROGEN_ACQUISITION	N-AQUISITION-ALLANTOIN_USAGE	N-AQUISITION-ALLANTOIN_METABOLISM	alc->PGPT0000880	1
DIRECT_EFFECTS	BIO-FERTILIZATION	NITROGEN_ACQUISITION	N-AQUISITION-ALLANTOIN_USAGE	N-AQUISITION-ALLANTOIN_METABOLISM	allR->PGPT0000860	1
DIRECT_EFFECTS	BIO-FERTILIZATION	NITROGEN_ACQUISITION	N-AQUISITION-AMMONIUM_ASSIMILATION_USAGE	N-AQUISITION-AMMONIUM_METABOLISM	nitA|nitB|nitR|nit1->PGPT0000835	1
DIRECT_EFFECTS	BIO-FERTILIZATION	NITROGEN_ACQUISITION	N-AQUISITION-AMMONIUM_ASSIMILATION_USAGE	N-AQUISITION-AMMONIUM_STARVATiON_RESPONSE	exoR->PGPT0000855	3
DIRECT_EFFECTS	BIO-FERTILIZATION	NITROGEN_ACQUISITION	N-AQUISITION-AMMONIUM_ASSIMILATION_USAGE	N-AQUISITION-AMMONIUM_TRANSPORT	amtB|ybaG|amt->PGPT0000840	3
DIRECT_EFFECTS	BIO-FERTILIZATION	NITROGEN_ACQUISITION	N-AQUISITION-AMMONIUM_ASSIMILATION_USAGE	N-AQUISITION-GLUTAMATE_TRANSPORT	aauR->PGPT0000800	1
DIRECT_EFFECTS	BIO-FERTILIZATION	NITROGEN_ACQUISITION	N-AQUISITION-AMMONIUM_ASSIMILATION_USAGE	N-AQUISITION-GLUTAMATE_TRANSPORT	aauS->PGPT0000790	1
DIRECT_EFFECTS	BIO-FERTILIZATION	NITROGEN_ACQUISITION	N-AQUISITION-AMMONIUM_ASSIMILATION_USAGE	N-AQUISITION-GLUTAMATE_TRANSPORT	gltP|gltT->PGPT0000805	2
DIRECT_EFFECTS	BIO-FERTILIZATION	NITROGEN_ACQUISITION	N-AQUISITION-AMMONIUM_ASSIMILATION_USAGE	N-AQUISITION-GLUTAMATE_TRANSPORT	gltS->PGPT0000810	1
DIRECT_EFFECTS	BIO-FERTILIZATION	NITROGEN_ACQUISITION	N-AQUISITION-AMMONIUM_ASSIMILATION_USAGE	N-AQUISITION-GLUTAMATE_TRANSPORT	ntrA|rpoN->PGPT0000795	1
DIRECT_EFFECTS	BIO-FERTILIZATION	NITROGEN_ACQUISITION	N-AQUISITION-AMMONIUM_ASSIMILATION_USAGE	N-AQUISITION-GLUTAMATE|GLUTAMINE_METABOLISM	glnA->PGPT0000645	3
DIRECT_EFFECTS	BIO-FERTILIZATION	NITROGEN_ACQUISITION	N-AQUISITION-AMMONIUM_ASSIMILATION_USAGE	N-AQUISITION-GLUTAMATE|GLUTAMINE_METABOLISM	glnD->PGPT0000660	1
DIRECT_EFFECTS	BIO-FERTILIZATION	NITROGEN_ACQUISITION	N-AQUISITION-AMMONIUM_ASSIMILATION_USAGE	N-AQUISITION-GLUTAMATE|GLUTAMINE_METABOLISM	glnE->PGPT0000655	1
DIRECT_EFFECTS	BIO-FERTILIZATION	NITROGEN_ACQUISITION	N-AQUISITION-AMMONIUM_ASSIMILATION_USAGE	N-AQUISITION-GLUTAMATE|GLUTAMINE_METABOLISM	glnK|glnZ->PGPT0000675	1
DIRECT_EFFECTS	BIO-FERTILIZATION	NITROGEN_ACQUISITION	N-AQUISITION-AMMONIUM_ASSIMILATION_USAGE	N-AQUISITION-GLUTAMATE|GLUTAMINE_METABOLISM	gltB->PGPT0000635	1
DIRECT_EFFECTS	BIO-FERTILIZATION	NITROGEN_ACQUISITION	N-AQUISITION-AMMONIUM_ASSIMILATION_USAGE	N-AQUISITION-GLUTAMATE|GLUTAMINE_METABOLISM	gltD->PGPT0000640	1
DIRECT_EFFECTS	BIO-FERTILIZATION	NITROGEN_ACQUISITION	N-AQUISITION-AMMONIUM_ASSIMILATION_USAGE	N-AQUISITION-GLUTAMATE|GLUTAMINE_METABOLISM	ntrB|glnL->PGPT0000680	1
DIRECT_EFFECTS	BIO-FERTILIZATION	NITROGEN_ACQUISITION	N-AQUISITION-AMMONIUM_ASSIMILATION_USAGE	N-AQUISITION-GLUTAMATE|GLUTAMINE_METABOLISM	ntrC|glnG->PGPT0000685	1
DIRECT_EFFECTS	BIO-FERTILIZATION	NITROGEN_ACQUISITION	N-AQUISITION-ATMOSHPHERIC_NITROGEN_FIXATION	CBB3-TYPE_CYTOCHROME_C_OXIDASE	fixN|ccoN->PGPT0001055	2
DIRECT_EFFECTS	BIO-FERTILIZATION	NITROGEN_ACQUISITION	N-AQUISITION-ATMOSHPHERIC_NITROGEN_FIXATION	CBB3-TYPE_CYTOCHROME_C_OXIDASE	fixO|ccoO->PGPT0000152	2
DIRECT_EFFECTS	BIO-FERTILIZATION	NITROGEN_ACQUISITION	N-AQUISITION-ATMOSHPHERIC_NITROGEN_FIXATION	CBB3-TYPE_CYTOCHROME_C_OXIDASE	fixP|ccoP->PGPT0000153	3
DIRECT_EFFECTS	BIO-FERTILIZATION	NITROGEN_ACQUISITION	N-AQUISITION-ATMOSHPHERIC_NITROGEN_FIXATION	N-FIX-HYDROGENASE_BIOSYNTHESIS	hyfB->PGPT0000160	1
DIRECT_EFFECTS	BIO-FERTILIZATION	NITROGEN_ACQUISITION	N-AQUISITION-ATMOSHPHERIC_NITROGEN_FIXATION	N-FIX-HYDROGENASE_BIOSYNTHESIS	hypF->PGPT0000265	1
DIRECT_EFFECTS	BIO-FERTILIZATION	NITROGEN_ACQUISITION	N-AQUISITION-ATMOSHPHERIC_NITROGEN_FIXATION	N-FIX-NITROGENASE_BIOSYNTHESIS	nifA|anfA|vnfA->PGPT0000001	1
DIRECT_EFFECTS	BIO-FERTILIZATION	NITROGEN_ACQUISITION	N-AQUISITION-ATMOSHPHERIC_NITROGEN_FIXATION	N-FIX-NITROGENASE_BIOSYNTHESIS	nifM|ppiC->PGPT0000050	2
DIRECT_EFFECTS	BIO-FERTILIZATION	NITROGEN_ACQUISITION	N-AQUISITION-ATMOSHPHERIC_NITROGEN_FIXATION	N-FIX-NITROGENASE_BIOSYNTHESIS	nifS|iscS->PGPT0000065	1
DIRECT_EFFECTS	BIO-FERTILIZATION	NITROGEN_ACQUISITION	N-AQUISITION-ATMOSHPHERIC_NITROGEN_FIXATION	N-FIX-NITROGENASE_BIOSYNTHESIS	nifU|iscU->PGPT0000075	1
DIRECT_EFFECTS	BIO-FERTILIZATION	NITROGEN_ACQUISITION	N-AQUISITION-ATMOSHPHERIC_NITROGEN_FIXATION	N-FIX-OTHER_NITROGEN_FIXATION_REGULATORS	ptsN->PGPT0000135	1
DIRECT_EFFECTS	BIO-FERTILIZATION	NITROGEN_ACQUISITION	N-AQUISITION-CYNATE_USAGE	N-AQUISITION-CYNATE_DEGRADATION	cynS->PGPT0000615	2
DIRECT_EFFECTS	BIO-FERTILIZATION	NITROGEN_ACQUISITION	N-AQUISITION-DENITRIFICATION|NITRATE_USAGE	DENITRIFICATION-NITRATE_REDUCTION	narK|nrtP|nrt|narU->PGPT0000300	1
DIRECT_EFFECTS	BIO-FERTILIZATION	NITROGEN_ACQUISITION	N-AQUISITION-DENITRIFICATION|NITRATE_USAGE	DENITRIFICATION-NITRATE_REDUCTION	nasA|nasC|narB->PGPT0000390	1
DIRECT_EFFECTS	BIO-FERTILIZATION	NITROGEN_ACQUISITION	N-AQUISITION-DENITRIFICATION|NITRATE_USAGE	DENITRIFICATION-NITRATE_REDUCTION	nasR|nasT->PGPT0000400	2
DIRECT_EFFECTS	BIO-FERTILIZATION	NITROGEN_ACQUISITION	N-AQUISITION-DENITRIFICATION|NITRATE_USAGE	DENITRIFICATION-NITRATE_REDUCTION	nasS->PGPT0000405	1
DIRECT_EFFECTS	BIO-FERTILIZATION	NITROGEN_ACQUISITION	N-AQUISITION-DENITRIFICATION|NITRATE_USAGE	DENITRIFICATION-NITRATE_REDUCTION	nirB->PGPT0000450	2
DIRECT_EFFECTS	BIO-FERTILIZATION	NITROGEN_ACQUISITION	N-AQUISITION-DENITRIFICATION|NITRATE_USAGE	DENITRIFICATION-NITRATE_REDUCTION	nirD->PGPT0000455	1
DIRECT_EFFECTS	BIO-FERTILIZATION	NITROGEN_ACQUISITION	N-AQUISITION-DENITRIFICATION|NITRATE_USAGE	DENITRIFICATION-NITRATE_REDUCTION	nirS->PGPT0000465	1
DIRECT_EFFECTS	BIO-FERTILIZATION	NITROGEN_ACQUISITION	N-AQUISITION-DENITRIFICATION|NITRATE_USAGE	DENITRIFICATION-NITRATE_REDUCTION	nosR->PGPT0000425	1
DIRECT_EFFECTS	BIO-FERTILIZATION	NITROGEN_ACQUISITION	N-AQUISITION-DENITRIFICATION|NITRATE_USAGE	DENITRIFICATION-NITRATE_REDUCTION	nosX|apbE|yojL|fmnB->PGPT0000430	1
DIRECT_EFFECTS	BIO-FERTILIZATION	NITROGEN_ACQUISITION	N-AQUISITION-DENITRIFICATION|NITRATE_USAGE	DENITRIFICATION-NITRATE_REDUCTION	nrfE->PGPT0000484	1
DIRECT_EFFECTS	BIO-FERTILIZATION	NITROGEN_ACQUISITION	N-AQUISITION-DENITRIFICATION|NITRATE_USAGE	DENITRIFICATION-NITRATE_REDUCTION	nrfF->PGPT0000486	1
DIRECT_EFFECTS	BIO-FERTILIZATION	NITROGEN_ACQUISITION	N-AQUISITION-DENITRIFICATION|NITRATE_USAGE	DENITRIFICATION-NITRATE|NITRITE_SENSING	fnr->PGPT0000515	2
DIRECT_EFFECTS	BIO-FERTILIZATION	NITROGEN_ACQUISITION	N-AQUISITION-DENITRIFICATION|NITRATE_USAGE	DENITRIFICATION-NITRATE|NITRITE_SENSING	narL->PGPT0000550	3
DIRECT_EFFECTS	BIO-FERTILIZATION	NITROGEN_ACQUISITION	N-AQUISITION-DENITRIFICATION|NITRATE_USAGE	DENITRIFICATION-NITRATE|NITRITE_SENSING	narP->PGPT0000555	1
DIRECT_EFFECTS	BIO-FERTILIZATION	NITROGEN_ACQUISITION	N-AQUISITION-DENITRIFICATION|NITRATE_USAGE	DENITRIFICATION-NITRATE|NITRITE_SENSING	nreC->PGPT0000530	1
DIRECT_EFFECTS	BIO-FERTILIZATION	NITROGEN_ACQUISITION	N-AQUISITION-DENITRIFICATION|NITRATE_USAGE	DENITRIFICATION-NITRATE|NITRITE_SENSING	regA|regR|actR->PGPT0000540	1
DIRECT_EFFECTS	BIO-FERTILIZATION	NITROGEN_ACQUISITION	N-AQUISITION-DENITRIFICATION|NITRATE_USAGE	DENITRIFICATION-NITRATE|NITRITE_SENSING	regB|regS|actS->PGPT0000545	1
DIRECT_EFFECTS	BIO-FERTILIZATION	NITROGEN_ACQUISITION	N-AQUISITION-DENITRIFICATION|NITRATE_USAGE	DENITRIFICATION-NITRTATE|NITRITE_TRANSPORT	nasD|nrtC->PGPT0000575	2
DIRECT_EFFECTS	BIO-FERTILIZATION	NITROGEN_ACQUISITION	N-AQUISITION-DENITRIFICATION|NITRATE_USAGE	DENITRIFICATION-NITRTATE|NITRITE_TRANSPORT	nasE|nrtB|cynB->PGPT0000580	2
DIRECT_EFFECTS	BIO-FERTILIZATION	NITROGEN_ACQUISITION	N-AQUISITION-DENITRIFICATION|NITRATE_USAGE	DENITRIFICATION-NITRTATE|NITRITE_TRANSPORT	nasF|nrtA|cynA->PGPT0000585	2
DIRECT_EFFECTS	BIO-FERTILIZATION	NITROGEN_ACQUISITION	N-AQUISITION-ETHANOLAMINE_USAGE	N-AQUISITION-ETHANOLAMINE_DEGRADATION	eutB->PGPT0000605	1
DIRECT_EFFECTS	BIO-FERTILIZATION	NITROGEN_ACQUISITION	N-AQUISITION-ETHANOLAMINE_USAGE	N-AQUISITION-ETHANOLAMINE_DEGRADATION	eutC->PGPT0000610	1
DIRECT_EFFECTS	BIO-FERTILIZATION	NITROGEN_ACQUISITION	N-AQUISITION-FORMAIDE_USAGE	N-AQUISITION-FORMAIDE_USAGE_GENES	fmdA|amiE|amiF->PGPT0000620	1
DIRECT_EFFECTS	BIO-FERTILIZATION	NITROGEN_ACQUISITION	N-AQUISITION-HYDROXYLAMINE_USAGE	N-AQUISITION-HYDROXYLAMINE_DEGRADATION	nirS->PGPT0000465	1
DIRECT_EFFECTS	BIO-FERTILIZATION	NITROGEN_ACQUISITION	N-AQUISITION-REGULATION	GLN-NITROGEN_REGULATORY_SYSTEM	glnD->PGPT0000660	1
DIRECT_EFFECTS	BIO-FERTILIZATION	NITROGEN_ACQUISITION	N-AQUISITION-REGULATION	GLN-NITROGEN_REGULATORY_SYSTEM	ntrB|glnL->PGPT0000680	1
DIRECT_EFFECTS	BIO-FERTILIZATION	NITROGEN_ACQUISITION	N-AQUISITION-REGULATION	GLN-NITROGEN_REGULATORY_SYSTEM	ntrC|glnG->PGPT0000685	1
DIRECT_EFFECTS	BIO-FERTILIZATION	NITROGEN_ACQUISITION	N-AQUISITION-REGULATION	N-ACQUISITION-MOLYBDENUM-COREGULATION	modE->PGPT0000520	1
DIRECT_EFFECTS	BIO-FERTILIZATION	NITROGEN_ACQUISITION	N-AQUISITION-REGULATION	N-AQUISITION-NITRATE|NITRITE_SENSING	narL->PGPT0000550	3
DIRECT_EFFECTS	BIO-FERTILIZATION	NITROGEN_ACQUISITION	N-AQUISITION-REGULATION	N-AQUISITION-NITRATE|NITRITE_SENSING	narP->PGPT0000555	1
DIRECT_EFFECTS	BIO-FERTILIZATION	NITROGEN_ACQUISITION	N-AQUISITION-REGULATION	NITROGEN-EXOPOLYSACCHARIDE-MOTILITY_CO-REGULATION	exoR->PGPT0000855	3
DIRECT_EFFECTS	BIO-FERTILIZATION	NITROGEN_ACQUISITION	N-AQUISITION-REGULATION	NITROGEN_REGULATING_FUNCTIONS	acoR->PGPT0001030	4
DIRECT_EFFECTS	BIO-FERTILIZATION	NITROGEN_ACQUISITION	N-AQUISITION-REGULATION	NITROGEN_REGULATING_FUNCTIONS	fixA|etfB->PGPT0001035	1
DIRECT_EFFECTS	BIO-FERTILIZATION	NITROGEN_ACQUISITION	N-AQUISITION-REGULATION	NITROGEN_REGULATING_FUNCTIONS	fixB|etfA->PGPT0001040	1
DIRECT_EFFECTS	BIO-FERTILIZATION	NITROGEN_ACQUISITION	N-AQUISITION-REGULATION	NITROGEN_REGULATING_FUNCTIONS	fixN|ccoN->PGPT0001055	2
DIRECT_EFFECTS	BIO-FERTILIZATION	NITROGEN_ACQUISITION	N-AQUISITION-REGULATION	NITROGEN_REGULATING_FUNCTIONS	glnK|glnZ->PGPT0000675	1
DIRECT_EFFECTS	BIO-FERTILIZATION	NITROGEN_ACQUISITION	N-AQUISITION-REGULATION	NTR-NITROGEN_REGULATORY_SYSTEM	ntrA|rpoN->PGPT0000795	1
DIRECT_EFFECTS	BIO-FERTILIZATION	NITROGEN_ACQUISITION	N-AQUISITION-REGULATION	NTR-NITROGEN_REGULATORY_SYSTEM	ntrB|glnL->PGPT0000680	1
DIRECT_EFFECTS	BIO-FERTILIZATION	NITROGEN_ACQUISITION	N-AQUISITION-REGULATION	NTR-NITROGEN_REGULATORY_SYSTEM	ntrC|glnG->PGPT0000685	1
DIRECT_EFFECTS	BIO-FERTILIZATION	NITROGEN_ACQUISITION	N-AQUISITION-RELATED_FUNCTIONS	N-AQUISITION-NitT|TauT_FAMILY_TRANSPORTER	ABC_SN_A|ytlC->PGPT0001140	4
DIRECT_EFFECTS	BIO-FERTILIZATION	NITROGEN_ACQUISITION	N-AQUISITION-RELATED_FUNCTIONS	N-AQUISITION-NitT|TauT_FAMILY_TRANSPORTER	ABC_SN_P->PGPT0001145	4
DIRECT_EFFECTS	BIO-FERTILIZATION	NITROGEN_ACQUISITION	N-AQUISITION-TRIGONELLINE_USAGE	N-AQUISITION-TRIGONELLINE_METABOLISM	tgnR->PGPT0000900	2
DIRECT_EFFECTS	BIO-FERTILIZATION	NITROGEN_ACQUISITION	N-AQUISITION-UREA_USAGE	N-AQUISITION-UREA_METABOLISM	ureA->PGPT0000955	1
DIRECT_EFFECTS	BIO-FERTILIZATION	NITROGEN_ACQUISITION	N-AQUISITION-UREA_USAGE	N-AQUISITION-UREA_METABOLISM	ureB->PGPT0000960	1
DIRECT_EFFECTS	BIO-FERTILIZATION	NITROGEN_ACQUISITION	N-AQUISITION-UREA_USAGE	N-AQUISITION-UREA_METABOLISM	ureC->PGPT0000965	1
DIRECT_EFFECTS	BIO-FERTILIZATION	NITROGEN_ACQUISITION	N-AQUISITION-UREA_USAGE	N-AQUISITION-UREA_METABOLISM	ureD->PGPT0000970	1
DIRECT_EFFECTS	BIO-FERTILIZATION	NITROGEN_ACQUISITION	N-AQUISITION-UREA_USAGE	N-AQUISITION-UREA_METABOLISM	ureF->PGPT0000980	1
DIRECT_EFFECTS	BIO-FERTILIZATION	NITROGEN_ACQUISITION	N-AQUISITION-UREA_USAGE	N-AQUISITION-UREA_METABOLISM	ureG->PGPT0000985	1
DIRECT_EFFECTS	BIO-FERTILIZATION	NITROGEN_ACQUISITION	N-AQUISITION-UREA_USAGE	N-AQUISITION-UREA_METABOLISM	ureJ->PGPT0000995	1
DIRECT_EFFECTS	BIO-FERTILIZATION	NITROGEN_ACQUISITION	N-AQUISITION-UREA_USAGE	N-AQUISITION-UREA_METABOLISM	urtB->PGPT0000930	1
DIRECT_EFFECTS	BIO-FERTILIZATION	NITROGEN_ACQUISITION	N-AQUISITION-UREA_USAGE	N-AQUISITION-UREA_TRANSPORT	urtA->PGPT0000925	1
DIRECT_EFFECTS	BIO-FERTILIZATION	NITROGEN_ACQUISITION	N-AQUISITION-UREA_USAGE	N-AQUISITION-UREA_TRANSPORT	urtB->PGPT0000930	1
DIRECT_EFFECTS	BIO-FERTILIZATION	NITROGEN_ACQUISITION	N-AQUISITION-UREA_USAGE	N-AQUISITION-UREA_TRANSPORT	urtC->PGPT0000935	1
DIRECT_EFFECTS	BIO-FERTILIZATION	NITROGEN_ACQUISITION	N-AQUISITION-UREA_USAGE	N-AQUISITION-UREA_TRANSPORT	urtD->PGPT0000940	1
DIRECT_EFFECTS	BIO-FERTILIZATION	NITROGEN_ACQUISITION	N-AQUISITION-UREA_USAGE	N-AQUISITION-UREA_TRANSPORT	urtE->PGPT0000945	1
DIRECT_EFFECTS	BIO-FERTILIZATION	NITROGEN_ACQUISITION	N-AQUISITION-UREA_USAGE	N-AQUISITION-UREA_TRANSPORT	utp->PGPT0000950	1
DIRECT_EFFECTS	BIO-FERTILIZATION	PHOSPHATE_SOLUBILIZATION	P-SOLUBILISATION-ORGANIC_ACID_METABOLISM	P-SOLUBILISATION-ACETIC_ACID_BIOSYNTHESIS	aceE->PGPT0001385	1
DIRECT_EFFECTS	BIO-FERTILIZATION	PHOSPHATE_SOLUBILIZATION	P-SOLUBILISATION-ORGANIC_ACID_METABOLISM	P-SOLUBILISATION-ACETIC_ACID_BIOSYNTHESIS	aceF|pdhC->PGPT0001390	1
DIRECT_EFFECTS	BIO-FERTILIZATION	PHOSPHATE_SOLUBILIZATION	P-SOLUBILISATION-ORGANIC_ACID_METABOLISM	P-SOLUBILISATION-ACETIC_ACID_BIOSYNTHESIS	ackA->PGPT0001360	1
DIRECT_EFFECTS	BIO-FERTILIZATION	PHOSPHATE_SOLUBILIZATION	P-SOLUBILISATION-ORGANIC_ACID_METABOLISM	P-SOLUBILISATION-ACETIC_ACID_BIOSYNTHESIS	lpd|pdhD->PGPT0001380	1
DIRECT_EFFECTS	BIO-FERTILIZATION	PHOSPHATE_SOLUBILIZATION	P-SOLUBILISATION-ORGANIC_ACID_METABOLISM	P-SOLUBILISATION-ACETIC_ACID_BIOSYNTHESIS	poxB->PGPT0001371	1
DIRECT_EFFECTS	BIO-FERTILIZATION	PHOSPHATE_SOLUBILIZATION	P-SOLUBILISATION-ORGANIC_ACID_METABOLISM	P-SOLUBILISATION-ACETIC_ACID_BIOSYNTHESIS	pta->PGPT0001370	1
DIRECT_EFFECTS	BIO-FERTILIZATION	PHOSPHATE_SOLUBILIZATION	P-SOLUBILISATION-ORGANIC_ACID_METABOLISM	P-SOLUBILISATION-ACETIC_ACID_TRANSPORT	actP->PGPT0001400	2
DIRECT_EFFECTS	BIO-FERTILIZATION	PHOSPHATE_SOLUBILIZATION	P-SOLUBILISATION-ORGANIC_ACID_METABOLISM	P-SOLUBILISATION-ACONITIC_ACID_BIOSYNTHESIS	acnA->PGPT0001465	1
DIRECT_EFFECTS	BIO-FERTILIZATION	PHOSPHATE_SOLUBILIZATION	P-SOLUBILISATION-ORGANIC_ACID_METABOLISM	P-SOLUBILISATION-ACONITIC_ACID_BIOSYNTHESIS	acnB->PGPT0001470	1
DIRECT_EFFECTS	BIO-FERTILIZATION	PHOSPHATE_SOLUBILIZATION	P-SOLUBILISATION-ORGANIC_ACID_METABOLISM	P-SOLUBILISATION-ACONITIC_ACID_BIOSYNTHESIS	acnD->PGPT0001515	1
DIRECT_EFFECTS	BIO-FERTILIZATION	PHOSPHATE_SOLUBILIZATION	P-SOLUBILISATION-ORGANIC_ACID_METABOLISM	P-SOLUBILISATION-ACONITIC_ACID_BIOSYNTHESIS	prpF->PGPT0001520	1
DIRECT_EFFECTS	BIO-FERTILIZATION	PHOSPHATE_SOLUBILIZATION	P-SOLUBILISATION-ORGANIC_ACID_METABOLISM	P-SOLUBILISATION-BUTYRIC_ACID_BIOSYNTHESIS	menI|ydiI|ydiL|ydiI|ybdB->PGPT0001845	1
DIRECT_EFFECTS	BIO-FERTILIZATION	PHOSPHATE_SOLUBILIZATION	P-SOLUBILISATION-ORGANIC_ACID_METABOLISM	P-SOLUBILISATION-BUTYRIC_ACID_BIOSYNTHESIS	tesA->PGPT0001840	1
DIRECT_EFFECTS	BIO-FERTILIZATION	PHOSPHATE_SOLUBILIZATION	P-SOLUBILISATION-ORGANIC_ACID_METABOLISM	P-SOLUBILISATION-BUTYRIC_ACID_BIOSYNTHESIS	tesB->PGPT0001835	2
DIRECT_EFFECTS	BIO-FERTILIZATION	PHOSPHATE_SOLUBILIZATION	P-SOLUBILISATION-ORGANIC_ACID_METABOLISM	P-SOLUBILISATION-BUTYRIC_ACID_BIOSYNTHESIS	ybgC->PGPT0001850	4
DIRECT_EFFECTS	BIO-FERTILIZATION	PHOSPHATE_SOLUBILIZATION	P-SOLUBILISATION-ORGANIC_ACID_METABOLISM	P-SOLUBILISATION-BUTYRIC_ACID_BIOSYNTHESIS	yciA->PGPT0001830	1
DIRECT_EFFECTS	BIO-FERTILIZATION	PHOSPHATE_SOLUBILIZATION	P-SOLUBILISATION-ORGANIC_ACID_METABOLISM	P-SOLUBILISATION-CITRIC_ACID_BIOSYNTHESIS	CS|gltA->PGPT0001455	1
DIRECT_EFFECTS	BIO-FERTILIZATION	PHOSPHATE_SOLUBILIZATION	P-SOLUBILISATION-ORGANIC_ACID_METABOLISM	P-SOLUBILISATION-CITRIC_ACID_BIOSYNTHESIS	aceK->PGPT0001475	1
DIRECT_EFFECTS	BIO-FERTILIZATION	PHOSPHATE_SOLUBILIZATION	P-SOLUBILISATION-ORGANIC_ACID_METABOLISM	P-SOLUBILISATION-CITRIC_ACID_BIOSYNTHESIS	acnA->PGPT0001465	1
DIRECT_EFFECTS	BIO-FERTILIZATION	PHOSPHATE_SOLUBILIZATION	P-SOLUBILISATION-ORGANIC_ACID_METABOLISM	P-SOLUBILISATION-CITRIC_ACID_BIOSYNTHESIS	acnB->PGPT0001470	1
DIRECT_EFFECTS	BIO-FERTILIZATION	PHOSPHATE_SOLUBILIZATION	P-SOLUBILISATION-ORGANIC_ACID_METABOLISM	P-SOLUBILISATION-CITRIC_ACID_BIOSYNTHESIS	prpC->PGPT0001480	1
DIRECT_EFFECTS	BIO-FERTILIZATION	PHOSPHATE_SOLUBILIZATION	P-SOLUBILISATION-ORGANIC_ACID_METABOLISM	P-SOLUBILISATION-CITRIC_ACID_TRANSPORT	TC_CITMHS|CitMHS_family|citN->PGPT0001500	1
DIRECT_EFFECTS	BIO-FERTILIZATION	PHOSPHATE_SOLUBILIZATION	P-SOLUBILISATION-ORGANIC_ACID_METABOLISM	P-SOLUBILISATION-FORMIC_ACID_BIOSYNTHESIS	fmdA|amiE|amiF->PGPT0000620	1
DIRECT_EFFECTS	BIO-FERTILIZATION	PHOSPHATE_SOLUBILIZATION	P-SOLUBILISATION-ORGANIC_ACID_METABOLISM	P-SOLUBILISATION-FORMIC_ACID_BIOSYNTHESIS	frc|yfdW->PGPT0002130	3
DIRECT_EFFECTS	BIO-FERTILIZATION	PHOSPHATE_SOLUBILIZATION	P-SOLUBILISATION-ORGANIC_ACID_METABOLISM	P-SOLUBILISATION-FORMIC_ACID_BIOSYNTHESIS	frmB|fghA->PGPT0002120	1
DIRECT_EFFECTS	BIO-FERTILIZATION	PHOSPHATE_SOLUBILIZATION	P-SOLUBILISATION-ORGANIC_ACID_METABOLISM	P-SOLUBILISATION-FUMARIC_ACID_BIOSYNTHESIS	fahA->PGPT0001610	1
DIRECT_EFFECTS	BIO-FERTILIZATION	PHOSPHATE_SOLUBILIZATION	P-SOLUBILISATION-ORGANIC_ACID_METABOLISM	P-SOLUBILISATION-FUMARIC_ACID_BIOSYNTHESIS	nagK->PGPT0001620	1
DIRECT_EFFECTS	BIO-FERTILIZATION	PHOSPHATE_SOLUBILIZATION	P-SOLUBILISATION-ORGANIC_ACID_METABOLISM	P-SOLUBILISATION-FUMARIC_ACID_BIOSYNTHESIS	sdhA|frdA->PGPT0001605	1
DIRECT_EFFECTS	BIO-FERTILIZATION	PHOSPHATE_SOLUBILIZATION	P-SOLUBILISATION-ORGANIC_ACID_METABOLISM	P-SOLUBILISATION-FUMARIC_ACID_BIOSYNTHESIS	sdhB|frdB->PGPT0001600	1
DIRECT_EFFECTS	BIO-FERTILIZATION	PHOSPHATE_SOLUBILIZATION	P-SOLUBILISATION-ORGANIC_ACID_METABOLISM	P-SOLUBILISATION-FUMARIC_ACID_BIOSYNTHESIS	sdhC|frdC->PGPT0001595	1
DIRECT_EFFECTS	BIO-FERTILIZATION	PHOSPHATE_SOLUBILIZATION	P-SOLUBILISATION-ORGANIC_ACID_METABOLISM	P-SOLUBILISATION-FUMARIC_ACID_BIOSYNTHESIS	sdhD|frdD->PGPT0001590	1
DIRECT_EFFECTS	BIO-FERTILIZATION	PHOSPHATE_SOLUBILIZATION	P-SOLUBILISATION-ORGANIC_ACID_METABOLISM	P-SOLUBILISATION-FUMARIC_ACID_BIOSYNTHESIS	ycgM->PGPT0001625	1
DIRECT_EFFECTS	BIO-FERTILIZATION	PHOSPHATE_SOLUBILIZATION	P-SOLUBILISATION-ORGANIC_ACID_METABOLISM	P-SOLUBILISATION-FUMARIC_ACID_TRANSPORT	dctA->PGPT0001450	1
DIRECT_EFFECTS	BIO-FERTILIZATION	PHOSPHATE_SOLUBILIZATION	P-SOLUBILISATION-ORGANIC_ACID_METABOLISM	P-SOLUBILISATION-GLUCONIC_ACID-PQQ_PATHWAY	argD|pqqI->PGPT0014253	1
DIRECT_EFFECTS	BIO-FERTILIZATION	PHOSPHATE_SOLUBILIZATION	P-SOLUBILISATION-ORGANIC_ACID_METABOLISM	P-SOLUBILISATION-GLUCONIC_ACID-PQQ_PATHWAY	pqqB|pqqG->PGPT0001250	1
DIRECT_EFFECTS	BIO-FERTILIZATION	PHOSPHATE_SOLUBILIZATION	P-SOLUBILISATION-ORGANIC_ACID_METABOLISM	P-SOLUBILISATION-GLUCONIC_ACID-PQQ_PATHWAY	pqqC->PGPT0001255	1
DIRECT_EFFECTS	BIO-FERTILIZATION	PHOSPHATE_SOLUBILIZATION	P-SOLUBILISATION-ORGANIC_ACID_METABOLISM	P-SOLUBILISATION-GLUCONIC_ACID-PQQ_PATHWAY	pqqD->PGPT0001260	1
DIRECT_EFFECTS	BIO-FERTILIZATION	PHOSPHATE_SOLUBILIZATION	P-SOLUBILISATION-ORGANIC_ACID_METABOLISM	P-SOLUBILISATION-GLUCONIC_ACID-PQQ_PATHWAY	pqqE->PGPT0001265	1
DIRECT_EFFECTS	BIO-FERTILIZATION	PHOSPHATE_SOLUBILIZATION	P-SOLUBILISATION-ORGANIC_ACID_METABOLISM	P-SOLUBILISATION-GLUCONIC_ACID-PQQ_PATHWAY	pqqF->PGPT0001270	1
DIRECT_EFFECTS	BIO-FERTILIZATION	PHOSPHATE_SOLUBILIZATION	P-SOLUBILISATION-ORGANIC_ACID_METABOLISM	P-SOLUBILISATION-GLUCONIC_ACID-PQQ_PATHWAY	pqqL|yddC->PGPT0001280	2
DIRECT_EFFECTS	BIO-FERTILIZATION	PHOSPHATE_SOLUBILIZATION	P-SOLUBILISATION-ORGANIC_ACID_METABOLISM	P-SOLUBILISATION-GLYCOLIC_ACID_BIOSYNTHESIS	gph->PGPT0001730	5
DIRECT_EFFECTS	BIO-FERTILIZATION	PHOSPHATE_SOLUBILIZATION	P-SOLUBILISATION-ORGANIC_ACID_METABOLISM	P-SOLUBILISATION-GLYOXYLIC_ACID_BIOSYNTHESIS	aceA->PGPT0001550	1
DIRECT_EFFECTS	BIO-FERTILIZATION	PHOSPHATE_SOLUBILIZATION	P-SOLUBILISATION-ORGANIC_ACID_METABOLISM	P-SOLUBILISATION-KETO-GLUCONATE_BIOSYNTHESIS	2_ketogluconate_reductase->PGPT0001315	1
DIRECT_EFFECTS	BIO-FERTILIZATION	PHOSPHATE_SOLUBILIZATION	P-SOLUBILISATION-ORGANIC_ACID_METABOLISM	P-SOLUBILISATION-KETO-GLUCONATE_BIOSYNTHESIS	EC_1_1_99_3A|gnd->PGPT0001300	1
DIRECT_EFFECTS	BIO-FERTILIZATION	PHOSPHATE_SOLUBILIZATION	P-SOLUBILISATION-ORGANIC_ACID_METABOLISM	P-SOLUBILISATION-KETO-GLUCONATE_BIOSYNTHESIS	EC_1_1_99_3G|gadh3->PGPT0001305	1
DIRECT_EFFECTS	BIO-FERTILIZATION	PHOSPHATE_SOLUBILIZATION	P-SOLUBILISATION-ORGANIC_ACID_METABOLISM	P-SOLUBILISATION-KETO-GLUCONATE_BIOSYNTHESIS	dkgB->PGPT0001325	1
DIRECT_EFFECTS	BIO-FERTILIZATION	PHOSPHATE_SOLUBILIZATION	P-SOLUBILISATION-ORGANIC_ACID_METABOLISM	P-SOLUBILISATION-KETO-GLUCONATE_BIOSYNTHESIS	ghrB->PGPT0001310	1
DIRECT_EFFECTS	BIO-FERTILIZATION	PHOSPHATE_SOLUBILIZATION	P-SOLUBILISATION-ORGANIC_ACID_METABOLISM	P-SOLUBILISATION-KETO-|OXOGLUTARATE_TRANSPORT	TC_DASS|yflS->PGPT0013960	1
DIRECT_EFFECTS	BIO-FERTILIZATION	PHOSPHATE_SOLUBILIZATION	P-SOLUBILISATION-ORGANIC_ACID_METABOLISM	P-SOLUBILISATION-KETOGLUTARIC_ACID_BIOSYNTHESIS	icd->PGPT0001170	1
DIRECT_EFFECTS	BIO-FERTILIZATION	PHOSPHATE_SOLUBILIZATION	P-SOLUBILISATION-ORGANIC_ACID_METABOLISM	P-SOLUBILISATION-LACTIC_ACID_BIOSYNTHESIS	gloB|gloC->PGPT0001770	1
DIRECT_EFFECTS	BIO-FERTILIZATION	PHOSPHATE_SOLUBILIZATION	P-SOLUBILISATION-ORGANIC_ACID_METABOLISM	P-SOLUBILISATION-LACTIC_ACID_BIOSYNTHESIS	ldhA->PGPT0001755	1
DIRECT_EFFECTS	BIO-FERTILIZATION	PHOSPHATE_SOLUBILIZATION	P-SOLUBILISATION-ORGANIC_ACID_METABOLISM	P-SOLUBILISATION-LACTIC_ACID_BIOSYNTHESIS	lldD->PGPT0001765	2
DIRECT_EFFECTS	BIO-FERTILIZATION	PHOSPHATE_SOLUBILIZATION	P-SOLUBILISATION-ORGANIC_ACID_METABOLISM	P-SOLUBILISATION-LACTIC_ACID_BIOSYNTHESIS	mgsA->PGPT0001780	1
DIRECT_EFFECTS	BIO-FERTILIZATION	PHOSPHATE_SOLUBILIZATION	P-SOLUBILISATION-ORGANIC_ACID_METABOLISM	P-SOLUBILISATION-LACTIC_ACID_TRANSPORT	lctP->PGPT0001800	2
DIRECT_EFFECTS	BIO-FERTILIZATION	PHOSPHATE_SOLUBILIZATION	P-SOLUBILISATION-ORGANIC_ACID_METABOLISM	P-SOLUBILISATION-MALIC_ACID_BIOSYNTHESIS	fumA|fumB->PGPT0001635	1
DIRECT_EFFECTS	BIO-FERTILIZATION	PHOSPHATE_SOLUBILIZATION	P-SOLUBILISATION-ORGANIC_ACID_METABOLISM	P-SOLUBILISATION-MALIC_ACID_BIOSYNTHESIS	fumC->PGPT0001650	1
DIRECT_EFFECTS	BIO-FERTILIZATION	PHOSPHATE_SOLUBILIZATION	P-SOLUBILISATION-ORGANIC_ACID_METABOLISM	P-SOLUBILISATION-MALIC_ACID_BIOSYNTHESIS	maeB->PGPT0001685	1
DIRECT_EFFECTS	BIO-FERTILIZATION	PHOSPHATE_SOLUBILIZATION	P-SOLUBILISATION-ORGANIC_ACID_METABOLISM	P-SOLUBILISATION-MALIC_ACID_BIOSYNTHESIS	mqo->PGPT0001440	3
DIRECT_EFFECTS	BIO-FERTILIZATION	PHOSPHATE_SOLUBILIZATION	P-SOLUBILISATION-ORGANIC_ACID_METABOLISM	P-SOLUBILISATION-MALIC_ACID_TRANSPORT	dctA->PGPT0001450	1
DIRECT_EFFECTS	BIO-FERTILIZATION	PHOSPHATE_SOLUBILIZATION	P-SOLUBILISATION-ORGANIC_ACID_METABOLISM	P-SOLUBILISATION-MALIC_ACID_TRASNPORT	TC_DASS|yflS->PGPT0013960	1
DIRECT_EFFECTS	BIO-FERTILIZATION	PHOSPHATE_SOLUBILIZATION	P-SOLUBILISATION-ORGANIC_ACID_METABOLISM	P-SOLUBILISATION-MALIC_ACID_TRASNPORT	maeN->PGPT0001690	1
DIRECT_EFFECTS	BIO-FERTILIZATION	PHOSPHATE_SOLUBILIZATION	P-SOLUBILISATION-ORGANIC_ACID_METABOLISM	P-SOLUBILISATION-MALONIC_ACID_BIOSYNTHESIS	accA->PGPT0001695	1
DIRECT_EFFECTS	BIO-FERTILIZATION	PHOSPHATE_SOLUBILIZATION	P-SOLUBILISATION-ORGANIC_ACID_METABOLISM	P-SOLUBILISATION-MALONIC_ACID_BIOSYNTHESIS	accB|bccP->PGPT0001700	1
DIRECT_EFFECTS	BIO-FERTILIZATION	PHOSPHATE_SOLUBILIZATION	P-SOLUBILISATION-ORGANIC_ACID_METABOLISM	P-SOLUBILISATION-MALONIC_ACID_BIOSYNTHESIS	accC->PGPT0001705	1
DIRECT_EFFECTS	BIO-FERTILIZATION	PHOSPHATE_SOLUBILIZATION	P-SOLUBILISATION-ORGANIC_ACID_METABOLISM	P-SOLUBILISATION-MALONIC_ACID_BIOSYNTHESIS	accD->PGPT0001710	1
DIRECT_EFFECTS	BIO-FERTILIZATION	PHOSPHATE_SOLUBILIZATION	P-SOLUBILISATION-ORGANIC_ACID_METABOLISM	P-SOLUBILISATION-MALONIC_ACID_BIOSYNTHESIS	mdcR->PGPT0001715	1
DIRECT_EFFECTS	BIO-FERTILIZATION	PHOSPHATE_SOLUBILIZATION	P-SOLUBILISATION-ORGANIC_ACID_METABOLISM	P-SOLUBILISATION-MALONIC_ACID_TRANSPORT	mdcF->PGPT0001720	3
DIRECT_EFFECTS	BIO-FERTILIZATION	PHOSPHATE_SOLUBILIZATION	P-SOLUBILISATION-ORGANIC_ACID_METABOLISM	P-SOLUBILISATION-OXALACETIC_ACID_BIOSYNTHESIS	aceB|glcB->PGPT0001445	2
DIRECT_EFFECTS	BIO-FERTILIZATION	PHOSPHATE_SOLUBILIZATION	P-SOLUBILISATION-ORGANIC_ACID_METABOLISM	P-SOLUBILISATION-OXALACETIC_ACID_BIOSYNTHESIS	mqo->PGPT0001440	3
DIRECT_EFFECTS	BIO-FERTILIZATION	PHOSPHATE_SOLUBILIZATION	P-SOLUBILISATION-ORGANIC_ACID_METABOLISM	P-SOLUBILISATION-OXALACETIC_ACID_BIOSYNTHESIS	pckA->PGPT0001405	1
DIRECT_EFFECTS	BIO-FERTILIZATION	PHOSPHATE_SOLUBILIZATION	P-SOLUBILISATION-ORGANIC_ACID_METABOLISM	P-SOLUBILISATION-OXALACETIC_ACID_BIOSYNTHESIS	pycA->PGPT0001425	1
DIRECT_EFFECTS	BIO-FERTILIZATION	PHOSPHATE_SOLUBILIZATION	P-SOLUBILISATION-ORGANIC_ACID_METABOLISM	P-SOLUBILISATION-OXALACETIC_ACID_BIOSYNTHESIS	pycB->PGPT0001430	1
DIRECT_EFFECTS	BIO-FERTILIZATION	PHOSPHATE_SOLUBILIZATION	P-SOLUBILISATION-ORGANIC_ACID_METABOLISM	P-SOLUBILISATION-OXALACETIC_ACID_TRANSPORT	dctA->PGPT0001450	1
DIRECT_EFFECTS	BIO-FERTILIZATION	PHOSPHATE_SOLUBILIZATION	P-SOLUBILISATION-ORGANIC_ACID_METABOLISM	P-SOLUBILISATION-PROPIONIC_ACID_BIOSYNTHESIS	ackA->PGPT0001360	1
DIRECT_EFFECTS	BIO-FERTILIZATION	PHOSPHATE_SOLUBILIZATION	P-SOLUBILISATION-ORGANIC_ACID_METABOLISM	P-SOLUBILISATION-PROPIONIC_ACID_BIOSYNTHESIS	acs->PGPT0002265	2
DIRECT_EFFECTS	BIO-FERTILIZATION	PHOSPHATE_SOLUBILIZATION	P-SOLUBILISATION-ORGANIC_ACID_METABOLISM	P-SOLUBILISATION-PROPIONIC_ACID_BIOSYNTHESIS	acuI|yhdH->PGPT0002275	2
DIRECT_EFFECTS	BIO-FERTILIZATION	PHOSPHATE_SOLUBILIZATION	P-SOLUBILISATION-ORGANIC_ACID_METABOLISM	P-SOLUBILISATION-PROPIONIC_ACID_BIOSYNTHESIS	bcd->PGPT0002285	6
DIRECT_EFFECTS	BIO-FERTILIZATION	PHOSPHATE_SOLUBILIZATION	P-SOLUBILISATION-ORGANIC_ACID_METABOLISM	P-SOLUBILISATION-PROPIONIC_ACID_BIOSYNTHESIS	mmsA|iolA->PGPT0002295	2
DIRECT_EFFECTS	BIO-FERTILIZATION	PHOSPHATE_SOLUBILIZATION	P-SOLUBILISATION-ORGANIC_ACID_METABOLISM	P-SOLUBILISATION-PROPIONIC_ACID_BIOSYNTHESIS	pta->PGPT0001370	1
DIRECT_EFFECTS	BIO-FERTILIZATION	PHOSPHATE_SOLUBILIZATION	P-SOLUBILISATION-ORGANIC_ACID_METABOLISM	P-SOLUBILISATION-PYRUVIC_ACID_BIOSYNTHESIS	alaA->PGPT0001880	1
DIRECT_EFFECTS	BIO-FERTILIZATION	PHOSPHATE_SOLUBILIZATION	P-SOLUBILISATION-ORGANIC_ACID_METABOLISM	P-SOLUBILISATION-PYRUVIC_ACID_BIOSYNTHESIS	bcpA->PGPT0001930	1
DIRECT_EFFECTS	BIO-FERTILIZATION	PHOSPHATE_SOLUBILIZATION	P-SOLUBILISATION-ORGANIC_ACID_METABOLISM	P-SOLUBILISATION-PYRUVIC_ACID_BIOSYNTHESIS	cuyA->PGPT0002000	2
DIRECT_EFFECTS	BIO-FERTILIZATION	PHOSPHATE_SOLUBILIZATION	P-SOLUBILISATION-ORGANIC_ACID_METABOLISM	P-SOLUBILISATION-PYRUVIC_ACID_BIOSYNTHESIS	dapA|mosA->PGPT0002080	2
DIRECT_EFFECTS	BIO-FERTILIZATION	PHOSPHATE_SOLUBILIZATION	P-SOLUBILISATION-ORGANIC_ACID_METABOLISM	P-SOLUBILISATION-PYRUVIC_ACID_BIOSYNTHESIS	dld->PGPT0001890	2
DIRECT_EFFECTS	BIO-FERTILIZATION	PHOSPHATE_SOLUBILIZATION	P-SOLUBILISATION-ORGANIC_ACID_METABOLISM	P-SOLUBILISATION-PYRUVIC_ACID_BIOSYNTHESIS	eda->PGPT0002060	1
DIRECT_EFFECTS	BIO-FERTILIZATION	PHOSPHATE_SOLUBILIZATION	P-SOLUBILISATION-ORGANIC_ACID_METABOLISM	P-SOLUBILISATION-PYRUVIC_ACID_BIOSYNTHESIS	ilvA|tdcB->PGPT0001960	2
DIRECT_EFFECTS	BIO-FERTILIZATION	PHOSPHATE_SOLUBILIZATION	P-SOLUBILISATION-ORGANIC_ACID_METABOLISM	P-SOLUBILISATION-PYRUVIC_ACID_BIOSYNTHESIS	ldhA->PGPT0001755	1
DIRECT_EFFECTS	BIO-FERTILIZATION	PHOSPHATE_SOLUBILIZATION	P-SOLUBILISATION-ORGANIC_ACID_METABOLISM	P-SOLUBILISATION-PYRUVIC_ACID_BIOSYNTHESIS	lldD->PGPT0001765	2
DIRECT_EFFECTS	BIO-FERTILIZATION	PHOSPHATE_SOLUBILIZATION	P-SOLUBILISATION-ORGANIC_ACID_METABOLISM	P-SOLUBILISATION-PYRUVIC_ACID_BIOSYNTHESIS	madB|oadB|gcdB|mmdB->PGPT0001940	1
DIRECT_EFFECTS	BIO-FERTILIZATION	PHOSPHATE_SOLUBILIZATION	P-SOLUBILISATION-ORGANIC_ACID_METABOLISM	P-SOLUBILISATION-PYRUVIC_ACID_BIOSYNTHESIS	maeB->PGPT0001685	1
DIRECT_EFFECTS	BIO-FERTILIZATION	PHOSPHATE_SOLUBILIZATION	P-SOLUBILISATION-ORGANIC_ACID_METABOLISM	P-SOLUBILISATION-PYRUVIC_ACID_BIOSYNTHESIS	nagK->PGPT0001620	1
DIRECT_EFFECTS	BIO-FERTILIZATION	PHOSPHATE_SOLUBILIZATION	P-SOLUBILISATION-ORGANIC_ACID_METABOLISM	P-SOLUBILISATION-PYRUVIC_ACID_BIOSYNTHESIS	oadA->PGPT0001935	1
DIRECT_EFFECTS	BIO-FERTILIZATION	PHOSPHATE_SOLUBILIZATION	P-SOLUBILISATION-ORGANIC_ACID_METABOLISM	P-SOLUBILISATION-PYRUVIC_ACID_BIOSYNTHESIS	oadG->PGPT0001945	1
DIRECT_EFFECTS	BIO-FERTILIZATION	PHOSPHATE_SOLUBILIZATION	P-SOLUBILISATION-ORGANIC_ACID_METABOLISM	P-SOLUBILISATION-PYRUVIC_ACID_BIOSYNTHESIS	pps|ppsA->PGPT0002035	1
DIRECT_EFFECTS	BIO-FERTILIZATION	PHOSPHATE_SOLUBILIZATION	P-SOLUBILISATION-ORGANIC_ACID_METABOLISM	P-SOLUBILISATION-PYRUVIC_ACID_BIOSYNTHESIS	ptsP->PGPT0002030	1
DIRECT_EFFECTS	BIO-FERTILIZATION	PHOSPHATE_SOLUBILIZATION	P-SOLUBILISATION-ORGANIC_ACID_METABOLISM	P-SOLUBILISATION-PYRUVIC_ACID_BIOSYNTHESIS	pyk->PGPT0002020	2
DIRECT_EFFECTS	BIO-FERTILIZATION	PHOSPHATE_SOLUBILIZATION	P-SOLUBILISATION-ORGANIC_ACID_METABOLISM	P-SOLUBILISATION-PYRUVIC_ACID_BIOSYNTHESIS	sdaA|sdaB|tdcG->PGPT0001975	1
DIRECT_EFFECTS	BIO-FERTILIZATION	PHOSPHATE_SOLUBILIZATION	P-SOLUBILISATION-ORGANIC_ACID_METABOLISM	P-SOLUBILISATION-PYRUVIC_ACID_BIOSYNTHESIS	sgaA->PGPT0001920	1
DIRECT_EFFECTS	BIO-FERTILIZATION	PHOSPHATE_SOLUBILIZATION	P-SOLUBILISATION-ORGANIC_ACID_METABOLISM	P-SOLUBILISATION-PYRUVIC_ACID_BIOSYNTHESIS	sseA->PGPT0002045	3
DIRECT_EFFECTS	BIO-FERTILIZATION	PHOSPHATE_SOLUBILIZATION	P-SOLUBILISATION-ORGANIC_ACID_METABOLISM	P-SOLUBILISATION-PYRUVIC_ACID_BIOSYNTHESIS	ycgM->PGPT0001625	1
DIRECT_EFFECTS	BIO-FERTILIZATION	PHOSPHATE_SOLUBILIZATION	P-SOLUBILISATION-ORGANIC_ACID_METABOLISM	P-SOLUBILISATION-SUCCINIC_ACID_ACID_BIOSYNTHESIS	aarC|cat1->PGPT0001545	1
DIRECT_EFFECTS	BIO-FERTILIZATION	PHOSPHATE_SOLUBILIZATION	P-SOLUBILISATION-ORGANIC_ACID_METABOLISM	P-SOLUBILISATION-SUCCINIC_ACID_ACID_BIOSYNTHESIS	aceA->PGPT0001550	1
DIRECT_EFFECTS	BIO-FERTILIZATION	PHOSPHATE_SOLUBILIZATION	P-SOLUBILISATION-ORGANIC_ACID_METABOLISM	P-SOLUBILISATION-SUCCINIC_ACID_ACID_BIOSYNTHESIS	gabD->PGPT0001580	1
DIRECT_EFFECTS	BIO-FERTILIZATION	PHOSPHATE_SOLUBILIZATION	P-SOLUBILISATION-ORGANIC_ACID_METABOLISM	P-SOLUBILISATION-SUCCINIC_ACID_ACID_BIOSYNTHESIS	icd->PGPT0001170	1
DIRECT_EFFECTS	BIO-FERTILIZATION	PHOSPHATE_SOLUBILIZATION	P-SOLUBILISATION-ORGANIC_ACID_METABOLISM	P-SOLUBILISATION-SUCCINIC_ACID_ACID_BIOSYNTHESIS	pcaF->PGPT0001570	1
DIRECT_EFFECTS	BIO-FERTILIZATION	PHOSPHATE_SOLUBILIZATION	P-SOLUBILISATION-ORGANIC_ACID_METABOLISM	P-SOLUBILISATION-SUCCINIC_ACID_ACID_BIOSYNTHESIS	prpB->PGPT0001555	1
DIRECT_EFFECTS	BIO-FERTILIZATION	PHOSPHATE_SOLUBILIZATION	P-SOLUBILISATION-ORGANIC_ACID_METABOLISM	P-SOLUBILISATION-SUCCINIC_ACID_ACID_BIOSYNTHESIS	sucA->PGPT0001530	1
DIRECT_EFFECTS	BIO-FERTILIZATION	PHOSPHATE_SOLUBILIZATION	P-SOLUBILISATION-ORGANIC_ACID_METABOLISM	P-SOLUBILISATION-SUCCINIC_ACID_ACID_BIOSYNTHESIS	sucB->PGPT0001535	1
DIRECT_EFFECTS	BIO-FERTILIZATION	PHOSPHATE_SOLUBILIZATION	P-SOLUBILISATION-ORGANIC_ACID_METABOLISM	P-SOLUBILISATION-SUCCINIC_ACID_ACID_BIOSYNTHESIS	sucD->PGPT0001540	1
DIRECT_EFFECTS	BIO-FERTILIZATION	PHOSPHATE_SOLUBILIZATION	P-SOLUBILISATION-ORGANIC_ACID_METABOLISM	P-SOLUBILISATION-SUCCINIC_ACID_ACID_TRANSPORT	dctA->PGPT0001450	1
DIRECT_EFFECTS	BIO-FERTILIZATION	PHOSPHATE_SOLUBILIZATION	P-SOLUBILISATION-ORGANIC_ACID_METABOLISM	P-SOLUBILISATION-TARTARIC_ACID_TRANSPORT	dctA->PGPT0001450	1
DIRECT_EFFECTS	BIO-FERTILIZATION	PHOSPHATE_SOLUBILIZATION	P-SOLUBILISATION-ORGANIC_ACID_METABOLISM	P-SOLUBILISATION-TARTARIC_ACID_TRANSPORT	ttuB->PGPT0002325	2
DIRECT_EFFECTS	BIO-FERTILIZATION	PHOSPHATE_SOLUBILIZATION	P-SOLUBILISATION-ORGANIC_ACID_METABOLISM	P-SOLUBILISATION-VALERIC_ACID_BIOSYNTHESIS	alaA->PGPT0001880	1
DIRECT_EFFECTS	BIO-FERTILIZATION	PHOSPHATE_SOLUBILIZATION	P-SOLUBILISATION-ORGANIC_ACID_METABOLISM	P-SOLUBILISATION-VALERIC_ACID_BIOSYNTHESIS	fadB->PGPT0001865	1
DIRECT_EFFECTS	BIO-FERTILIZATION	PHOSPHATE_SOLUBILIZATION	P-SOLUBILISATION-ORGANIC_ACID_METABOLISM	P-SOLUBILISATION-VALERIC_ACID_BIOSYNTHESIS	ilvD->PGPT0001875	1
DIRECT_EFFECTS	BIO-FERTILIZATION	PHOSPHATE_SOLUBILIZATION	P-SOLUBILISATION-ORGANIC_ACID_METABOLISM	P-SOLUBILISATION-VALERIC_ACID_BIOSYNTHESIS	paaF|echA->PGPT0001860	3
DIRECT_EFFECTS	BIO-FERTILIZATION	PHOSPHATE_SOLUBILIZATION	P-SOLUBILISATION-ORGANIC_ACID_METABOLISM	P-SOLUBILISATION_D_GLUCONATE_BIOSYNTHESIS	gnl->PGPT0001285	1
DIRECT_EFFECTS	BIO-FERTILIZATION	PHOSPHATE_SOLUBILIZATION	P-SOLUBILISATION-OTHER_ACID_METABOLISM	P-SOLUBILISATION-CARBONIC_ACID_BIOSYNTHESIS	GAMMACA_like->PGPT0002425	2
DIRECT_EFFECTS	BIO-FERTILIZATION	PHOSPHATE_SOLUBILIZATION	P-SOLUBILISATION-OTHER_ACID_METABOLISM	P-SOLUBILISATION-CARBONIC_ACID_BIOSYNTHESIS	cah->PGPT0002420	1
DIRECT_EFFECTS	BIO-FERTILIZATION	PHOSPHATE_SOLUBILIZATION	P-SOLUBILISATION-OTHER_ACID_METABOLISM	P-SOLUBILISATION-CARBONIC_ACID_BIOSYNTHESIS	cynT|can->PGPT0002415	3
DIRECT_EFFECTS	BIO-FERTILIZATION	PHOSPHATE_SOLUBILIZATION	P-SOLUBILISATION-OTHER_ACID_METABOLISM	P-SOLUBILISATION-NITRIC_ACID_BIOSYNTHESIS	nasA|nasC|narB->PGPT0000390	1
DIRECT_EFFECTS	BIO-FERTILIZATION	PHOSPHATE_SOLUBILIZATION	P-SOLUBILISATION-OTHER_ACID_METABOLISM	P-SOLUBILISATION-PHOSPHONATE_TRANSPORT	phnC->PGPT0002520	1
DIRECT_EFFECTS	BIO-FERTILIZATION	PHOSPHATE_SOLUBILIZATION	P-SOLUBILISATION-OTHER_ACID_METABOLISM	P-SOLUBILISATION-PHOSPHONATE_TRANSPORT	phnD->PGPT0002525	1
DIRECT_EFFECTS	BIO-FERTILIZATION	PHOSPHATE_SOLUBILIZATION	P-SOLUBILISATION-OTHER_ACID_METABOLISM	P-SOLUBILISATION-PHOSPHONATE_TRANSPORT	phnE->PGPT0002530	2
DIRECT_EFFECTS	BIO-FERTILIZATION	PHOSPHATE_SOLUBILIZATION	P-SOLUBILISATION-OTHER_ACID_METABOLISM	P-SOLUBILISATION-SULFURIC_ACID_BIOSYNTHESIS	cysD->PGPT0002405	1
DIRECT_EFFECTS	BIO-FERTILIZATION	PHOSPHATE_SOLUBILIZATION	P-SOLUBILISATION-OTHER_ACID_METABOLISM	P-SOLUBILISATION-SULFURIC_ACID_BIOSYNTHESIS	cysNC->PGPT0002395	1
DIRECT_EFFECTS	BIO-FERTILIZATION	PHOSPHATE_SOLUBILIZATION	P-SOLUBILISATION-PHOSPHATASE_ACTIVITY	P-SOLUBILISATION-ALKALINE_PHOSPHATASE	phoD->PGPT0002575	1
DIRECT_EFFECTS	BIO-FERTILIZATION	PHOSPHATE_SOLUBILIZATION	P-SOLUBILISATION-PHOSPHATASE_ACTIVITY	P-SOLUBILISATION-EXOPOLYPHOSPHATASE	ppx|ppx_gppA->PGPT0002595	1
DIRECT_EFFECTS	BIO-FERTILIZATION	PHOSPHATE_SOLUBILIZATION	P-SOLUBILISATION-PHOSPHATASE_ACTIVITY	P-SOLUBILISATION-INORGANIC_PHOSPHATASE	ppa->PGPT0002600	1
DIRECT_EFFECTS	BIO-FERTILIZATION	PHOSPHATE_SOLUBILIZATION	P-SOLUBILISATION-PHOSPHATASE_ACTIVITY	P-SOLUBILISATION-PHYTASE_PRODUCTION	phy|phyA|phyB|phyC->PGPT0002580	1
DIRECT_EFFECTS	BIO-FERTILIZATION	PHOSPHATE_SOLUBILIZATION	P-SOLUBILISATION-PHOSPHATE_METABOLISM	P-SOLUBILISATION-PHOSPAHTE_HOMEOSTASIS|REGULATION	phoB->PGPT0002660	4
DIRECT_EFFECTS	BIO-FERTILIZATION	PHOSPHATE_SOLUBILIZATION	P-SOLUBILISATION-PHOSPHATE_METABOLISM	P-SOLUBILISATION-PHOSPAHTE_HOMEOSTASIS|REGULATION	phoH->PGPT0002700	1
DIRECT_EFFECTS	BIO-FERTILIZATION	PHOSPHATE_SOLUBILIZATION	P-SOLUBILISATION-PHOSPHATE_METABOLISM	P-SOLUBILISATION-PHOSPAHTE_HOMEOSTASIS|REGULATION	phoP|phoB1->PGPT0002665	2
DIRECT_EFFECTS	BIO-FERTILIZATION	PHOSPHATE_SOLUBILIZATION	P-SOLUBILISATION-PHOSPHATE_METABOLISM	P-SOLUBILISATION-PHOSPAHTE_HOMEOSTASIS|REGULATION	phoR->PGPT0002705	1
DIRECT_EFFECTS	BIO-FERTILIZATION	PHOSPHATE_SOLUBILIZATION	P-SOLUBILISATION-PHOSPHATE_METABOLISM	P-SOLUBILISATION-PHOSPAHTE_HOMEOSTASIS|REGULATION	ppk->PGPT0002685	1
DIRECT_EFFECTS	BIO-FERTILIZATION	PHOSPHATE_SOLUBILIZATION	P-SOLUBILISATION-PHOSPHATE_METABOLISM	P-SOLUBILISATION-PHOSPAHTE_HOMEOSTASIS|REGULATION	ppk2->PGPT0002695	1
DIRECT_EFFECTS	BIO-FERTILIZATION	PHOSPHATE_SOLUBILIZATION	P-SOLUBILISATION-PHOSPHATE_METABOLISM	P-SOLUBILISATION-PHOSPAHTE_HOMEOSTASIS|REGULATION	yciG|ymdF|gsiB->PGPT0002680	2
DIRECT_EFFECTS	BIO-FERTILIZATION	PHOSPHATE_SOLUBILIZATION	P-SOLUBILISATION-PHOSPHATE_METABOLISM	P-SOLUBILISATION-PHOSPAHTE_HOMEOSTASIS|REGULATION	yxiE->PGPT0002681	1
DIRECT_EFFECTS	BIO-FERTILIZATION	PHOSPHATE_SOLUBILIZATION	P-SOLUBILISATION-PHOSPHATE_METABOLISM	P-SOLUBILISATION-PHOSPHATE_TRANSPORT	TC_PIT->PGPT0002655	2
DIRECT_EFFECTS	BIO-FERTILIZATION	PHOSPHATE_SOLUBILIZATION	P-SOLUBILISATION-PHOSPHATE_METABOLISM	P-SOLUBILISATION-PHOSPHATE_TRANSPORT	oprO->PGPT0002640	1
DIRECT_EFFECTS	BIO-FERTILIZATION	PHOSPHATE_SOLUBILIZATION	P-SOLUBILISATION-PHOSPHATE_METABOLISM	P-SOLUBILISATION-PHOSPHATE_TRANSPORT	phoU|phoY->PGPT0002630	1
DIRECT_EFFECTS	BIO-FERTILIZATION	PHOSPHATE_SOLUBILIZATION	P-SOLUBILISATION-PHOSPHATE_METABOLISM	P-SOLUBILISATION-PHOSPHATE_TRANSPORT	pstA->PGPT0002610	1
DIRECT_EFFECTS	BIO-FERTILIZATION	PHOSPHATE_SOLUBILIZATION	P-SOLUBILISATION-PHOSPHATE_METABOLISM	P-SOLUBILISATION-PHOSPHATE_TRANSPORT	pstB|phoT->PGPT0002615	1
DIRECT_EFFECTS	BIO-FERTILIZATION	PHOSPHATE_SOLUBILIZATION	P-SOLUBILISATION-PHOSPHATE_METABOLISM	P-SOLUBILISATION-PHOSPHATE_TRANSPORT	pstC|phoW->PGPT0002620	1
DIRECT_EFFECTS	BIO-FERTILIZATION	PHOSPHATE_SOLUBILIZATION	P-SOLUBILISATION-PHOSPHATE_METABOLISM	P-SOLUBILISATION-PHOSPHATE_TRANSPORT	pstS|phoS->PGPT0002625	2
DIRECT_EFFECTS	BIO-FERTILIZATION	PHOSPHATE_SOLUBILIZATION	P-SOLUBILISATION-PHOSPHATE_METABOLISM	P-SOLUBILISATION-PHOSPHATE_TRANSPORT	yjbB->PGPT0002650	1
DIRECT_EFFECTS	BIO-FERTILIZATION	POTASSIUM_SOLUBILIZATION	K-SOLUBILISATION-ORGANIC_ACID_METABOLISM	K-SOLUBILISATION-MALIC_ACID_TRANSPORT	TC_DASS|yflS->PGPT0013960	1
DIRECT_EFFECTS	BIO-FERTILIZATION	POTASSIUM_SOLUBILIZATION	K-SOLUBILISATION-OTHER_ACID_METABOLISMS	K-SOLUBILISATION-CARBONIC_ACID_BIOSYNTHESIS	GAMMACA_like->PGPT0002425	2
DIRECT_EFFECTS	BIO-FERTILIZATION	POTASSIUM_SOLUBILIZATION	K-SOLUBILISATION-OTHER_ACID_METABOLISMS	K-SOLUBILISATION-CARBONIC_ACID_BIOSYNTHESIS	cah->PGPT0002420	1
DIRECT_EFFECTS	BIO-FERTILIZATION	POTASSIUM_SOLUBILIZATION	K-SOLUBILISATION-OTHER_ACID_METABOLISMS	K-SOLUBILISATION-CARBONIC_ACID_BIOSYNTHESIS	cynT|can->PGPT0002415	3
DIRECT_EFFECTS	BIO-FERTILIZATION	POTASSIUM_SOLUBILIZATION	K-SOLUBILISATION-OTHER_ACID_METABOLISMS	K-SOLUBILISATION-NITRIC_ACID_BIOSYNTHESIS	nasA|nasC|narB->PGPT0000390	1
DIRECT_EFFECTS	BIO-FERTILIZATION	POTASSIUM_SOLUBILIZATION	K-SOLUBILISATION-OTHER_ACID_METABOLISMS	K-SOLUBILISATION-SULFURIC_ACID_BIOSYNTHESIS	cysD->PGPT0002405	1
DIRECT_EFFECTS	BIO-FERTILIZATION	POTASSIUM_SOLUBILIZATION	K-SOLUBILISATION-OTHER_ACID_METABOLISMS	K-SOLUBILISATION-SULFURIC_ACID_BIOSYNTHESIS	cysNC->PGPT0002395	1
DIRECT_EFFECTS	BIO-FERTILIZATION	POTASSIUM_SOLUBILIZATION	K-SOLUBILIZATION-ORGANIC_ACID_METABOLISM	K-SOLUBILISATION-ACETIC_ACID_BIOSYNTHESIS	aceE->PGPT0001385	1
DIRECT_EFFECTS	BIO-FERTILIZATION	POTASSIUM_SOLUBILIZATION	K-SOLUBILIZATION-ORGANIC_ACID_METABOLISM	K-SOLUBILISATION-ACETIC_ACID_BIOSYNTHESIS	aceF|pdhC->PGPT0001390	1
DIRECT_EFFECTS	BIO-FERTILIZATION	POTASSIUM_SOLUBILIZATION	K-SOLUBILIZATION-ORGANIC_ACID_METABOLISM	K-SOLUBILISATION-ACETIC_ACID_BIOSYNTHESIS	ackA->PGPT0001360	1
DIRECT_EFFECTS	BIO-FERTILIZATION	POTASSIUM_SOLUBILIZATION	K-SOLUBILIZATION-ORGANIC_ACID_METABOLISM	K-SOLUBILISATION-ACETIC_ACID_BIOSYNTHESIS	lpd|pdhD->PGPT0001380	1
DIRECT_EFFECTS	BIO-FERTILIZATION	POTASSIUM_SOLUBILIZATION	K-SOLUBILIZATION-ORGANIC_ACID_METABOLISM	K-SOLUBILISATION-ACETIC_ACID_BIOSYNTHESIS	poxB->PGPT0001371	1
DIRECT_EFFECTS	BIO-FERTILIZATION	POTASSIUM_SOLUBILIZATION	K-SOLUBILIZATION-ORGANIC_ACID_METABOLISM	K-SOLUBILISATION-ACETIC_ACID_BIOSYNTHESIS	pta->PGPT0001370	1
DIRECT_EFFECTS	BIO-FERTILIZATION	POTASSIUM_SOLUBILIZATION	K-SOLUBILIZATION-ORGANIC_ACID_METABOLISM	K-SOLUBILISATION-ACETIC_ACID_TRANSPORT	actP->PGPT0001400	2
DIRECT_EFFECTS	BIO-FERTILIZATION	POTASSIUM_SOLUBILIZATION	K-SOLUBILIZATION-ORGANIC_ACID_METABOLISM	K-SOLUBILISATION-ACONITIC_ACID_BIOSYNTHESIS	acnA->PGPT0001465	1
DIRECT_EFFECTS	BIO-FERTILIZATION	POTASSIUM_SOLUBILIZATION	K-SOLUBILIZATION-ORGANIC_ACID_METABOLISM	K-SOLUBILISATION-ACONITIC_ACID_BIOSYNTHESIS	acnB->PGPT0001470	1
DIRECT_EFFECTS	BIO-FERTILIZATION	POTASSIUM_SOLUBILIZATION	K-SOLUBILIZATION-ORGANIC_ACID_METABOLISM	K-SOLUBILISATION-ACONITIC_ACID_BIOSYNTHESIS	acnD->PGPT0001515	1
DIRECT_EFFECTS	BIO-FERTILIZATION	POTASSIUM_SOLUBILIZATION	K-SOLUBILIZATION-ORGANIC_ACID_METABOLISM	K-SOLUBILISATION-ACONITIC_ACID_BIOSYNTHESIS	prpF->PGPT0001520	1
DIRECT_EFFECTS	BIO-FERTILIZATION	POTASSIUM_SOLUBILIZATION	K-SOLUBILIZATION-ORGANIC_ACID_METABOLISM	K-SOLUBILISATION-BUTYRIC_ACID_BIOSYNTHESIS	menI|ydiI|ydiL|ydiI|ybdB->PGPT0001845	1
DIRECT_EFFECTS	BIO-FERTILIZATION	POTASSIUM_SOLUBILIZATION	K-SOLUBILIZATION-ORGANIC_ACID_METABOLISM	K-SOLUBILISATION-BUTYRIC_ACID_BIOSYNTHESIS	tesA->PGPT0001840	1
DIRECT_EFFECTS	BIO-FERTILIZATION	POTASSIUM_SOLUBILIZATION	K-SOLUBILIZATION-ORGANIC_ACID_METABOLISM	K-SOLUBILISATION-BUTYRIC_ACID_BIOSYNTHESIS	tesB->PGPT0001835	2
DIRECT_EFFECTS	BIO-FERTILIZATION	POTASSIUM_SOLUBILIZATION	K-SOLUBILIZATION-ORGANIC_ACID_METABOLISM	K-SOLUBILISATION-BUTYRIC_ACID_BIOSYNTHESIS	ybgC->PGPT0001850	4
DIRECT_EFFECTS	BIO-FERTILIZATION	POTASSIUM_SOLUBILIZATION	K-SOLUBILIZATION-ORGANIC_ACID_METABOLISM	K-SOLUBILISATION-BUTYRIC_ACID_BIOSYNTHESIS	yciA->PGPT0001830	1
DIRECT_EFFECTS	BIO-FERTILIZATION	POTASSIUM_SOLUBILIZATION	K-SOLUBILIZATION-ORGANIC_ACID_METABOLISM	K-SOLUBILISATION-CITRIC_ACID_BIOSYNTHESIS	CS|gltA->PGPT0001455	1
DIRECT_EFFECTS	BIO-FERTILIZATION	POTASSIUM_SOLUBILIZATION	K-SOLUBILIZATION-ORGANIC_ACID_METABOLISM	K-SOLUBILISATION-CITRIC_ACID_BIOSYNTHESIS	aceK->PGPT0001475	1
DIRECT_EFFECTS	BIO-FERTILIZATION	POTASSIUM_SOLUBILIZATION	K-SOLUBILIZATION-ORGANIC_ACID_METABOLISM	K-SOLUBILISATION-CITRIC_ACID_BIOSYNTHESIS	acnA->PGPT0001465	1
DIRECT_EFFECTS	BIO-FERTILIZATION	POTASSIUM_SOLUBILIZATION	K-SOLUBILIZATION-ORGANIC_ACID_METABOLISM	K-SOLUBILISATION-CITRIC_ACID_BIOSYNTHESIS	acnB->PGPT0001470	1
DIRECT_EFFECTS	BIO-FERTILIZATION	POTASSIUM_SOLUBILIZATION	K-SOLUBILIZATION-ORGANIC_ACID_METABOLISM	K-SOLUBILISATION-CITRIC_ACID_BIOSYNTHESIS	prpC->PGPT0001480	1
DIRECT_EFFECTS	BIO-FERTILIZATION	POTASSIUM_SOLUBILIZATION	K-SOLUBILIZATION-ORGANIC_ACID_METABOLISM	K-SOLUBILISATION-CITRIC_ACID_TRANSPORT	TC_CITMHS|CitMHS_family|citN->PGPT0001500	1
DIRECT_EFFECTS	BIO-FERTILIZATION	POTASSIUM_SOLUBILIZATION	K-SOLUBILIZATION-ORGANIC_ACID_METABOLISM	K-SOLUBILISATION-FORMIC_ACID_BIOSYNTHESIS	fmdA|amiE|amiF->PGPT0000620	1
DIRECT_EFFECTS	BIO-FERTILIZATION	POTASSIUM_SOLUBILIZATION	K-SOLUBILIZATION-ORGANIC_ACID_METABOLISM	K-SOLUBILISATION-FORMIC_ACID_BIOSYNTHESIS	frmB|fghA->PGPT0002120	1
DIRECT_EFFECTS	BIO-FERTILIZATION	POTASSIUM_SOLUBILIZATION	K-SOLUBILIZATION-ORGANIC_ACID_METABOLISM	K-SOLUBILISATION-FUMARIC_ACID_BIOSYNTHESIS	fahA->PGPT0001610	1
DIRECT_EFFECTS	BIO-FERTILIZATION	POTASSIUM_SOLUBILIZATION	K-SOLUBILIZATION-ORGANIC_ACID_METABOLISM	K-SOLUBILISATION-FUMARIC_ACID_BIOSYNTHESIS	nagK->PGPT0001620	1
DIRECT_EFFECTS	BIO-FERTILIZATION	POTASSIUM_SOLUBILIZATION	K-SOLUBILIZATION-ORGANIC_ACID_METABOLISM	K-SOLUBILISATION-FUMARIC_ACID_BIOSYNTHESIS	sdhA|frdA->PGPT0001605	1
DIRECT_EFFECTS	BIO-FERTILIZATION	POTASSIUM_SOLUBILIZATION	K-SOLUBILIZATION-ORGANIC_ACID_METABOLISM	K-SOLUBILISATION-FUMARIC_ACID_BIOSYNTHESIS	sdhB|frdB->PGPT0001600	1
DIRECT_EFFECTS	BIO-FERTILIZATION	POTASSIUM_SOLUBILIZATION	K-SOLUBILIZATION-ORGANIC_ACID_METABOLISM	K-SOLUBILISATION-FUMARIC_ACID_BIOSYNTHESIS	sdhC|frdC->PGPT0001595	1
DIRECT_EFFECTS	BIO-FERTILIZATION	POTASSIUM_SOLUBILIZATION	K-SOLUBILIZATION-ORGANIC_ACID_METABOLISM	K-SOLUBILISATION-FUMARIC_ACID_BIOSYNTHESIS	sdhD|frdD->PGPT0001590	1
DIRECT_EFFECTS	BIO-FERTILIZATION	POTASSIUM_SOLUBILIZATION	K-SOLUBILIZATION-ORGANIC_ACID_METABOLISM	K-SOLUBILISATION-FUMARIC_ACID_BIOSYNTHESIS	ycgM->PGPT0001625	1
DIRECT_EFFECTS	BIO-FERTILIZATION	POTASSIUM_SOLUBILIZATION	K-SOLUBILIZATION-ORGANIC_ACID_METABOLISM	K-SOLUBILISATION-FUMARIC_ACID_TRANSPORT	dctA->PGPT0001450	1
DIRECT_EFFECTS	BIO-FERTILIZATION	POTASSIUM_SOLUBILIZATION	K-SOLUBILIZATION-ORGANIC_ACID_METABOLISM	K-SOLUBILISATION-GLUCONIC_ACID-PQQ_PATHWAY	argD|pqqI->PGPT0014253	1
DIRECT_EFFECTS	BIO-FERTILIZATION	POTASSIUM_SOLUBILIZATION	K-SOLUBILIZATION-ORGANIC_ACID_METABOLISM	K-SOLUBILISATION-GLUCONIC_ACID-PQQ_PATHWAY	pqqB|pqqG->PGPT0001250	1
DIRECT_EFFECTS	BIO-FERTILIZATION	POTASSIUM_SOLUBILIZATION	K-SOLUBILIZATION-ORGANIC_ACID_METABOLISM	K-SOLUBILISATION-GLUCONIC_ACID-PQQ_PATHWAY	pqqC->PGPT0001255	1
DIRECT_EFFECTS	BIO-FERTILIZATION	POTASSIUM_SOLUBILIZATION	K-SOLUBILIZATION-ORGANIC_ACID_METABOLISM	K-SOLUBILISATION-GLUCONIC_ACID-PQQ_PATHWAY	pqqD->PGPT0001260	1
DIRECT_EFFECTS	BIO-FERTILIZATION	POTASSIUM_SOLUBILIZATION	K-SOLUBILIZATION-ORGANIC_ACID_METABOLISM	K-SOLUBILISATION-GLUCONIC_ACID-PQQ_PATHWAY	pqqE->PGPT0001265	1
DIRECT_EFFECTS	BIO-FERTILIZATION	POTASSIUM_SOLUBILIZATION	K-SOLUBILIZATION-ORGANIC_ACID_METABOLISM	K-SOLUBILISATION-GLUCONIC_ACID-PQQ_PATHWAY	pqqF->PGPT0001270	1
DIRECT_EFFECTS	BIO-FERTILIZATION	POTASSIUM_SOLUBILIZATION	K-SOLUBILIZATION-ORGANIC_ACID_METABOLISM	K-SOLUBILISATION-GLUCONIC_ACID-PQQ_PATHWAY	pqqL|yddC->PGPT0001280	2
DIRECT_EFFECTS	BIO-FERTILIZATION	POTASSIUM_SOLUBILIZATION	K-SOLUBILIZATION-ORGANIC_ACID_METABOLISM	K-SOLUBILISATION-GLYOXYLIC_ACID_BIOSYNTHESIS	aceA->PGPT0001550	1
DIRECT_EFFECTS	BIO-FERTILIZATION	POTASSIUM_SOLUBILIZATION	K-SOLUBILIZATION-ORGANIC_ACID_METABOLISM	K-SOLUBILISATION-KETO-GLUCONATE_BIOSYNTHESIS	2_ketogluconate_reductase->PGPT0001315	1
DIRECT_EFFECTS	BIO-FERTILIZATION	POTASSIUM_SOLUBILIZATION	K-SOLUBILIZATION-ORGANIC_ACID_METABOLISM	K-SOLUBILISATION-KETO-GLUCONATE_BIOSYNTHESIS	EC_1_1_99_3A|gnd->PGPT0001300	1
DIRECT_EFFECTS	BIO-FERTILIZATION	POTASSIUM_SOLUBILIZATION	K-SOLUBILIZATION-ORGANIC_ACID_METABOLISM	K-SOLUBILISATION-KETO-GLUCONATE_BIOSYNTHESIS	EC_1_1_99_3G|gadh3->PGPT0001305	1
DIRECT_EFFECTS	BIO-FERTILIZATION	POTASSIUM_SOLUBILIZATION	K-SOLUBILIZATION-ORGANIC_ACID_METABOLISM	K-SOLUBILISATION-KETO-GLUCONATE_BIOSYNTHESIS	dkgB->PGPT0001325	1
DIRECT_EFFECTS	BIO-FERTILIZATION	POTASSIUM_SOLUBILIZATION	K-SOLUBILIZATION-ORGANIC_ACID_METABOLISM	K-SOLUBILISATION-KETO-GLUCONATE_BIOSYNTHESIS	ghrB->PGPT0001310	1
DIRECT_EFFECTS	BIO-FERTILIZATION	POTASSIUM_SOLUBILIZATION	K-SOLUBILIZATION-ORGANIC_ACID_METABOLISM	K-SOLUBILISATION-KETO-|OXOGLUTARATE_TRANSPORT	TC_DASS|yflS->PGPT0013960	1
DIRECT_EFFECTS	BIO-FERTILIZATION	POTASSIUM_SOLUBILIZATION	K-SOLUBILIZATION-ORGANIC_ACID_METABOLISM	K-SOLUBILISATION-KETOGLUTARIC_ACID_BIOSYNTHESIS	icd->PGPT0001170	1
DIRECT_EFFECTS	BIO-FERTILIZATION	POTASSIUM_SOLUBILIZATION	K-SOLUBILIZATION-ORGANIC_ACID_METABOLISM	K-SOLUBILISATION-LACTIC_ACID_BIOSYNTHESIS	gloB|gloC->PGPT0001770	1
DIRECT_EFFECTS	BIO-FERTILIZATION	POTASSIUM_SOLUBILIZATION	K-SOLUBILIZATION-ORGANIC_ACID_METABOLISM	K-SOLUBILISATION-LACTIC_ACID_BIOSYNTHESIS	ldhA->PGPT0001755	1
DIRECT_EFFECTS	BIO-FERTILIZATION	POTASSIUM_SOLUBILIZATION	K-SOLUBILIZATION-ORGANIC_ACID_METABOLISM	K-SOLUBILISATION-LACTIC_ACID_BIOSYNTHESIS	lldD->PGPT0001765	2
DIRECT_EFFECTS	BIO-FERTILIZATION	POTASSIUM_SOLUBILIZATION	K-SOLUBILIZATION-ORGANIC_ACID_METABOLISM	K-SOLUBILISATION-LACTIC_ACID_BIOSYNTHESIS	mgsA->PGPT0001780	1
DIRECT_EFFECTS	BIO-FERTILIZATION	POTASSIUM_SOLUBILIZATION	K-SOLUBILIZATION-ORGANIC_ACID_METABOLISM	K-SOLUBILISATION-LACTIC_ACID_TRANSPORT	lctP->PGPT0001800	2
DIRECT_EFFECTS	BIO-FERTILIZATION	POTASSIUM_SOLUBILIZATION	K-SOLUBILIZATION-ORGANIC_ACID_METABOLISM	K-SOLUBILISATION-MALIC_ACID_BIOSYNTHESIS	fumA|fumB->PGPT0001635	1
DIRECT_EFFECTS	BIO-FERTILIZATION	POTASSIUM_SOLUBILIZATION	K-SOLUBILIZATION-ORGANIC_ACID_METABOLISM	K-SOLUBILISATION-MALIC_ACID_BIOSYNTHESIS	fumC->PGPT0001650	1
DIRECT_EFFECTS	BIO-FERTILIZATION	POTASSIUM_SOLUBILIZATION	K-SOLUBILIZATION-ORGANIC_ACID_METABOLISM	K-SOLUBILISATION-MALIC_ACID_BIOSYNTHESIS	maeB->PGPT0001685	1
DIRECT_EFFECTS	BIO-FERTILIZATION	POTASSIUM_SOLUBILIZATION	K-SOLUBILIZATION-ORGANIC_ACID_METABOLISM	K-SOLUBILISATION-MALIC_ACID_BIOSYNTHESIS	mqo->PGPT0001440	3
DIRECT_EFFECTS	BIO-FERTILIZATION	POTASSIUM_SOLUBILIZATION	K-SOLUBILIZATION-ORGANIC_ACID_METABOLISM	K-SOLUBILISATION-MALIC_ACID_TRANSPORT	dctA->PGPT0001450	1
DIRECT_EFFECTS	BIO-FERTILIZATION	POTASSIUM_SOLUBILIZATION	K-SOLUBILIZATION-ORGANIC_ACID_METABOLISM	K-SOLUBILISATION-MALIC_ACID_TRASNPORT	maeN->PGPT0001690	1
DIRECT_EFFECTS	BIO-FERTILIZATION	POTASSIUM_SOLUBILIZATION	K-SOLUBILIZATION-ORGANIC_ACID_METABOLISM	K-SOLUBILISATION-MALONIC_ACID_BIOSYNTHESIS	accA->PGPT0001695	1
DIRECT_EFFECTS	BIO-FERTILIZATION	POTASSIUM_SOLUBILIZATION	K-SOLUBILIZATION-ORGANIC_ACID_METABOLISM	K-SOLUBILISATION-MALONIC_ACID_BIOSYNTHESIS	accB|bccP->PGPT0001700	1
DIRECT_EFFECTS	BIO-FERTILIZATION	POTASSIUM_SOLUBILIZATION	K-SOLUBILIZATION-ORGANIC_ACID_METABOLISM	K-SOLUBILISATION-MALONIC_ACID_BIOSYNTHESIS	accC->PGPT0001705	1
DIRECT_EFFECTS	BIO-FERTILIZATION	POTASSIUM_SOLUBILIZATION	K-SOLUBILIZATION-ORGANIC_ACID_METABOLISM	K-SOLUBILISATION-MALONIC_ACID_BIOSYNTHESIS	accD->PGPT0001710	1
DIRECT_EFFECTS	BIO-FERTILIZATION	POTASSIUM_SOLUBILIZATION	K-SOLUBILIZATION-ORGANIC_ACID_METABOLISM	K-SOLUBILISATION-MALONIC_ACID_BIOSYNTHESIS	mdcR->PGPT0001715	1
DIRECT_EFFECTS	BIO-FERTILIZATION	POTASSIUM_SOLUBILIZATION	K-SOLUBILIZATION-ORGANIC_ACID_METABOLISM	K-SOLUBILISATION-MALONIC_ACID_TRANSPORT	mdcF->PGPT0001720	3
DIRECT_EFFECTS	BIO-FERTILIZATION	POTASSIUM_SOLUBILIZATION	K-SOLUBILIZATION-ORGANIC_ACID_METABOLISM	K-SOLUBILISATION-OXALACETIC_ACID_BIOSYNTHESIS	aceB|glcB->PGPT0001445	2
DIRECT_EFFECTS	BIO-FERTILIZATION	POTASSIUM_SOLUBILIZATION	K-SOLUBILIZATION-ORGANIC_ACID_METABOLISM	K-SOLUBILISATION-OXALACETIC_ACID_BIOSYNTHESIS	mqo->PGPT0001440	3
DIRECT_EFFECTS	BIO-FERTILIZATION	POTASSIUM_SOLUBILIZATION	K-SOLUBILIZATION-ORGANIC_ACID_METABOLISM	K-SOLUBILISATION-OXALACETIC_ACID_BIOSYNTHESIS	pckA->PGPT0001405	1
DIRECT_EFFECTS	BIO-FERTILIZATION	POTASSIUM_SOLUBILIZATION	K-SOLUBILIZATION-ORGANIC_ACID_METABOLISM	K-SOLUBILISATION-OXALACETIC_ACID_BIOSYNTHESIS	pycA->PGPT0001425	1
DIRECT_EFFECTS	BIO-FERTILIZATION	POTASSIUM_SOLUBILIZATION	K-SOLUBILIZATION-ORGANIC_ACID_METABOLISM	K-SOLUBILISATION-OXALACETIC_ACID_BIOSYNTHESIS	pycB->PGPT0001430	1
DIRECT_EFFECTS	BIO-FERTILIZATION	POTASSIUM_SOLUBILIZATION	K-SOLUBILIZATION-ORGANIC_ACID_METABOLISM	K-SOLUBILISATION-OXALACETIC_ACID_TRANSPORT	dctA->PGPT0001450	1
DIRECT_EFFECTS	BIO-FERTILIZATION	POTASSIUM_SOLUBILIZATION	K-SOLUBILIZATION-ORGANIC_ACID_METABOLISM	K-SOLUBILISATION-PROPIONIC_ACID_BIOSYNTHESIS	ackA->PGPT0001360	1
DIRECT_EFFECTS	BIO-FERTILIZATION	POTASSIUM_SOLUBILIZATION	K-SOLUBILIZATION-ORGANIC_ACID_METABOLISM	K-SOLUBILISATION-PROPIONIC_ACID_BIOSYNTHESIS	acs->PGPT0002265	2
DIRECT_EFFECTS	BIO-FERTILIZATION	POTASSIUM_SOLUBILIZATION	K-SOLUBILIZATION-ORGANIC_ACID_METABOLISM	K-SOLUBILISATION-PROPIONIC_ACID_BIOSYNTHESIS	acuI|yhdH->PGPT0002275	2
DIRECT_EFFECTS	BIO-FERTILIZATION	POTASSIUM_SOLUBILIZATION	K-SOLUBILIZATION-ORGANIC_ACID_METABOLISM	K-SOLUBILISATION-PROPIONIC_ACID_BIOSYNTHESIS	bcd->PGPT0002285	6
DIRECT_EFFECTS	BIO-FERTILIZATION	POTASSIUM_SOLUBILIZATION	K-SOLUBILIZATION-ORGANIC_ACID_METABOLISM	K-SOLUBILISATION-PROPIONIC_ACID_BIOSYNTHESIS	mmsA|iolA->PGPT0002295	2
DIRECT_EFFECTS	BIO-FERTILIZATION	POTASSIUM_SOLUBILIZATION	K-SOLUBILIZATION-ORGANIC_ACID_METABOLISM	K-SOLUBILISATION-PROPIONIC_ACID_BIOSYNTHESIS	pta->PGPT0001370	1
DIRECT_EFFECTS	BIO-FERTILIZATION	POTASSIUM_SOLUBILIZATION	K-SOLUBILIZATION-ORGANIC_ACID_METABOLISM	K-SOLUBILISATION-PYRUVIC_ACID_BIOSYNTHESIS	alaA->PGPT0001880	1
DIRECT_EFFECTS	BIO-FERTILIZATION	POTASSIUM_SOLUBILIZATION	K-SOLUBILIZATION-ORGANIC_ACID_METABOLISM	K-SOLUBILISATION-PYRUVIC_ACID_BIOSYNTHESIS	bcpA->PGPT0001930	1
DIRECT_EFFECTS	BIO-FERTILIZATION	POTASSIUM_SOLUBILIZATION	K-SOLUBILIZATION-ORGANIC_ACID_METABOLISM	K-SOLUBILISATION-PYRUVIC_ACID_BIOSYNTHESIS	cuyA->PGPT0002000	2
DIRECT_EFFECTS	BIO-FERTILIZATION	POTASSIUM_SOLUBILIZATION	K-SOLUBILIZATION-ORGANIC_ACID_METABOLISM	K-SOLUBILISATION-PYRUVIC_ACID_BIOSYNTHESIS	dapA|mosA->PGPT0002080	2
DIRECT_EFFECTS	BIO-FERTILIZATION	POTASSIUM_SOLUBILIZATION	K-SOLUBILIZATION-ORGANIC_ACID_METABOLISM	K-SOLUBILISATION-PYRUVIC_ACID_BIOSYNTHESIS	dld->PGPT0001890	2
DIRECT_EFFECTS	BIO-FERTILIZATION	POTASSIUM_SOLUBILIZATION	K-SOLUBILIZATION-ORGANIC_ACID_METABOLISM	K-SOLUBILISATION-PYRUVIC_ACID_BIOSYNTHESIS	eda->PGPT0002060	1
DIRECT_EFFECTS	BIO-FERTILIZATION	POTASSIUM_SOLUBILIZATION	K-SOLUBILIZATION-ORGANIC_ACID_METABOLISM	K-SOLUBILISATION-PYRUVIC_ACID_BIOSYNTHESIS	ilvA|tdcB->PGPT0001960	2
DIRECT_EFFECTS	BIO-FERTILIZATION	POTASSIUM_SOLUBILIZATION	K-SOLUBILIZATION-ORGANIC_ACID_METABOLISM	K-SOLUBILISATION-PYRUVIC_ACID_BIOSYNTHESIS	ldhA->PGPT0001755	1
DIRECT_EFFECTS	BIO-FERTILIZATION	POTASSIUM_SOLUBILIZATION	K-SOLUBILIZATION-ORGANIC_ACID_METABOLISM	K-SOLUBILISATION-PYRUVIC_ACID_BIOSYNTHESIS	lldD->PGPT0001765	2
DIRECT_EFFECTS	BIO-FERTILIZATION	POTASSIUM_SOLUBILIZATION	K-SOLUBILIZATION-ORGANIC_ACID_METABOLISM	K-SOLUBILISATION-PYRUVIC_ACID_BIOSYNTHESIS	madB|oadB|gcdB|mmdB->PGPT0001940	1
DIRECT_EFFECTS	BIO-FERTILIZATION	POTASSIUM_SOLUBILIZATION	K-SOLUBILIZATION-ORGANIC_ACID_METABOLISM	K-SOLUBILISATION-PYRUVIC_ACID_BIOSYNTHESIS	maeB->PGPT0001685	1
DIRECT_EFFECTS	BIO-FERTILIZATION	POTASSIUM_SOLUBILIZATION	K-SOLUBILIZATION-ORGANIC_ACID_METABOLISM	K-SOLUBILISATION-PYRUVIC_ACID_BIOSYNTHESIS	nagK->PGPT0001620	1
DIRECT_EFFECTS	BIO-FERTILIZATION	POTASSIUM_SOLUBILIZATION	K-SOLUBILIZATION-ORGANIC_ACID_METABOLISM	K-SOLUBILISATION-PYRUVIC_ACID_BIOSYNTHESIS	oadA->PGPT0001935	1
DIRECT_EFFECTS	BIO-FERTILIZATION	POTASSIUM_SOLUBILIZATION	K-SOLUBILIZATION-ORGANIC_ACID_METABOLISM	K-SOLUBILISATION-PYRUVIC_ACID_BIOSYNTHESIS	oadG->PGPT0001945	1
DIRECT_EFFECTS	BIO-FERTILIZATION	POTASSIUM_SOLUBILIZATION	K-SOLUBILIZATION-ORGANIC_ACID_METABOLISM	K-SOLUBILISATION-PYRUVIC_ACID_BIOSYNTHESIS	pps|ppsA->PGPT0002035	1
DIRECT_EFFECTS	BIO-FERTILIZATION	POTASSIUM_SOLUBILIZATION	K-SOLUBILIZATION-ORGANIC_ACID_METABOLISM	K-SOLUBILISATION-PYRUVIC_ACID_BIOSYNTHESIS	ptsP->PGPT0002030	1
DIRECT_EFFECTS	BIO-FERTILIZATION	POTASSIUM_SOLUBILIZATION	K-SOLUBILIZATION-ORGANIC_ACID_METABOLISM	K-SOLUBILISATION-PYRUVIC_ACID_BIOSYNTHESIS	pyk->PGPT0002020	2
DIRECT_EFFECTS	BIO-FERTILIZATION	POTASSIUM_SOLUBILIZATION	K-SOLUBILIZATION-ORGANIC_ACID_METABOLISM	K-SOLUBILISATION-PYRUVIC_ACID_BIOSYNTHESIS	sdaA|sdaB|tdcG->PGPT0001975	1
DIRECT_EFFECTS	BIO-FERTILIZATION	POTASSIUM_SOLUBILIZATION	K-SOLUBILIZATION-ORGANIC_ACID_METABOLISM	K-SOLUBILISATION-PYRUVIC_ACID_BIOSYNTHESIS	sgaA->PGPT0001920	1
DIRECT_EFFECTS	BIO-FERTILIZATION	POTASSIUM_SOLUBILIZATION	K-SOLUBILIZATION-ORGANIC_ACID_METABOLISM	K-SOLUBILISATION-PYRUVIC_ACID_BIOSYNTHESIS	sseA->PGPT0002045	3
DIRECT_EFFECTS	BIO-FERTILIZATION	POTASSIUM_SOLUBILIZATION	K-SOLUBILIZATION-ORGANIC_ACID_METABOLISM	K-SOLUBILISATION-PYRUVIC_ACID_BIOSYNTHESIS	ycgM->PGPT0001625	1
DIRECT_EFFECTS	BIO-FERTILIZATION	POTASSIUM_SOLUBILIZATION	K-SOLUBILIZATION-ORGANIC_ACID_METABOLISM	K-SOLUBILISATION-SUCCINIC_ACID_ACID_BIOSYNTHESIS	aarC|cat1->PGPT0001545	1
DIRECT_EFFECTS	BIO-FERTILIZATION	POTASSIUM_SOLUBILIZATION	K-SOLUBILIZATION-ORGANIC_ACID_METABOLISM	K-SOLUBILISATION-SUCCINIC_ACID_ACID_BIOSYNTHESIS	aceA->PGPT0001550	1
DIRECT_EFFECTS	BIO-FERTILIZATION	POTASSIUM_SOLUBILIZATION	K-SOLUBILIZATION-ORGANIC_ACID_METABOLISM	K-SOLUBILISATION-SUCCINIC_ACID_ACID_BIOSYNTHESIS	gabD->PGPT0001580	1
DIRECT_EFFECTS	BIO-FERTILIZATION	POTASSIUM_SOLUBILIZATION	K-SOLUBILIZATION-ORGANIC_ACID_METABOLISM	K-SOLUBILISATION-SUCCINIC_ACID_ACID_BIOSYNTHESIS	icd->PGPT0001170	1
DIRECT_EFFECTS	BIO-FERTILIZATION	POTASSIUM_SOLUBILIZATION	K-SOLUBILIZATION-ORGANIC_ACID_METABOLISM	K-SOLUBILISATION-SUCCINIC_ACID_ACID_BIOSYNTHESIS	pcaF->PGPT0001570	1
DIRECT_EFFECTS	BIO-FERTILIZATION	POTASSIUM_SOLUBILIZATION	K-SOLUBILIZATION-ORGANIC_ACID_METABOLISM	K-SOLUBILISATION-SUCCINIC_ACID_ACID_BIOSYNTHESIS	prpB->PGPT0001555	1
DIRECT_EFFECTS	BIO-FERTILIZATION	POTASSIUM_SOLUBILIZATION	K-SOLUBILIZATION-ORGANIC_ACID_METABOLISM	K-SOLUBILISATION-SUCCINIC_ACID_ACID_BIOSYNTHESIS	sucA->PGPT0001530	1
DIRECT_EFFECTS	BIO-FERTILIZATION	POTASSIUM_SOLUBILIZATION	K-SOLUBILIZATION-ORGANIC_ACID_METABOLISM	K-SOLUBILISATION-SUCCINIC_ACID_ACID_BIOSYNTHESIS	sucB->PGPT0001535	1
DIRECT_EFFECTS	BIO-FERTILIZATION	POTASSIUM_SOLUBILIZATION	K-SOLUBILIZATION-ORGANIC_ACID_METABOLISM	K-SOLUBILISATION-SUCCINIC_ACID_ACID_BIOSYNTHESIS	sucD->PGPT0001540	1
DIRECT_EFFECTS	BIO-FERTILIZATION	POTASSIUM_SOLUBILIZATION	K-SOLUBILIZATION-ORGANIC_ACID_METABOLISM	K-SOLUBILISATION-SUCCINIC_ACID_ACID_TRANSPORT	dctA->PGPT0001450	1
DIRECT_EFFECTS	BIO-FERTILIZATION	POTASSIUM_SOLUBILIZATION	K-SOLUBILIZATION-ORGANIC_ACID_METABOLISM	K-SOLUBILISATION-TARTARIC_ACID_TRANSPORT	dctA->PGPT0001450	1
DIRECT_EFFECTS	BIO-FERTILIZATION	POTASSIUM_SOLUBILIZATION	K-SOLUBILIZATION-ORGANIC_ACID_METABOLISM	K-SOLUBILISATION-VALERIC_ACID_BIOSYNTHESIS	alaA->PGPT0001880	1
DIRECT_EFFECTS	BIO-FERTILIZATION	POTASSIUM_SOLUBILIZATION	K-SOLUBILIZATION-ORGANIC_ACID_METABOLISM	K-SOLUBILISATION-VALERIC_ACID_BIOSYNTHESIS	fadB->PGPT0001865	1
DIRECT_EFFECTS	BIO-FERTILIZATION	POTASSIUM_SOLUBILIZATION	K-SOLUBILIZATION-ORGANIC_ACID_METABOLISM	K-SOLUBILISATION-VALERIC_ACID_BIOSYNTHESIS	ilvD->PGPT0001875	1
DIRECT_EFFECTS	BIO-FERTILIZATION	POTASSIUM_SOLUBILIZATION	K-SOLUBILIZATION-ORGANIC_ACID_METABOLISM	K-SOLUBILISATION-VALERIC_ACID_BIOSYNTHESIS	paaF|echA->PGPT0001860	3
DIRECT_EFFECTS	BIO-FERTILIZATION	POTASSIUM_SOLUBILIZATION	K-SOLUBILIZATION-ORGANIC_ACID_METABOLISM	K-SOLUBILISATION_D_GLUCONATE_BIOSYNTHESIS	gnl->PGPT0001285	1
DIRECT_EFFECTS	BIO-FERTILIZATION	POTASSIUM_SOLUBILIZATION	K-SOLUBILIZATION-POTASSIUM_TRANSPORT	K-SOLUBILIZATION-KDP-UPTAKE_SYSTEM	kdpA->PGPT0002740	1
DIRECT_EFFECTS	BIO-FERTILIZATION	POTASSIUM_SOLUBILIZATION	K-SOLUBILIZATION-POTASSIUM_TRANSPORT	K-SOLUBILIZATION-KDP-UPTAKE_SYSTEM	kdpB->PGPT0002745	1
DIRECT_EFFECTS	BIO-FERTILIZATION	POTASSIUM_SOLUBILIZATION	K-SOLUBILIZATION-POTASSIUM_TRANSPORT	K-SOLUBILIZATION-KDP-UPTAKE_SYSTEM	kdpC->PGPT0002750	1
DIRECT_EFFECTS	BIO-FERTILIZATION	POTASSIUM_SOLUBILIZATION	K-SOLUBILIZATION-POTASSIUM_TRANSPORT	K-SOLUBILIZATION-KDP-UPTAKE_SYSTEM	kdpD->PGPT0002755	1
DIRECT_EFFECTS	BIO-FERTILIZATION	POTASSIUM_SOLUBILIZATION	K-SOLUBILIZATION-POTASSIUM_TRANSPORT	K-SOLUBILIZATION-KDP-UPTAKE_SYSTEM	kdpE->PGPT0002760	1
DIRECT_EFFECTS	BIO-FERTILIZATION	POTASSIUM_SOLUBILIZATION	K-SOLUBILIZATION-POTASSIUM_TRANSPORT	K-SOLUBILIZATION-TRK-UPTAKE_SYSTEM	kch|trkA|mthK|pch->PGPT0002715	1
DIRECT_EFFECTS	BIO-FERTILIZATION	POTASSIUM_SOLUBILIZATION	K-SOLUBILIZATION-POTASSIUM_TRANSPORT	K-SOLUBILIZATION-TRK-UPTAKE_SYSTEM	trkA|ktrA->PGPT0002710	2
DIRECT_EFFECTS	BIO-FERTILIZATION	POTASSIUM_SOLUBILIZATION	K-SOLUBILIZATION-POTASSIUM_TRANSPORT	K-SOLUBILIZATION-TRK-UPTAKE_SYSTEM	trkG|trkH|ktrB->PGPT0002735	2
DIRECT_EFFECTS	BIO-FERTILIZATION	SULFUR_ASSIMILATION|MINERALIZATION	S-ASSSIMILATION-SULFUR_METABOLISM	S-METABOLISM-DMSP_DEGRADATION	dddB->PGPT0003253	1
DIRECT_EFFECTS	BIO-FERTILIZATION	SULFUR_ASSIMILATION|MINERALIZATION	S-ASSSIMILATION-SULFUR_METABOLISM	S-METABOLISM-DMSP_DEGRADATION	iclR->PGPT0003257	1
DIRECT_EFFECTS	BIO-FERTILIZATION	SULFUR_ASSIMILATION|MINERALIZATION	S-ASSSIMILATION-SULFUR_METABOLISM	S-METABOLISM-DMS_DEGRADATION	dmdB->PGPT0002895	2
DIRECT_EFFECTS	BIO-FERTILIZATION	SULFUR_ASSIMILATION|MINERALIZATION	S-ASSSIMILATION-SULFUR_METABOLISM	S-METABOLISM-SULFATE_REDUCTION	aprA->PGPT0002770	1
DIRECT_EFFECTS	BIO-FERTILIZATION	SULFUR_ASSIMILATION|MINERALIZATION	S-ASSSIMILATION-SULFUR_METABOLISM	S-METABOLISM-SULFATE_REDUCTION	aprB->PGPT0002775	1
DIRECT_EFFECTS	BIO-FERTILIZATION	SULFUR_ASSIMILATION|MINERALIZATION	S-ASSSIMILATION-SULFUR_METABOLISM	S-METABOLISM-SULFATE_REDUCTION	cysD->PGPT0002405	1
DIRECT_EFFECTS	BIO-FERTILIZATION	SULFUR_ASSIMILATION|MINERALIZATION	S-ASSSIMILATION-SULFUR_METABOLISM	S-METABOLISM-SULFATE_REDUCTION	cysH->PGPT0002785	1
DIRECT_EFFECTS	BIO-FERTILIZATION	SULFUR_ASSIMILATION|MINERALIZATION	S-ASSSIMILATION-SULFUR_METABOLISM	S-METABOLISM-SULFATE_REDUCTION	cysI->PGPT0002790	1
DIRECT_EFFECTS	BIO-FERTILIZATION	SULFUR_ASSIMILATION|MINERALIZATION	S-ASSSIMILATION-SULFUR_METABOLISM	S-METABOLISM-SULFATE_REDUCTION	cysJ->PGPT0002795	1
DIRECT_EFFECTS	BIO-FERTILIZATION	SULFUR_ASSIMILATION|MINERALIZATION	S-ASSSIMILATION-SULFUR_METABOLISM	S-METABOLISM-SULFATE_REDUCTION	cysK->PGPT0002810	1
DIRECT_EFFECTS	BIO-FERTILIZATION	SULFUR_ASSIMILATION|MINERALIZATION	S-ASSSIMILATION-SULFUR_METABOLISM	S-METABOLISM-SULFATE_REDUCTION	cysM->PGPT0002820	1
DIRECT_EFFECTS	BIO-FERTILIZATION	SULFUR_ASSIMILATION|MINERALIZATION	S-ASSSIMILATION-SULFUR_METABOLISM	S-METABOLISM-SULFATE_REDUCTION	cysNC->PGPT0002395	1
DIRECT_EFFECTS	BIO-FERTILIZATION	SULFUR_ASSIMILATION|MINERALIZATION	S-ASSSIMILATION-SULFUR_METABOLISM	S-METABOLISM-SULFATE_TRANSPORT	TC_SULP->PGPT0003020	3
DIRECT_EFFECTS	BIO-FERTILIZATION	SULFUR_ASSIMILATION|MINERALIZATION	S-ASSSIMILATION-SULFUR_METABOLISM	S-METABOLISM-SULFATE_TRANSPORT	cysZ->PGPT0003010	1
DIRECT_EFFECTS	BIO-FERTILIZATION	SULFUR_ASSIMILATION|MINERALIZATION	S-ASSSIMILATION-SULFUR_METABOLISM	S-METABOLISM-SULFUR_HOMEOSTASIS	nifS|iscS->PGPT0000065	1
DIRECT_EFFECTS	BIO-FERTILIZATION	SULFUR_ASSIMILATION|MINERALIZATION	S-ASSSIMILATION-SULFUR_METABOLISM	S-METABOLISM-SULFUR_HOMEOSTASIS	sseA->PGPT0002045	3
DIRECT_EFFECTS	BIO-FERTILIZATION	SULFUR_ASSIMILATION|MINERALIZATION	S-ASSSIMILATION-SULFUR_METABOLISM	S-METABOLISM-SULFUR_REGULATION	cysB->PGPT0002965	1
DIRECT_EFFECTS	BIO-FERTILIZATION	SULFUR_ASSIMILATION|MINERALIZATION	S-ASSSIMILATION-SULFUR_METABOLISM	S-METABOLISM-SULFUR_REGULATION	cysQ->PGPT0002975	1
DIRECT_EFFECTS	BIO-FERTILIZATION	SULFUR_ASSIMILATION|MINERALIZATION	S-ASSSIMILATION-SULFUR_METABOLISM	S-METABOLISM-SULFUR_REGULATION	cysS->PGPT0002985	1
DIRECT_EFFECTS	BIO-FERTILIZATION	SULFUR_ASSIMILATION|MINERALIZATION	S-ASSSIMILATION-SULFUR_METABOLISM	S-METABOLISM-TAURINE_DEGRADATION	ggt->PGPT0002935	1
DIRECT_EFFECTS	BIO-FERTILIZATION	SULFUR_ASSIMILATION|MINERALIZATION	S-ASSSIMILATION-SULFUR_METABOLISM	S-METABOLISM-THIOSULFATE_DEGRADATION	glpE->PGPT0003021	1
DIRECT_EFFECTS	BIO-REMEDIATION	FLUORIDE_DETOXIFICATION	FLUORIDE_RESISTANCE	FLUORIDE_RESISTANCE-FLUORIDE_TRANSPORT	crcB->PGPT0004985	1
DIRECT_EFFECTS	BIO-REMEDIATION	HEAVY_METAL_DETOXIFICATION	HEAVY_METAL_ANTIMONY_RESISTANCE	ANTIMONY_RESISTANCE-ANTIMONY_HOMEOSTASIS	iscR->PGPT0004960	1
DIRECT_EFFECTS	BIO-REMEDIATION	HEAVY_METAL_DETOXIFICATION	HEAVY_METAL_ANTIMONY_RESISTANCE	ANTIMONY_RESISTANCE-ANTIMONY_TRANSPORT	glpF|pduF->PGPT0004760	1
DIRECT_EFFECTS	BIO-REMEDIATION	HEAVY_METAL_DETOXIFICATION	HEAVY_METAL_ANTIMONY_RESISTANCE	ANTIMONY_RESISTANCE-PUTATIVE_PST-PHO-PIT_TRANSPORT_SYSTEM	pstA->PGPT0002610	1
DIRECT_EFFECTS	BIO-REMEDIATION	HEAVY_METAL_DETOXIFICATION	HEAVY_METAL_ANTIMONY_RESISTANCE	ANTIMONY_RESISTANCE-PUTATIVE_PST-PHO-PIT_TRANSPORT_SYSTEM	pstB|phoT->PGPT0002615	1
DIRECT_EFFECTS	BIO-REMEDIATION	HEAVY_METAL_DETOXIFICATION	HEAVY_METAL_ANTIMONY_RESISTANCE	ANTIMONY_RESISTANCE-PUTATIVE_PST-PHO-PIT_TRANSPORT_SYSTEM	pstC|phoW->PGPT0002620	1
DIRECT_EFFECTS	BIO-REMEDIATION	HEAVY_METAL_DETOXIFICATION	HEAVY_METAL_ANTIMONY_RESISTANCE	ANTIMONY_RESISTANCE-PUTATIVE_PST-PHO-PIT_TRANSPORT_SYSTEM	pstS|phoS->PGPT0002625	2
DIRECT_EFFECTS	BIO-REMEDIATION	HEAVY_METAL_DETOXIFICATION	HEAVY_METAL_ANTIMONY_RESISTANCE	ANTIMONY_RESISTANCE_SYSTEM	arsA->PGPT0004700	1
DIRECT_EFFECTS	BIO-REMEDIATION	HEAVY_METAL_DETOXIFICATION	HEAVY_METAL_ANTIMONY_RESISTANCE	ANTIMONY_RESISTANCE_SYSTEM	arsB|arsenical_pump_membrane_protein->PGPT0004710	1
DIRECT_EFFECTS	BIO-REMEDIATION	HEAVY_METAL_DETOXIFICATION	HEAVY_METAL_ANTIMONY_RESISTANCE	ANTIMONY_RESISTANCE_SYSTEM	arsB|arsenite_transporter->PGPT0004705	1
DIRECT_EFFECTS	BIO-REMEDIATION	HEAVY_METAL_DETOXIFICATION	HEAVY_METAL_ANTIMONY_RESISTANCE	ANTIMONY_RESISTANCE_SYSTEM	arsC->PGPT0004715	1
DIRECT_EFFECTS	BIO-REMEDIATION	HEAVY_METAL_DETOXIFICATION	HEAVY_METAL_ANTIMONY_RESISTANCE	ANTIMONY_RESISTANCE_SYSTEM	arsC1->PGPT0004720	2
DIRECT_EFFECTS	BIO-REMEDIATION	HEAVY_METAL_DETOXIFICATION	HEAVY_METAL_ANTIMONY_RESISTANCE	ANTIMONY_RESISTANCE_SYSTEM	arsH->PGPT0004730	2
DIRECT_EFFECTS	BIO-REMEDIATION	HEAVY_METAL_DETOXIFICATION	HEAVY_METAL_ANTIMONY_RESISTANCE	ANTIMONY_RESISTANCE_SYSTEM	arsR->PGPT0004735	3
DIRECT_EFFECTS	BIO-REMEDIATION	HEAVY_METAL_DETOXIFICATION	HEAVY_METAL_ARSENIC_RESISTANCE	ARSENIC_RESISTANCE-ARSENIC_HOMEOSTASIS	arsR_arsC->PGPT0004765	1
DIRECT_EFFECTS	BIO-REMEDIATION	HEAVY_METAL_DETOXIFICATION	HEAVY_METAL_ARSENIC_RESISTANCE	ARSENIC_RESISTANCE-ARSENIC_TRANSPORT	arsJ->PGPT0004756	2
DIRECT_EFFECTS	BIO-REMEDIATION	HEAVY_METAL_DETOXIFICATION	HEAVY_METAL_ARSENIC_RESISTANCE	ARSENIC_RESISTANCE-ARSENIC_TRANSPORT	glpF|pduF->PGPT0004760	1
DIRECT_EFFECTS	BIO-REMEDIATION	HEAVY_METAL_DETOXIFICATION	HEAVY_METAL_ARSENIC_RESISTANCE	ARSENIC_RESISTANCE-ARSENITE_OXIDASE_SYSTEM_AOX	aoxS->PGPT0004750	2
DIRECT_EFFECTS	BIO-REMEDIATION	HEAVY_METAL_DETOXIFICATION	HEAVY_METAL_ARSENIC_RESISTANCE	ARSENIC_RESISTANCE-PST-PHO-PIT_TRANSPORT_SYSTEM	phoU|phoY->PGPT0002630	1
DIRECT_EFFECTS	BIO-REMEDIATION	HEAVY_METAL_DETOXIFICATION	HEAVY_METAL_ARSENIC_RESISTANCE	ARSENIC_RESISTANCE-PST-PHO-PIT_TRANSPORT_SYSTEM	pstA->PGPT0002610	1
DIRECT_EFFECTS	BIO-REMEDIATION	HEAVY_METAL_DETOXIFICATION	HEAVY_METAL_ARSENIC_RESISTANCE	ARSENIC_RESISTANCE-PST-PHO-PIT_TRANSPORT_SYSTEM	pstB|phoT->PGPT0002615	1
DIRECT_EFFECTS	BIO-REMEDIATION	HEAVY_METAL_DETOXIFICATION	HEAVY_METAL_ARSENIC_RESISTANCE	ARSENIC_RESISTANCE-PST-PHO-PIT_TRANSPORT_SYSTEM	pstC|phoW->PGPT0002620	1
DIRECT_EFFECTS	BIO-REMEDIATION	HEAVY_METAL_DETOXIFICATION	HEAVY_METAL_ARSENIC_RESISTANCE	ARSENIC_RESISTANCE-PST-PHO-PIT_TRANSPORT_SYSTEM	pstS|phoS->PGPT0002625	2
DIRECT_EFFECTS	BIO-REMEDIATION	HEAVY_METAL_DETOXIFICATION	HEAVY_METAL_ARSENIC_RESISTANCE	ARSENIC_RESISTANCE_SYSTEM	arsA->PGPT0004700	1
DIRECT_EFFECTS	BIO-REMEDIATION	HEAVY_METAL_DETOXIFICATION	HEAVY_METAL_ARSENIC_RESISTANCE	ARSENIC_RESISTANCE_SYSTEM	arsB|arsenical_pump_membrane_protein->PGPT0004710	1
DIRECT_EFFECTS	BIO-REMEDIATION	HEAVY_METAL_DETOXIFICATION	HEAVY_METAL_ARSENIC_RESISTANCE	ARSENIC_RESISTANCE_SYSTEM	arsB|arsenite_transporter->PGPT0004705	1
DIRECT_EFFECTS	BIO-REMEDIATION	HEAVY_METAL_DETOXIFICATION	HEAVY_METAL_ARSENIC_RESISTANCE	ARSENIC_RESISTANCE_SYSTEM	arsC->PGPT0004715	1
DIRECT_EFFECTS	BIO-REMEDIATION	HEAVY_METAL_DETOXIFICATION	HEAVY_METAL_ARSENIC_RESISTANCE	ARSENIC_RESISTANCE_SYSTEM	arsC1->PGPT0004720	2
DIRECT_EFFECTS	BIO-REMEDIATION	HEAVY_METAL_DETOXIFICATION	HEAVY_METAL_ARSENIC_RESISTANCE	ARSENIC_RESISTANCE_SYSTEM	arsH->PGPT0004730	2
DIRECT_EFFECTS	BIO-REMEDIATION	HEAVY_METAL_DETOXIFICATION	HEAVY_METAL_ARSENIC_RESISTANCE	ARSENIC_RESISTANCE_SYSTEM	arsR->PGPT0004735	3
DIRECT_EFFECTS	BIO-REMEDIATION	HEAVY_METAL_DETOXIFICATION	HEAVY_METAL_BISMUTH_RESISTANCE	BISMUTH_RESISTANCE-BISMUTH_HOMEOSTASIS	arsR->PGPT0004735	3
DIRECT_EFFECTS	BIO-REMEDIATION	HEAVY_METAL_DETOXIFICATION	HEAVY_METAL_CADMIUM_RESISTANCE	CADMIUM_RESISTANCE-CADMIUM_TRANSPORT	czcD|zitB|yrdO->PGPT0004255	2
DIRECT_EFFECTS	BIO-REMEDIATION	HEAVY_METAL_DETOXIFICATION	HEAVY_METAL_CHROMATE_RESISTANCE	CHROMATE_RESISTANCE-CHR_TRANSPORT_SYSTEM	chrC|sodB|sodA->PGPT0004190	2
DIRECT_EFFECTS	BIO-REMEDIATION	HEAVY_METAL_DETOXIFICATION	HEAVY_METAL_CHROMATE_RESISTANCE	CHROMATE_RESISTANCE-CHR_TRANSPORT_SYSTEM	chrS->PGPT0004196	1
DIRECT_EFFECTS	BIO-REMEDIATION	HEAVY_METAL_DETOXIFICATION	HEAVY_METAL_COBALT_RESISTANCE	COBALT_RESISTANCE-CBI_TRANSPORT_SYSTEM	cbiK->PGPT0004475	2
DIRECT_EFFECTS	BIO-REMEDIATION	HEAVY_METAL_DETOXIFICATION	HEAVY_METAL_COBALT_RESISTANCE	COBALT_RESISTANCE-COBALT_HOMEOSTASIS	cbiA->PGPT0004605	1
DIRECT_EFFECTS	BIO-REMEDIATION	HEAVY_METAL_DETOXIFICATION	HEAVY_METAL_COBALT_RESISTANCE	COBALT_RESISTANCE-COBALT_HOMEOSTASIS	cbiB|cobD->PGPT0004660	1
DIRECT_EFFECTS	BIO-REMEDIATION	HEAVY_METAL_DETOXIFICATION	HEAVY_METAL_COBALT_RESISTANCE	COBALT_RESISTANCE-COBALT_HOMEOSTASIS	cobA|btuR->PGPT0004645	1
DIRECT_EFFECTS	BIO-REMEDIATION	HEAVY_METAL_DETOXIFICATION	HEAVY_METAL_COBALT_RESISTANCE	COBALT_RESISTANCE-COBALT_HOMEOSTASIS	cobC1|cobC->PGPT0004655	1
DIRECT_EFFECTS	BIO-REMEDIATION	HEAVY_METAL_DETOXIFICATION	HEAVY_METAL_COBALT_RESISTANCE	COBALT_RESISTANCE-COBALT_HOMEOSTASIS	cobC|phpB->PGPT0004650	1
DIRECT_EFFECTS	BIO-REMEDIATION	HEAVY_METAL_DETOXIFICATION	HEAVY_METAL_COBALT_RESISTANCE	COBALT_RESISTANCE-COBALT_HOMEOSTASIS	cobP|cobU->PGPT0004585	1
DIRECT_EFFECTS	BIO-REMEDIATION	HEAVY_METAL_DETOXIFICATION	HEAVY_METAL_COBALT_RESISTANCE	COBALT_RESISTANCE-COBALT_HOMEOSTASIS	cobQ|cbiP->PGPT0004580	1
DIRECT_EFFECTS	BIO-REMEDIATION	HEAVY_METAL_DETOXIFICATION	HEAVY_METAL_COBALT_RESISTANCE	COBALT_RESISTANCE-COBALT_HOMEOSTASIS	cobS|cobV->PGPT0004590	1
DIRECT_EFFECTS	BIO-REMEDIATION	HEAVY_METAL_DETOXIFICATION	HEAVY_METAL_COBALT_RESISTANCE	COBALT_RESISTANCE-COBALT_HOMEOSTASIS	cobU|cobT->PGPT0004595	1
DIRECT_EFFECTS	BIO-REMEDIATION	HEAVY_METAL_DETOXIFICATION	HEAVY_METAL_COBALT_RESISTANCE	COBALT_RESISTANCE-COBALT_TRANSPORT	corC->PGPT0004695	1
DIRECT_EFFECTS	BIO-REMEDIATION	HEAVY_METAL_DETOXIFICATION	HEAVY_METAL_COBALT_RESISTANCE	COBALT_RESISTANCE-COBALT_TRANSPORT	czcD|zitB|yrdO->PGPT0004255	2
DIRECT_EFFECTS	BIO-REMEDIATION	HEAVY_METAL_DETOXIFICATION	HEAVY_METAL_COBALT_RESISTANCE	COBALT_RESISTANCE-RELATED_ROTEINS	apaG->PGPT0004665	1
DIRECT_EFFECTS	BIO-REMEDIATION	HEAVY_METAL_DETOXIFICATION	HEAVY_METAL_COBALT_RESISTANCE	COBALT_RESISTANCE-VITAMIN_B12_RELATED_TRANSPORT	btuF->PGPT0004685	1
DIRECT_EFFECTS	BIO-REMEDIATION	HEAVY_METAL_DETOXIFICATION	HEAVY_METAL_COPPER_RESISTANCE	COPPER_RESISTANCE-COPPER_TRANSPORT	copA|ctpA->PGPT0004090	2
DIRECT_EFFECTS	BIO-REMEDIATION	HEAVY_METAL_DETOXIFICATION	HEAVY_METAL_COPPER_RESISTANCE	COPPER_RESISTANCE-COPPER_TRANSPORT	cusF->PGPT0004075	1
DIRECT_EFFECTS	BIO-REMEDIATION	HEAVY_METAL_DETOXIFICATION	HEAVY_METAL_COPPER_RESISTANCE	COPPER_RESISTANCE-COPPER_TRANSPORT	mdtA->PGPT0003585	1
DIRECT_EFFECTS	BIO-REMEDIATION	HEAVY_METAL_DETOXIFICATION	HEAVY_METAL_COPPER_RESISTANCE	COPPER_RESISTANCE-COPPER_TRANSPORT	mdtB->PGPT0003590	1
DIRECT_EFFECTS	BIO-REMEDIATION	HEAVY_METAL_DETOXIFICATION	HEAVY_METAL_COPPER_RESISTANCE	COPPER_RESISTANCE-COPPER_TRANSPORT	mdtC->PGPT0003595	1
DIRECT_EFFECTS	BIO-REMEDIATION	HEAVY_METAL_DETOXIFICATION	HEAVY_METAL_COPPER_RESISTANCE	COPPER_RESISTANCE_MEDIATION	ATOX1|ATX1|copZ|golB->PGPT0004125	2
DIRECT_EFFECTS	BIO-REMEDIATION	HEAVY_METAL_DETOXIFICATION	HEAVY_METAL_COPPER_RESISTANCE	COPPER_RESISTANCE_MEDIATION	comR|ycfQ->PGPT0004136	2
DIRECT_EFFECTS	BIO-REMEDIATION	HEAVY_METAL_DETOXIFICATION	HEAVY_METAL_COPPER_RESISTANCE	COPPER_RESISTANCE_MEDIATION	cueR->PGPT0004135	1
DIRECT_EFFECTS	BIO-REMEDIATION	HEAVY_METAL_DETOXIFICATION	HEAVY_METAL_COPPER_RESISTANCE	COPPER_RESISTANCE_MEDIATION	cusR|copR|silR->PGPT0004105	1
DIRECT_EFFECTS	BIO-REMEDIATION	HEAVY_METAL_DETOXIFICATION	HEAVY_METAL_COPPER_RESISTANCE	COPPER_RESISTANCE_MEDIATION	cusS|copS|silS->PGPT0004100	1
DIRECT_EFFECTS	BIO-REMEDIATION	HEAVY_METAL_DETOXIFICATION	HEAVY_METAL_COPPER_RESISTANCE	COPPER_RESISTANCE_MEDIATION	dps|dpsA->PGPT0004055	1
DIRECT_EFFECTS	BIO-REMEDIATION	HEAVY_METAL_DETOXIFICATION	HEAVY_METAL_COPPER_RESISTANCE	COPPER_RESISTANCE_MEDIATION	pcoB|copB->PGPT0004110	1
DIRECT_EFFECTS	BIO-REMEDIATION	HEAVY_METAL_DETOXIFICATION	HEAVY_METAL_GOLD_RESISTANCE	GOLD_RESISTANCE-DELFTIBACTIN_METABOLISM	delftibactin_hydrolase_domain_protein->PGPT0004151	1
DIRECT_EFFECTS	BIO-REMEDIATION	HEAVY_METAL_DETOXIFICATION	HEAVY_METAL_IRON_RESISTANCE	IRON_RESISTANCE-ALCALIGIN_METABOLISM	alcA->PGPT0031000	1
DIRECT_EFFECTS	BIO-REMEDIATION	HEAVY_METAL_DETOXIFICATION	HEAVY_METAL_IRON_RESISTANCE	IRON_RESISTANCE-ALCALIGIN_METABOLISM	alcB->PGPT0031005	1
DIRECT_EFFECTS	BIO-REMEDIATION	HEAVY_METAL_DETOXIFICATION	HEAVY_METAL_IRON_RESISTANCE	IRON_RESISTANCE-ALCALIGIN_METABOLISM	alcC->PGPT0031010	1
DIRECT_EFFECTS	BIO-REMEDIATION	HEAVY_METAL_DETOXIFICATION	HEAVY_METAL_IRON_RESISTANCE	IRON_RESISTANCE-BACILLIBACTIN_METABOLISM	ymfI|fabG|efpI->PGPT0003180	13
DIRECT_EFFECTS	BIO-REMEDIATION	HEAVY_METAL_DETOXIFICATION	HEAVY_METAL_IRON_RESISTANCE	IRON_RESISTANCE-BACILLIBACTIN_TRANSPORT	bmr->PGPT0003190	1
DIRECT_EFFECTS	BIO-REMEDIATION	HEAVY_METAL_DETOXIFICATION	HEAVY_METAL_IRON_RESISTANCE	IRON_RESISTANCE-BACTERIOFERRITIN-ASSOCIATED_FERREDOXIN	bfd|yheA->PGPT0003975	1
DIRECT_EFFECTS	BIO-REMEDIATION	HEAVY_METAL_DETOXIFICATION	HEAVY_METAL_IRON_RESISTANCE	IRON_RESISTANCE-COPROGEN_BIOSYNTHESIS	hemF->PGPT0003205	1
DIRECT_EFFECTS	BIO-REMEDIATION	HEAVY_METAL_DETOXIFICATION	HEAVY_METAL_IRON_RESISTANCE	IRON_RESISTANCE-COPROGEN_BIOSYNTHESIS	hemN|hemZ->PGPT0003200	3
DIRECT_EFFECTS	BIO-REMEDIATION	HEAVY_METAL_DETOXIFICATION	HEAVY_METAL_IRON_RESISTANCE	IRON_RESISTANCE-ENTEROBACTIN|ENTEROCHELIN_METABOLISM	pfeR|pirR->PGPT0003250	1
DIRECT_EFFECTS	BIO-REMEDIATION	HEAVY_METAL_DETOXIFICATION	HEAVY_METAL_IRON_RESISTANCE	IRON_RESISTANCE-ENTEROBACTIN|ENTEROCHELIN_METABOLISM	pfeS|pirS->PGPT0003245	1
DIRECT_EFFECTS	BIO-REMEDIATION	HEAVY_METAL_DETOXIFICATION	HEAVY_METAL_IRON_RESISTANCE	IRON_RESISTANCE-ENTEROBACTIN|ENTEROCHELIN_TRANSPORT	acrA|lir|mtcA|mexA|adeI|smeD|mtrC|cmeA->PGPT0003275	4
DIRECT_EFFECTS	BIO-REMEDIATION	HEAVY_METAL_DETOXIFICATION	HEAVY_METAL_IRON_RESISTANCE	IRON_RESISTANCE-ENTEROBACTIN|ENTEROCHELIN_TRANSPORT	acrB|acrE|mexB|adeJ|smeE|mtrD|cmeB->PGPT0003280	3
DIRECT_EFFECTS	BIO-REMEDIATION	HEAVY_METAL_DETOXIFICATION	HEAVY_METAL_IRON_RESISTANCE	IRON_RESISTANCE-ENTEROBACTIN|ENTEROCHELIN_TRANSPORT	entS|ybdA|cbsS->PGPT0003290	1
DIRECT_EFFECTS	BIO-REMEDIATION	HEAVY_METAL_DETOXIFICATION	HEAVY_METAL_IRON_RESISTANCE	IRON_RESISTANCE-ENTEROBACTIN|ENTEROCHELIN|ACINETOBACTIN|ANGUIBACTIN|CHRYSOBACTIN_METABOLISM	entD|basI|angD|cbsD|cbsE|aebD->PGPT0003225	1
DIRECT_EFFECTS	BIO-REMEDIATION	HEAVY_METAL_DETOXIFICATION	HEAVY_METAL_IRON_RESISTANCE	IRON_RESISTANCE-EXPORT_SYSTEMS	acrB|acrE|mexB|adeJ|smeE|mtrD|cmeB->PGPT0003280	3
DIRECT_EFFECTS	BIO-REMEDIATION	HEAVY_METAL_DETOXIFICATION	HEAVY_METAL_IRON_RESISTANCE	IRON_RESISTANCE-EXPORT_SYSTEMS	mdtA->PGPT0003585	1
DIRECT_EFFECTS	BIO-REMEDIATION	HEAVY_METAL_DETOXIFICATION	HEAVY_METAL_IRON_RESISTANCE	IRON_RESISTANCE-EXPORT_SYSTEMS	mdtB->PGPT0003590	1
DIRECT_EFFECTS	BIO-REMEDIATION	HEAVY_METAL_DETOXIFICATION	HEAVY_METAL_IRON_RESISTANCE	IRON_RESISTANCE-EXPORT_SYSTEMS	mdtC->PGPT0003595	1
DIRECT_EFFECTS	BIO-REMEDIATION	HEAVY_METAL_DETOXIFICATION	HEAVY_METAL_IRON_RESISTANCE	IRON_RESISTANCE-EXPORT_SYSTEMS	tolC->PGPT0003600	1
DIRECT_EFFECTS	BIO-REMEDIATION	HEAVY_METAL_DETOXIFICATION	HEAVY_METAL_IRON_RESISTANCE	IRON_RESISTANCE-FERRICHROME|FERRIOXAMINE_TRANSPORT	fhuB->PGPT0003320	1
DIRECT_EFFECTS	BIO-REMEDIATION	HEAVY_METAL_DETOXIFICATION	HEAVY_METAL_IRON_RESISTANCE	IRON_RESISTANCE-FERRICHROME|FERRIOXAMINE_TRANSPORT	fhuC->PGPT0003325	1
DIRECT_EFFECTS	BIO-REMEDIATION	HEAVY_METAL_DETOXIFICATION	HEAVY_METAL_IRON_RESISTANCE	IRON_RESISTANCE-FERRICHROME|FERRIOXAMINE_TRANSPORT	fhuD->PGPT0003330	1
DIRECT_EFFECTS	BIO-REMEDIATION	HEAVY_METAL_DETOXIFICATION	HEAVY_METAL_IRON_RESISTANCE	IRON_RESISTANCE-FeuABC|YusV-TRANSPORT_COMPLEX	feuB|feuC|chuU|yfhA|hmuU|ABC_FEV_P|fatC|fatD->PGPT0003770	1
DIRECT_EFFECTS	BIO-REMEDIATION	HEAVY_METAL_DETOXIFICATION	HEAVY_METAL_IRON_RESISTANCE	IRON_RESISTANCE-Fmn|Dmk|Ppl|Ndh|Eet_SYSTEM	ndh->PGPT0004020	1
DIRECT_EFFECTS	BIO-REMEDIATION	HEAVY_METAL_DETOXIFICATION	HEAVY_METAL_IRON_RESISTANCE	IRON_RESISTANCE-Fmn|Dmk|Ppl|Ndh|Eet_SYSTEM	nosX|apbE|yojL|fmnB->PGPT0000430	1
DIRECT_EFFECTS	BIO-REMEDIATION	HEAVY_METAL_DETOXIFICATION	HEAVY_METAL_IRON_RESISTANCE	IRON_RESISTANCE-FoxABCD	coxC|ctaE->PGPT0004035	3
DIRECT_EFFECTS	BIO-REMEDIATION	HEAVY_METAL_DETOXIFICATION	HEAVY_METAL_IRON_RESISTANCE	IRON_RESISTANCE-FoxABCD	foxA|coxA|ctaD->PGPT0004025	4
DIRECT_EFFECTS	BIO-REMEDIATION	HEAVY_METAL_DETOXIFICATION	HEAVY_METAL_IRON_RESISTANCE	IRON_RESISTANCE-FoxABCD	foxB|coxB|ctaC->PGPT0004030	4
DIRECT_EFFECTS	BIO-REMEDIATION	HEAVY_METAL_DETOXIFICATION	HEAVY_METAL_IRON_RESISTANCE	IRON_RESISTANCE-HEMOPHORES-HEME|HEMIN_UTILISATION	hugZ|hutZ|chuZ->PGPT0003615	1
DIRECT_EFFECTS	BIO-REMEDIATION	HEAVY_METAL_DETOXIFICATION	HEAVY_METAL_IRON_RESISTANCE	IRON_RESISTANCE-HEMOPHORES-SIROHEME	cysG->PGPT0003690	1
DIRECT_EFFECTS	BIO-REMEDIATION	HEAVY_METAL_DETOXIFICATION	HEAVY_METAL_IRON_RESISTANCE	IRON_RESISTANCE-HEMOPHORES-SIROHEME	hemA->PGPT0003650	1
DIRECT_EFFECTS	BIO-REMEDIATION	HEAVY_METAL_DETOXIFICATION	HEAVY_METAL_IRON_RESISTANCE	IRON_RESISTANCE-HEMOPHORES-SIROHEME	hemB->PGPT0003655	1
DIRECT_EFFECTS	BIO-REMEDIATION	HEAVY_METAL_DETOXIFICATION	HEAVY_METAL_IRON_RESISTANCE	IRON_RESISTANCE-HEMOPHORES-SIROHEME	hemC->PGPT0003660	1
DIRECT_EFFECTS	BIO-REMEDIATION	HEAVY_METAL_DETOXIFICATION	HEAVY_METAL_IRON_RESISTANCE	IRON_RESISTANCE-HEMOPHORES-SIROHEME	hemD->PGPT0003665	1
DIRECT_EFFECTS	BIO-REMEDIATION	HEAVY_METAL_DETOXIFICATION	HEAVY_METAL_IRON_RESISTANCE	IRON_RESISTANCE-HEMOPHORES-SIROHEME	hemL->PGPT0003680	1
DIRECT_EFFECTS	BIO-REMEDIATION	HEAVY_METAL_DETOXIFICATION	HEAVY_METAL_IRON_RESISTANCE	IRON_RESISTANCE-HEMOPHORES-SIROHEME	sirA|ylnD|cysG|cobA->PGPT0003685	1
DIRECT_EFFECTS	BIO-REMEDIATION	HEAVY_METAL_DETOXIFICATION	HEAVY_METAL_IRON_RESISTANCE	IRON_RESISTANCE-IRON_COMPLEX_RECEPTOR	TC_FEV_OM2|cirA|cfrA|hmuR->PGPT0003780	1
DIRECT_EFFECTS	BIO-REMEDIATION	HEAVY_METAL_DETOXIFICATION	HEAVY_METAL_IRON_RESISTANCE	IRON_RESISTANCE-IRON_COMPLEX_RECEPTOR	fptA|fhuE|fpvA|C_FEV_OM1|fauA->PGPT0003775	3
DIRECT_EFFECTS	BIO-REMEDIATION	HEAVY_METAL_DETOXIFICATION	HEAVY_METAL_IRON_RESISTANCE	IRON_RESISTANCE-IRON_COMPLEX_RECEPTOR	hutA|fatA|fct|foxR->PGPT0003790	7
DIRECT_EFFECTS	BIO-REMEDIATION	HEAVY_METAL_DETOXIFICATION	HEAVY_METAL_IRON_RESISTANCE	IRON_RESISTANCE-IRON_UPTAKE_REGULATION	fur|furB|zur->PGPT0003880	1
DIRECT_EFFECTS	BIO-REMEDIATION	HEAVY_METAL_DETOXIFICATION	HEAVY_METAL_IRON_RESISTANCE	IRON_RESISTANCE-IRON_UPTAKE_REGULATION	pmrA->PGPT0003915	1
DIRECT_EFFECTS	BIO-REMEDIATION	HEAVY_METAL_DETOXIFICATION	HEAVY_METAL_IRON_RESISTANCE	IRON_RESISTANCE-IRON_UPTAKE_REGULATION	zur->PGPT0003905	1
DIRECT_EFFECTS	BIO-REMEDIATION	HEAVY_METAL_DETOXIFICATION	HEAVY_METAL_IRON_RESISTANCE	IRON_RESISTANCE-LIPOIC_ACID_CHELATORS	lipA->PGPT0003935	1
DIRECT_EFFECTS	BIO-REMEDIATION	HEAVY_METAL_DETOXIFICATION	HEAVY_METAL_IRON_RESISTANCE	IRON_RESISTANCE-OTHER_IRON_BINDING_PROTEINS	ftrA->PGPT0003870	1
DIRECT_EFFECTS	BIO-REMEDIATION	HEAVY_METAL_DETOXIFICATION	HEAVY_METAL_IRON_RESISTANCE	IRON_RESISTANCE-PYOCHELIN|PSEUDOMONINE_BIOSYNTHESIS	pchB|pmsB->PGPT0003065	1
DIRECT_EFFECTS	BIO-REMEDIATION	HEAVY_METAL_DETOXIFICATION	HEAVY_METAL_IRON_RESISTANCE	IRON_RESISTANCE-PYOVERDIN_BIOSYNTHESIS	pvdQ->PGPT0003395	1
DIRECT_EFFECTS	BIO-REMEDIATION	HEAVY_METAL_DETOXIFICATION	HEAVY_METAL_IRON_RESISTANCE	IRON_RESISTANCE-RELATED_PROTEINS	cyaY->PGPT0004050	1
DIRECT_EFFECTS	BIO-REMEDIATION	HEAVY_METAL_DETOXIFICATION	HEAVY_METAL_IRON_RESISTANCE	IRON_RESISTANCE-RELATED_PROTEINS	dps|dpsA->PGPT0004055	1
DIRECT_EFFECTS	BIO-REMEDIATION	HEAVY_METAL_DETOXIFICATION	HEAVY_METAL_IRON_RESISTANCE	IRON_RESISTANCE-RELATED_PROTEINS_FERRITIN	bfr->PGPT0003965	3
DIRECT_EFFECTS	BIO-REMEDIATION	HEAVY_METAL_DETOXIFICATION	HEAVY_METAL_IRON_RESISTANCE	IRON_RESISTANCE-VITAMIN_B12_RELATED_FERROUS_UPTAKE	butB->PGPT0003740	1
DIRECT_EFFECTS	BIO-REMEDIATION	HEAVY_METAL_DETOXIFICATION	HEAVY_METAL_IRON_RESISTANCE	IRON_RESISTANCE-VITAMIN_B12_RELATED_FERROUS_UPTAKE	exbD->PGPT0003755	4
DIRECT_EFFECTS	BIO-REMEDIATION	HEAVY_METAL_DETOXIFICATION	HEAVY_METAL_IRON_RESISTANCE	IRON_RESISTANCE-VITAMIN_B12_RELATED_FERROUS_UPTAKE	tonB->PGPT0003745	1
DIRECT_EFFECTS	BIO-REMEDIATION	HEAVY_METAL_DETOXIFICATION	HEAVY_METAL_IRON_RESISTANCE	IRON_TRANSPORT-IRON_III_TRANSPORT_SYSTEM	afuA|fbpA->PGPT0003725	1
DIRECT_EFFECTS	BIO-REMEDIATION	HEAVY_METAL_DETOXIFICATION	HEAVY_METAL_IRON_RESISTANCE	IRON_TRANSPORT-IRON_III_TRANSPORT_SYSTEM	afuB|fbpB->PGPT0003730	1
DIRECT_EFFECTS	BIO-REMEDIATION	HEAVY_METAL_DETOXIFICATION	HEAVY_METAL_IRON_RESISTANCE	IRON_TRANSPORT-IRON_III_TRANSPORT_SYSTEM	afuC|fbpC->PGPT0003735	1
DIRECT_EFFECTS	BIO-REMEDIATION	HEAVY_METAL_DETOXIFICATION	HEAVY_METAL_IRON_RESISTANCE	IRON_TRANSPORT-IRON_II_TRANSPORT_SYSTEM	efeU|FTR|FTH1->PGPT0003710	1
DIRECT_EFFECTS	BIO-REMEDIATION	HEAVY_METAL_DETOXIFICATION	HEAVY_METAL_LEAD_RESISTANCE	LEAD_RESISTANCE-LEAD_HOMEOSTASIS	pbrR->PGPT0004288	1
DIRECT_EFFECTS	BIO-REMEDIATION	HEAVY_METAL_DETOXIFICATION	HEAVY_METAL_LEAD_RESISTANCE	LEAD_RESISTANCE-PBR_TRANSPORT_SYSTEM	pbrB|pbrC->PGPT0004770	1
DIRECT_EFFECTS	BIO-REMEDIATION	HEAVY_METAL_DETOXIFICATION	HEAVY_METAL_MANGANESE_RESISTANCE	MANGANESE_RESISTANCE-MANGANESE_TRANSPORT	ABC_ZM_A->PGPT0004265	1
DIRECT_EFFECTS	BIO-REMEDIATION	HEAVY_METAL_DETOXIFICATION	HEAVY_METAL_MANGANESE_RESISTANCE	MANGANESE_RESISTANCE-MANGANESE_TRANSPORT	ABC_ZM_P->PGPT0004270	1
DIRECT_EFFECTS	BIO-REMEDIATION	HEAVY_METAL_DETOXIFICATION	HEAVY_METAL_MANGANESE_RESISTANCE	MANGANESE_RESISTANCE-MANGANESE_TRANSPORT	ABC_ZM_S->PGPT0004275	1
DIRECT_EFFECTS	BIO-REMEDIATION	HEAVY_METAL_DETOXIFICATION	HEAVY_METAL_MANGANESE_RESISTANCE	MANGANESE_RESISTANCE-RELATED_PROTEIN	yceF->PGPT0003866	2
DIRECT_EFFECTS	BIO-REMEDIATION	HEAVY_METAL_DETOXIFICATION	HEAVY_METAL_MERCURY_RESISTANCE	MERCURY_RESISTANCE-MERCURY_HOMEOSTASIS	exoR->PGPT0000855	3
DIRECT_EFFECTS	BIO-REMEDIATION	HEAVY_METAL_DETOXIFICATION	HEAVY_METAL_NICKEL_RESISTANCE	NICKEL_RESISTANCE-CBI_TRANSPORT_SYSTEM	cbiK->PGPT0004475	2
DIRECT_EFFECTS	BIO-REMEDIATION	HEAVY_METAL_DETOXIFICATION	HEAVY_METAL_NICKEL_RESISTANCE	NICKEL_RESISTANCE-DDP_TRANSPORT_SYSTEM	ddpB|appB->PGPT0004445	1
DIRECT_EFFECTS	BIO-REMEDIATION	HEAVY_METAL_DETOXIFICATION	HEAVY_METAL_NICKEL_RESISTANCE	NICKEL_RESISTANCE-DDP_TRANSPORT_SYSTEM	ddpC|appC->PGPT0004450	1
DIRECT_EFFECTS	BIO-REMEDIATION	HEAVY_METAL_DETOXIFICATION	HEAVY_METAL_NICKEL_RESISTANCE	NICKEL_RESISTANCE-DDP_TRANSPORT_SYSTEM	ddpF->PGPT0004440	1
DIRECT_EFFECTS	BIO-REMEDIATION	HEAVY_METAL_DETOXIFICATION	HEAVY_METAL_NICKEL_RESISTANCE	NICKEL_RESISTANCE-NICKEL_TRANSPORT	ctpD->PGPT0004555	1
DIRECT_EFFECTS	BIO-REMEDIATION	HEAVY_METAL_DETOXIFICATION	HEAVY_METAL_NICKEL_RESISTANCE	NICKEL_RESISTANCE-NICKEL_TRANSPORT	dppA->PGPT0004500	1
DIRECT_EFFECTS	BIO-REMEDIATION	HEAVY_METAL_DETOXIFICATION	HEAVY_METAL_NICKEL_RESISTANCE	NICKEL_RESISTANCE-NICKEL_TRANSPORT	dppB->PGPT0004505	1
DIRECT_EFFECTS	BIO-REMEDIATION	HEAVY_METAL_DETOXIFICATION	HEAVY_METAL_NICKEL_RESISTANCE	NICKEL_RESISTANCE-NICKEL_TRANSPORT	dppC->PGPT0004510	1
DIRECT_EFFECTS	BIO-REMEDIATION	HEAVY_METAL_DETOXIFICATION	HEAVY_METAL_NICKEL_RESISTANCE	NICKEL_RESISTANCE-NICKEL_TRANSPORT	dppD->PGPT0004515	1
DIRECT_EFFECTS	BIO-REMEDIATION	HEAVY_METAL_DETOXIFICATION	HEAVY_METAL_NICKEL_RESISTANCE	NICKEL_RESISTANCE-NICKEL_TRANSPORT	dppF->PGPT0004520	1
DIRECT_EFFECTS	BIO-REMEDIATION	HEAVY_METAL_DETOXIFICATION	HEAVY_METAL_SELENIUM_RESISTANCE	SELENIUM_RESISTANCE-SELENIUM_HOMEOSTASIS	selA->PGPT0004815	1
DIRECT_EFFECTS	BIO-REMEDIATION	HEAVY_METAL_DETOXIFICATION	HEAVY_METAL_SELENIUM_RESISTANCE	SELENIUM_RESISTANCE-SELENIUM_HOMEOSTASIS	selB->PGPT0004825	1
DIRECT_EFFECTS	BIO-REMEDIATION	HEAVY_METAL_DETOXIFICATION	HEAVY_METAL_SELENIUM_RESISTANCE	SELENIUM_RESISTANCE-SELENIUM_HOMEOSTASIS	selD->PGPT0004820	1
DIRECT_EFFECTS	BIO-REMEDIATION	HEAVY_METAL_DETOXIFICATION	HEAVY_METAL_SILVER_RESISTANCE	SILVER_RESISTANCE-SILVER_TRANSPORT	cusF->PGPT0004075	1
DIRECT_EFFECTS	BIO-REMEDIATION	HEAVY_METAL_DETOXIFICATION	HEAVY_METAL_TELLURIUM_RESISTANCE	HEAVY_METAL_TELLURIUM_RESISTANCE	TELLURIUM_RESISTANCE-TELLURIUM_TRANSPORTER->PGPT0001400	2
DIRECT_EFFECTS	BIO-REMEDIATION	HEAVY_METAL_DETOXIFICATION	HEAVY_METAL_ZINK_RESISTANCE	ZINK_RESISTANCE-ZINK-NICKEL_TRANSPORT	ABC_ZM_A->PGPT0004265	1
DIRECT_EFFECTS	BIO-REMEDIATION	HEAVY_METAL_DETOXIFICATION	HEAVY_METAL_ZINK_RESISTANCE	ZINK_RESISTANCE-ZINK-NICKEL_TRANSPORT	ABC_ZM_P->PGPT0004270	1
DIRECT_EFFECTS	BIO-REMEDIATION	HEAVY_METAL_DETOXIFICATION	HEAVY_METAL_ZINK_RESISTANCE	ZINK_RESISTANCE-ZINK-NICKEL_TRANSPORT	ABC_ZM_S->PGPT0004275	1
DIRECT_EFFECTS	BIO-REMEDIATION	HEAVY_METAL_DETOXIFICATION	HEAVY_METAL_ZINK_RESISTANCE	ZINK_RESISTANCE-ZINK-NICKEL_TRANSPORT	TC_ZIP|zupT|ZRT3|ZIP2->PGPT0004250	1
DIRECT_EFFECTS	BIO-REMEDIATION	HEAVY_METAL_DETOXIFICATION	HEAVY_METAL_ZINK_RESISTANCE	ZINK_RESISTANCE-ZINK-NICKEL_TRANSPORT	czcD|zitB|yrdO->PGPT0004255	2
DIRECT_EFFECTS	BIO-REMEDIATION	HEAVY_METAL_DETOXIFICATION	HEAVY_METAL_ZINK_RESISTANCE	ZINK_RESISTANCE-ZINK_HOMEOSTASIS	zraR|hydG->PGPT0004315	1
DIRECT_EFFECTS	BIO-REMEDIATION	HEAVY_METAL_DETOXIFICATION	HEAVY_METAL_ZINK_RESISTANCE	ZINK_RESISTANCE-ZINK|IRON-TRANSPORT	fieF->PGPT0003831	1
DIRECT_EFFECTS	BIO-REMEDIATION	HEAVY_METAL_DETOXIFICATION	HEAVY_METAL_ZINK_RESISTANCE	ZINK_RESISTANCE-ZNT_TRANSPORT_SYSTEM	zntB->PGPT0004205	1
DIRECT_EFFECTS	BIO-REMEDIATION	HEAVY_METAL_DETOXIFICATION	HEAVY_METAL_ZINK_RESISTANCE	ZINK_RESISTANCE-ZNT_TRANSPORT_SYSTEM	zntR->PGPT0004215	1
DIRECT_EFFECTS	BIO-REMEDIATION	HEAVY_METAL_DETOXIFICATION	HEAVY_METAL_ZINK_RESISTANCE	ZINK_RESISTANCE-ZNU_TRANSPORT_SYSTEM	znuA->PGPT0004220	1
DIRECT_EFFECTS	BIO-REMEDIATION	HEAVY_METAL_DETOXIFICATION	HEAVY_METAL_ZINK_RESISTANCE	ZINK_RESISTANCE-ZNU_TRANSPORT_SYSTEM	znuB->PGPT0004225	1
DIRECT_EFFECTS	BIO-REMEDIATION	HEAVY_METAL_DETOXIFICATION	HEAVY_METAL_ZINK_RESISTANCE	ZINK_RESISTANCE-ZNU_TRANSPORT_SYSTEM	znuC->PGPT0004230	1
DIRECT_EFFECTS	BIO-REMEDIATION	HEAVY_METAL_DETOXIFICATION	OTHER_HEAVY_METAL_RESISTANCE_SYSTEMS	HEAVY_METAL_RESISTANCE-CUS_TRANSPORT_SYSTEM	cusR|copR|silR->PGPT0004105	1
DIRECT_EFFECTS	BIO-REMEDIATION	HEAVY_METAL_DETOXIFICATION	OTHER_HEAVY_METAL_RESISTANCE_SYSTEMS	HEAVY_METAL_RESISTANCE-CUS_TRANSPORT_SYSTEM	cusS|copS|silS->PGPT0004100	1
DIRECT_EFFECTS	BIO-REMEDIATION	HEAVY_METAL_DETOXIFICATION	OTHER_HEAVY_METAL_RESISTANCE_SYSTEMS	HEAVY_METAL_RESISTANCE-CUS_TRANSPORT_SYSTEM	cusS|copS|silS->PGPT0004980	1
DIRECT_EFFECTS	BIO-REMEDIATION	HEAVY_METAL_DETOXIFICATION	OTHER_HEAVY_METAL_RESISTANCE_SYSTEMS	HEAVY_METAL_RESISTANCE-TonB-ExbB-ExbD_TRANSPORT_SYSTEM	exbD->PGPT0003755	4
DIRECT_EFFECTS	BIO-REMEDIATION	HEAVY_METAL_DETOXIFICATION	OTHER_HEAVY_METAL_RESISTANCE_SYSTEMS	HEAVY_METAL_RESISTANCE-TonB-ExbB-ExbD_TRANSPORT_SYSTEM	tonB->PGPT0003745	1
DIRECT_EFFECTS	BIO-REMEDIATION	XENOBIOTICS_BIODEGRADATION	XENOBIOTIC_ATRAZINE|DERIVATE_DEGRADATION	XENOBIOTIC_ANTHROAZINE|MELAMINE|AMMELIDE_DEGRADATION	atzB->PGPT0006150	2
DIRECT_EFFECTS	BIO-REMEDIATION	XENOBIOTICS_BIODEGRADATION	XENOBIOTIC_ATRAZINE|DERIVATE_DEGRADATION	XENOBIOTIC_BIURET_DEGRADATION	biuH->PGPT0006170	1
DIRECT_EFFECTS	BIO-REMEDIATION	XENOBIOTICS_BIODEGRADATION	XENOBIOTIC_BENZOATE|DERIVATE_DEGRADATION	XENOBIOTIC_AMINOBENZOATE_METABOLISM	ligI->PGPT0005265	1
DIRECT_EFFECTS	BIO-REMEDIATION	XENOBIOTICS_BIODEGRADATION	XENOBIOTIC_BENZOATE|DERIVATE_DEGRADATION	XENOBIOTIC_BENZENE|PHENOL_DEGRADATION	dmpP|poxF|tomA5->PGPT0005360	1
DIRECT_EFFECTS	BIO-REMEDIATION	XENOBIOTICS_BIODEGRADATION	XENOBIOTIC_BENZOATE|DERIVATE_DEGRADATION	XENOBIOTIC_BENZOATE-DEGREDATION-BENZOATE_TRANSPORT	benE->PGPT0005385	2
DIRECT_EFFECTS	BIO-REMEDIATION	XENOBIOTICS_BIODEGRADATION	XENOBIOTIC_BENZOATE|DERIVATE_DEGRADATION	XENOBIOTIC_BENZOATE-DEGREDATION-BENZOATE_TRANSPORT	benP->PGPT0005395	2
DIRECT_EFFECTS	BIO-REMEDIATION	XENOBIOTICS_BIODEGRADATION	XENOBIOTIC_BENZOATE|DERIVATE_DEGRADATION	XENOBIOTIC_BENZOATE-DEGREDATION-HOMEOSTASIS	dmpD|xylF->PGPT0005235	1
DIRECT_EFFECTS	BIO-REMEDIATION	XENOBIOTICS_BIODEGRADATION	XENOBIOTIC_BENZOATE|DERIVATE_DEGRADATION	XENOBIOTIC_BENZOATE-DEGREDATION-HOMEOSTASIS	ligI->PGPT0005265	1
DIRECT_EFFECTS	BIO-REMEDIATION	XENOBIOTICS_BIODEGRADATION	XENOBIOTIC_BENZOATE|DERIVATE_DEGRADATION	XENOBIOTIC_BENZOATE_DEGRADATION_VIA_CATECHOL_DEGRADATION	catC->PGPT0005045	1
DIRECT_EFFECTS	BIO-REMEDIATION	XENOBIOTICS_BIODEGRADATION	XENOBIOTIC_BENZOATE|DERIVATE_DEGRADATION	XENOBIOTIC_BENZOATE_DEGRADATION_VIA_b-KETOADIPATE_PATHWAY	pcaC->PGPT0005005	2
DIRECT_EFFECTS	BIO-REMEDIATION	XENOBIOTICS_BIODEGRADATION	XENOBIOTIC_BENZOATE|DERIVATE_DEGRADATION	XENOBIOTIC_BENZOATE_DEGRADATION_VIA_b-KETOADIPATE_PATHWAY	pcaD|catD->PGPT0004995	2
DIRECT_EFFECTS	BIO-REMEDIATION	XENOBIOTICS_BIODEGRADATION	XENOBIOTIC_BENZOATE|DERIVATE_DEGRADATION	XENOBIOTIC_BENZOATE_DEGRADATION_VIA_b-KETOADIPATE_PATHWAY	pcaF->PGPT0001570	1
DIRECT_EFFECTS	BIO-REMEDIATION	XENOBIOTICS_BIODEGRADATION	XENOBIOTIC_BENZOATE|DERIVATE_DEGRADATION	XENOBIOTIC_NITRO-|AMINOBENZOATE_DEGRADATION	andAb->PGPT0005585	1
DIRECT_EFFECTS	BIO-REMEDIATION	XENOBIOTICS_BIODEGRADATION	XENOBIOTIC_BENZOATE|DERIVATE_DEGRADATION	XENOBIOTIC_NITRO-|AMINOBENZOATE_DEGRADATION	namA->PGPT0005575	1
DIRECT_EFFECTS	BIO-REMEDIATION	XENOBIOTICS_BIODEGRADATION	XENOBIOTIC_BENZOATE|DERIVATE_DEGRADATION	XENOBIOTIC_NITRO-|AMINOBENZOATE_DEGRADATION	nbaA->PGPT0005560	1
DIRECT_EFFECTS	BIO-REMEDIATION	XENOBIOTICS_BIODEGRADATION	XENOBIOTIC_CAPROLACTAM|DERIVATE_DEGRADATION	XENOBIOTIC_ADIPATE_DEGRADATION	fadB->PGPT0001865	1
DIRECT_EFFECTS	BIO-REMEDIATION	XENOBIOTICS_BIODEGRADATION	XENOBIOTIC_CAPROLACTAM|DERIVATE_DEGRADATION	XENOBIOTIC_ADIPATE_DEGRADATION	paaF|echA->PGPT0001860	3
DIRECT_EFFECTS	BIO-REMEDIATION	XENOBIOTICS_BIODEGRADATION	XENOBIOTIC_CYANATE_DETOXIFICATION	XENOBIOTIC_CYANATE_DEGRADATION	cynS->PGPT0000615	2
DIRECT_EFFECTS	BIO-REMEDIATION	XENOBIOTICS_BIODEGRADATION	XENOBIOTIC_CYANATE_DETOXIFICATION	XENOBIOTIC_CYANATE_UPTAKE	cynX|yeaN->PGPT0005211	2
DIRECT_EFFECTS	BIO-REMEDIATION	XENOBIOTICS_BIODEGRADATION	XENOBIOTIC_DEGRADATION_OF_ORGANO-PHOSPHORUS_INSECTICIDES	XENOBIOTIC_ORGANOPHOSPHATE_DEGRADTION	glpA|glpD->PGPT0006775	2
DIRECT_EFFECTS	BIO-REMEDIATION	XENOBIOTICS_BIODEGRADATION	XENOBIOTIC_DEGRADATION_OF_ORGANO-PHOSPHORUS_INSECTICIDES	XENOBIOTIC_ORGANOPHOSPHATE_DEGRADTION	opaA|pepQ->PGPT0006760	1
DIRECT_EFFECTS	BIO-REMEDIATION	XENOBIOTICS_BIODEGRADATION	XENOBIOTIC_DEGRADATION_OF_ORGANO-PHOSPHORUS_INSECTICIDES	XENOBIOTIC_ORGANOPHOSPHATE_DEGRADTION	pepP->PGPT0006770	1
DIRECT_EFFECTS	BIO-REMEDIATION	XENOBIOTICS_BIODEGRADATION	XENOBIOTIC_DEGRADATION_OF_OTHER_NITRO-COMPOUNDS	XENOBIOTIC_AZO_DYE_DEGRADATION	acpD|azoR->PGPT0006790	1
DIRECT_EFFECTS	BIO-REMEDIATION	XENOBIOTICS_BIODEGRADATION	XENOBIOTIC_DEGRADATION_OF_OTHER_NITRO-COMPOUNDS	XENOBIOTIC_NITRO-AROMATE_DEGRADATION	bluB|drgA->PGPT0006810	2
DIRECT_EFFECTS	BIO-REMEDIATION	XENOBIOTICS_BIODEGRADATION	XENOBIOTIC_DEGRADATION_OF_OTHER_NITRO-COMPOUNDS	XENOBIOTIC_NITRO-AROMATE_DEGRADATION	nfnB|nfsB->PGPT0005925	2
DIRECT_EFFECTS	BIO-REMEDIATION	XENOBIOTICS_BIODEGRADATION	XENOBIOTIC_DEGRADATION_OF_OTHER_NITRO-COMPOUNDS	XENOBIOTIC_NITRO-AROMATE_DEGRADATION	nitA|nitB|nitR|nit1->PGPT0000835	1
DIRECT_EFFECTS	BIO-REMEDIATION	XENOBIOTICS_BIODEGRADATION	XENOBIOTIC_DEGRADATION_OF_OTHER_NITRO-COMPOUNDS	XENOBIOTIC_NITROALKANE|NITRONATE_DEGRADATION	ncd2|npd|pnoA->PGPT0006800	2
DIRECT_EFFECTS	BIO-REMEDIATION	XENOBIOTICS_BIODEGRADATION	XENOBIOTIC_DETOXIFICATION_BY_TRANSPORT	XENOBIOTICS_TRANSPORT	ybhF|yadG|ecsA->PGPT0006725	6
DIRECT_EFFECTS	BIO-REMEDIATION	XENOBIOTICS_BIODEGRADATION	XENOBIOTIC_DETOXIFICATION_BY_TRANSPORT	XENOBIOTICS_TRANSPORT	ybhS|ecsB->PGPT0006730	2
DIRECT_EFFECTS	BIO-REMEDIATION	XENOBIOTICS_BIODEGRADATION	XENOBIOTIC_FURFURAL|DERIVATE_DEGRADATION	XENOBIOTIC_FURFURAL_HOMEOSTASIS	hmfA->PGPT0006625	1
DIRECT_EFFECTS	BIO-REMEDIATION	XENOBIOTICS_BIODEGRADATION	XENOBIOTIC_FURFURAL|DERIVATE_DEGRADATION	XENOBIOTIC_FURFURAL_HOMEOSTASIS	hmfB->PGPT0006630	1
DIRECT_EFFECTS	BIO-REMEDIATION	XENOBIOTICS_BIODEGRADATION	XENOBIOTIC_FURFURAL|DERIVATE_DEGRADATION	XENOBIOTIC_FURFURAL_HOMEOSTASIS	hmfC->PGPT0006635	1
DIRECT_EFFECTS	BIO-REMEDIATION	XENOBIOTICS_BIODEGRADATION	XENOBIOTIC_FURFURAL|DERIVATE_DEGRADATION	XENOBIOTIC_FURFURAL_HOMEOSTASIS	hmfD->PGPT0006620	1
DIRECT_EFFECTS	BIO-REMEDIATION	XENOBIOTICS_BIODEGRADATION	XENOBIOTIC_FURFURAL|DERIVATE_DEGRADATION	XENOBIOTIC_FURFURAL_HOMEOSTASIS	hmfE->PGPT0006640	1
DIRECT_EFFECTS	BIO-REMEDIATION	XENOBIOTICS_BIODEGRADATION	XENOBIOTIC_FURFURAL|DERIVATE_DEGRADATION	XENOBIOTIC_FURFURAL_HOMEOSTASIS	hmfF->PGPT0006610	1
DIRECT_EFFECTS	BIO-REMEDIATION	XENOBIOTICS_BIODEGRADATION	XENOBIOTIC_HYDROCARBONS|OIL_DEGRADATION	XENOBIOTIC_DICHLOROETHANE_DEGRADATION	aldH|dhaS->PGPT0006875	2
DIRECT_EFFECTS	BIO-REMEDIATION	XENOBIOTICS_BIODEGRADATION	XENOBIOTIC_HYDROCARBONS|OIL_DEGRADATION	XENOBIOTIC_DICHLOROETHANE_DEGRADATION	dehH->PGPT0006880	1
DIRECT_EFFECTS	BIO-REMEDIATION	XENOBIOTICS_BIODEGRADATION	XENOBIOTIC_HYDROCARBONS|OIL_DEGRADATION	XENOBIOTIC_DICHLOROETHANE_DEGRADATION	exaA->PGPT0006870	1
DIRECT_EFFECTS	BIO-REMEDIATION	XENOBIOTICS_BIODEGRADATION	XENOBIOTIC_HYDROCARBONS|OIL_DEGRADATION	XENOBIOTIC_DICHLOROPROPENE_DEGRADATION	EC_1_1_1_1|adh->PGPT0006375	1
DIRECT_EFFECTS	BIO-REMEDIATION	XENOBIOTICS_BIODEGRADATION	XENOBIOTIC_HYDROCARBONS|OIL_DEGRADATION	XENOBIOTIC_DICHLOROPROPENE_DEGRADATION	adhP->PGPT0006365	1
DIRECT_EFFECTS	BIO-REMEDIATION	XENOBIOTICS_BIODEGRADATION	XENOBIOTIC_HYDROCARBONS|OIL_DEGRADATION	XENOBIOTIC_DICHLOROPROPENE_DEGRADATION	aldH|dhaS->PGPT0006875	2
DIRECT_EFFECTS	BIO-REMEDIATION	XENOBIOTICS_BIODEGRADATION	XENOBIOTIC_HYDROCARBONS|OIL_DEGRADATION	XENOBIOTIC_DICHLOROPROPENE_DEGRADATION	frmA|ADH5|adhC->PGPT0006355	4
DIRECT_EFFECTS	BIO-REMEDIATION	XENOBIOTICS_BIODEGRADATION	XENOBIOTIC_HYDROCARBONS|OIL_DEGRADATION	XENOBIOTIC_DICHLOROPROPENE_DEGRADATION	yiaY->PGPT0006370	1
DIRECT_EFFECTS	BIO-REMEDIATION	XENOBIOTICS_BIODEGRADATION	XENOBIOTIC_HYDROCARBONS|OIL_DEGRADATION	XENOBIOTIC_HEXA-|PENTA-CHLOROCYCLOHEXANE_DEGRADATION	linN->PGPT0007020	1
DIRECT_EFFECTS	BIO-REMEDIATION	XENOBIOTICS_BIODEGRADATION	XENOBIOTIC_HYDROCARBONS|OIL_DEGRADATION	XENOBIOTIC_HEXA-|PENTA-CHLOROCYCLOHEXANE_DEGRADATION	mlaD|linM->PGPT0007005	2
DIRECT_EFFECTS	BIO-REMEDIATION	XENOBIOTICS_BIODEGRADATION	XENOBIOTIC_HYDROCARBONS|OIL_DEGRADATION	XENOBIOTIC_HEXA-|PENTA-CHLOROCYCLOHEXANE_DEGRADATION	mlaE|linK->PGPT0007010	2
DIRECT_EFFECTS	BIO-REMEDIATION	XENOBIOTICS_BIODEGRADATION	XENOBIOTIC_HYDROCARBONS|OIL_DEGRADATION	XENOBIOTIC_HEXA-|PENTA-CHLOROCYCLOHEXANE_DEGRADATION	mlaF|linL|mkl->PGPT0007015	2
DIRECT_EFFECTS	BIO-REMEDIATION	XENOBIOTICS_BIODEGRADATION	XENOBIOTIC_NAPHTALENE|DERIVATE_DEGRADATION	XENOBIOTIC_METHYLNAPHTALENE_DEGRADATION	EC_1_1_1_1|adh->PGPT0006375	1
DIRECT_EFFECTS	BIO-REMEDIATION	XENOBIOTICS_BIODEGRADATION	XENOBIOTIC_NAPHTALENE|DERIVATE_DEGRADATION	XENOBIOTIC_METHYLNAPHTALENE_DEGRADATION	adhP->PGPT0006365	1
DIRECT_EFFECTS	BIO-REMEDIATION	XENOBIOTICS_BIODEGRADATION	XENOBIOTIC_NAPHTALENE|DERIVATE_DEGRADATION	XENOBIOTIC_METHYLNAPHTALENE_DEGRADATION	frmA|ADH5|adhC->PGPT0006355	4
DIRECT_EFFECTS	BIO-REMEDIATION	XENOBIOTICS_BIODEGRADATION	XENOBIOTIC_NAPHTALENE|DERIVATE_DEGRADATION	XENOBIOTIC_METHYLNAPHTALENE_DEGRADATION	yiaY->PGPT0006370	1
DIRECT_EFFECTS	BIO-REMEDIATION	XENOBIOTICS_BIODEGRADATION	XENOBIOTIC_POLYCYCLIC_AROMATIC_HYDROCARBON_DEGRADATION	XENOBIOTIC_PHTHALATE_DEGRADATION	EC_3_1_1_102->PGPT0006530	1
DIRECT_EFFECTS	BIO-REMEDIATION	XENOBIOTICS_BIODEGRADATION	XENOBIOTIC_STYRENE|DERIVATE_DEGRADATION	XENOBIOTIC_ACRYLONITRITE|ACRYLAMIDE_DEGRADATION	EC_3_5_1_4|amiE->PGPT0006115	2
DIRECT_EFFECTS	BIO-REMEDIATION	XENOBIOTICS_BIODEGRADATION	XENOBIOTIC_STYRENE|DERIVATE_DEGRADATION	XENOBIOTIC_ACRYLONITRITE|ACRYLAMIDE_DEGRADATION	gctA->PGPT0006105	1
DIRECT_EFFECTS	BIO-REMEDIATION	XENOBIOTICS_BIODEGRADATION	XENOBIOTIC_STYRENE|DERIVATE_DEGRADATION	XENOBIOTIC_ACRYLONITRITE|ACRYLAMIDE_DEGRADATION	gctB->PGPT0006110	1
DIRECT_EFFECTS	BIO-REMEDIATION	XENOBIOTICS_BIODEGRADATION	XENOBIOTIC_STYRENE|DERIVATE_DEGRADATION	XENOBIOTIC_PHENYLACETALDOXIME_DEGRADATION	EC_3_5_1_4|amiE->PGPT0006115	2
DIRECT_EFFECTS	BIO-REMEDIATION	XENOBIOTICS_BIODEGRADATION	XENOBIOTIC_STYRENE|DERIVATE_DEGRADATION	XENOBIOTIC_PHENYLACETALDOXIME_DEGRADATION	nitA|nitB|nitR|nit1->PGPT0000835	1
DIRECT_EFFECTS	BIO-REMEDIATION	XENOBIOTICS_BIODEGRADATION	XENOBIOTIC_STYRENE|DERIVATE_DEGRADATION	XENOBIOTIC_PHENYLACETATE_DEGRADATION	paaF|echA->PGPT0001860	3
DIRECT_EFFECTS	BIO-REMEDIATION	XENOBIOTICS_BIODEGRADATION	XENOBIOTIC_STYRENE|DERIVATE_DEGRADATION	XENOBIOTIC_PHENYLACETATE_DEGRADATION	paaH|hbd|fadB|mmgB->PGPT0006075	1
DIRECT_EFFECTS	BIO-REMEDIATION	XENOBIOTICS_BIODEGRADATION	XENOBIOTIC_STYRENE|DERIVATE_DEGRADATION	XENOBIOTIC_PHENYLACETATE_DEGRADATION	paaI->PGPT0006080	2
DIRECT_EFFECTS	BIO-REMEDIATION	XENOBIOTICS_BIODEGRADATION	XENOBIOTIC_STYRENE|DERIVATE_DEGRADATION	XENOBIOTIC_STYRENE_DEGRADATION	dmpD|xylF->PGPT0005235	1
DIRECT_EFFECTS	BIO-REMEDIATION	XENOBIOTICS_BIODEGRADATION	XENOBIOTIC_STYRENE|DERIVATE_DEGRADATION	XENOBIOTIC_STYRENE_OXIDE_DEGRADATION	HGD|hmgA->PGPT0006025	1
DIRECT_EFFECTS	BIO-REMEDIATION	XENOBIOTICS_BIODEGRADATION	XENOBIOTIC_STYRENE|DERIVATE_DEGRADATION	XENOBIOTIC_STYRENE_OXIDE_DEGRADATION	fahA->PGPT0001610	1
DIRECT_EFFECTS	BIO-REMEDIATION	XENOBIOTICS_BIODEGRADATION	XENOBIOTIC_STYRENE|DERIVATE_DEGRADATION	XENOBIOTIC_STYRENE_OXIDE_DEGRADATION	maiA|GSTZ1->PGPT0006040	1
DIRECT_EFFECTS	BIO-REMEDIATION	XENOBIOTICS_BIODEGRADATION	XENOBIOTIC_TOLULENE|DERIVATE_DEGRADATION	XENOBIOTIC_NITROTOLULENE_DEGRADATION	nemA->PGPT0005930	5
DIRECT_EFFECTS	BIO-REMEDIATION	XENOBIOTICS_BIODEGRADATION	XENOBIOTIC_TOLULENE|DERIVATE_DEGRADATION	XENOBIOTIC_NITROTOLULENE_DEGRADATION	nfnB|nfsB->PGPT0005925	2
DIRECT_EFFECTS	BIO-REMEDIATION	XENOBIOTICS_BIODEGRADATION	XENOBIOTIC_TOLULENE|DERIVATE_DEGRADATION	XENOBIOTIC_TOLUENE_DEGRADATION_PATHWAY_2	dmpP|poxF|tomA5->PGPT0005360	1
DIRECT_EFFECTS	BIO-REMEDIATION	XENOBIOTICS_BIODEGRADATION	XENOBIOTIC_XYLENE|DERIVATE_DEGRADATION	XENOBIOTIC_METHYLCATECHOL_DEGRADATION	dmpD|xylF->PGPT0005235	1
DIRECT_EFFECTS	PHYTOHORMONE|PLANT_SIGNAL_PRODUCTION	PHYTOHORMONE-ABSCISIC_ACID_DEGRADATION	PHYTOHORMONE-AUXINE|INDOLEâ€šÃ„Ãª3â€šÃ„ÃªACETIC_ACID|IAA_METABOLISM	PHYTOHORMONE-IAA-AUXIN_TRANSPORT_PLANT_LIKE	auxin_symporter->PGPT0007208	2
DIRECT_EFFECTS	PHYTOHORMONE|PLANT_SIGNAL_PRODUCTION	PHYTOHORMONE-ABSCISIC_ACID_DEGRADATION	PHYTOHORMONE-AUXINE|INDOLEâ€šÃ„Ãª3â€šÃ„ÃªACETIC_ACID|IAA_METABOLISM	PHYTOHORMONE-IAA_PATHWAY	EC_3_5_1_4|amiE->PGPT0006115	2
DIRECT_EFFECTS	PHYTOHORMONE|PLANT_SIGNAL_PRODUCTION	PHYTOHORMONE-ABSCISIC_ACID_DEGRADATION	PHYTOHORMONE-AUXINE|INDOLEâ€šÃ„Ãª3â€šÃ„ÃªACETIC_ACID|IAA_METABOLISM	PHYTOHORMONE-IAA_PATHWAY	aldB->PGPT0007176	2
DIRECT_EFFECTS	PHYTOHORMONE|PLANT_SIGNAL_PRODUCTION	PHYTOHORMONE-ABSCISIC_ACID_DEGRADATION	PHYTOHORMONE-AUXINE|INDOLEâ€šÃ„Ãª3â€šÃ„ÃªACETIC_ACID|IAA_METABOLISM	PHYTOHORMONE-IAA_RELATED_INDOLE-3-ACETALDEHYDE_PATHWAY	aldH|dhaS->PGPT0006875	2
DIRECT_EFFECTS	PHYTOHORMONE|PLANT_SIGNAL_PRODUCTION	PHYTOHORMONE-ABSCISIC_ACID_DEGRADATION	PHYTOHORMONE-AUXINE|INDOLEâ€šÃ„Ãª3â€šÃ„ÃªACETIC_ACID|IAA_METABOLISM	PHYTOHORMONE-IAA_RELATED_INDOLE-3-ACETALDEHYDE_PATHWAY	betB_homologous->PGPT0007165	2
DIRECT_EFFECTS	PHYTOHORMONE|PLANT_SIGNAL_PRODUCTION	PHYTOHORMONE-ABSCISIC_ACID_DEGRADATION	PHYTOHORMONE-AUXINE|INDOLEâ€šÃ„Ãª3â€šÃ„ÃªACETIC_ACID|IAA_METABOLISM	PHYTOHORMONE-IAA_RELATED_TRP-DEPENDENT_PATHWAY_1	aspC->PGPT0020115	1
DIRECT_EFFECTS	PHYTOHORMONE|PLANT_SIGNAL_PRODUCTION	PHYTOHORMONE-ABSCISIC_ACID_DEGRADATION	PHYTOHORMONE-AUXINE|INDOLEâ€šÃ„Ãª3â€šÃ„ÃªACETIC_ACID|IAA_METABOLISM	PHYTOHORMONE-IAA_RELATED_TRP-DEPENDENT_PATHWAY_2	EC_3_5_1_4|amiE->PGPT0006115	2
DIRECT_EFFECTS	PHYTOHORMONE|PLANT_SIGNAL_PRODUCTION	PHYTOHORMONE-ABSCISIC_ACID_DEGRADATION	PHYTOHORMONE-AUXINE|INDOLEâ€šÃ„Ãª3â€šÃ„ÃªACETIC_ACID|IAA_METABOLISM	PHYTOHORMONE-IAA_RELATED_TRP-DEPENDENT_PATHWAY_3	nitA|nitB|nitR|nit1->PGPT0000835	1
DIRECT_EFFECTS	PHYTOHORMONE|PLANT_SIGNAL_PRODUCTION	PHYTOHORMONE-ABSCISIC_ACID_DEGRADATION	PHYTOHORMONE-AUXINE|INDOLEâ€šÃ„Ãª3â€šÃ„ÃªACETIC_ACID|IAA_METABOLISM	PHYTOHORMONE-IAA_RELATED_TRYPTOPHAN_PATHWAY	lysN->PGPT0007135	2
DIRECT_EFFECTS	PHYTOHORMONE|PLANT_SIGNAL_PRODUCTION	PHYTOHORMONE-ABSCISIC_ACID_DEGRADATION	PHYTOHORMONE-AUXINE|INDOLEâ€šÃ„Ãª3â€šÃ„ÃªACETIC_ACID|IAA_METABOLISM	PHYTOHORMONE-IAA_RELATED_TRYPTOPHAN_PATHWAY	trpA->PGPT0007070	1
DIRECT_EFFECTS	PHYTOHORMONE|PLANT_SIGNAL_PRODUCTION	PHYTOHORMONE-ABSCISIC_ACID_DEGRADATION	PHYTOHORMONE-AUXINE|INDOLEâ€šÃ„Ãª3â€šÃ„ÃªACETIC_ACID|IAA_METABOLISM	PHYTOHORMONE-IAA_RELATED_TRYPTOPHAN_PATHWAY	trpB->PGPT0007075	1
DIRECT_EFFECTS	PHYTOHORMONE|PLANT_SIGNAL_PRODUCTION	PHYTOHORMONE-ABSCISIC_ACID_DEGRADATION	PHYTOHORMONE-AUXINE|INDOLEâ€šÃ„Ãª3â€šÃ„ÃªACETIC_ACID|IAA_METABOLISM	PHYTOHORMONE-IAA_RELATED_TRYPTOPHAN_PATHWAY	trpC->PGPT0007080	1
DIRECT_EFFECTS	PHYTOHORMONE|PLANT_SIGNAL_PRODUCTION	PHYTOHORMONE-ABSCISIC_ACID_DEGRADATION	PHYTOHORMONE-AUXINE|INDOLEâ€šÃ„Ãª3â€šÃ„ÃªACETIC_ACID|IAA_METABOLISM	PHYTOHORMONE-IAA_RELATED_TRYPTOPHAN_PATHWAY	trpD->PGPT0007090	1
DIRECT_EFFECTS	PHYTOHORMONE|PLANT_SIGNAL_PRODUCTION	PHYTOHORMONE-ABSCISIC_ACID_DEGRADATION	PHYTOHORMONE-AUXINE|INDOLEâ€šÃ„Ãª3â€šÃ„ÃªACETIC_ACID|IAA_METABOLISM	PHYTOHORMONE-IAA_RELATED_TRYPTOPHAN_PATHWAY	trpE|phnA->PGPT0007095	3
DIRECT_EFFECTS	PHYTOHORMONE|PLANT_SIGNAL_PRODUCTION	PHYTOHORMONE-ABSCISIC_ACID_DEGRADATION	PHYTOHORMONE-AUXINE|INDOLEâ€šÃ„Ãª3â€šÃ„ÃªACETIC_ACID|IAA_METABOLISM	PHYTOHORMONE-IAA_RELATED_TRYPTOPHAN_PATHWAY	trpF->PGPT0007115	1
DIRECT_EFFECTS	PHYTOHORMONE|PLANT_SIGNAL_PRODUCTION	PHYTOHORMONE-ABSCISIC_ACID_DEGRADATION	PHYTOHORMONE-AUXINE|INDOLEâ€šÃ„Ãª3â€šÃ„ÃªACETIC_ACID|IAA_METABOLISM	PHYTOHORMONE-IAA_RELATED_TRYPTOPHAN_PATHWAY	trpG|phnB->PGPT0007105	1
DIRECT_EFFECTS	PHYTOHORMONE|PLANT_SIGNAL_PRODUCTION	PHYTOHORMONE-ABSCISIC_ACID_DEGRADATION	PHYTOHORMONE-AUXINE|INDOLEâ€šÃ„Ãª3â€šÃ„ÃªACETIC_ACID|IAA_METABOLISM	PHYTOHORMONE-IAA_RELATED_TRYPTOPHAN_PATHWAY	trpS->PGPT0007120	2
DIRECT_EFFECTS	PHYTOHORMONE|PLANT_SIGNAL_PRODUCTION	PHYTOHORMONE-ABSCISIC_ACID_DEGRADATION	PHYTOHORMONE-AUXINE|INDOLEâ€šÃ„Ãª3â€šÃ„ÃªACETIC_ACID|IAA_METABOLISM	PHYTOHORMONE-IAA_RELATED_TRYPTOPHAN_PATHWAY	yugH->PGPT0007145	1
DIRECT_EFFECTS	PHYTOHORMONE|PLANT_SIGNAL_PRODUCTION	PHYTOHORMONE-CYTOKININS|DERIVATE_PRODUCTION	PHYTOHORMONE-CYTOKININ_METABOLISM	PHYTOHORMONE-CYTOKININ_BIOSYNTHESIS	dapF->PGPT0007230	1
DIRECT_EFFECTS	PHYTOHORMONE|PLANT_SIGNAL_PRODUCTION	PHYTOHORMONE-CYTOKININS|DERIVATE_PRODUCTION	PHYTOHORMONE-CYTOKININ_METABOLISM	PHYTOHORMONE-CYTOKININ_BIOSYNTHESIS	hflX->PGPT0007245	1
DIRECT_EFFECTS	PHYTOHORMONE|PLANT_SIGNAL_PRODUCTION	PHYTOHORMONE-CYTOKININS|DERIVATE_PRODUCTION	PHYTOHORMONE-CYTOKININ_METABOLISM	PHYTOHORMONE-CYTOKININ_BIOSYNTHESIS	log|yvdD->PGPT0007225	1
DIRECT_EFFECTS	PHYTOHORMONE|PLANT_SIGNAL_PRODUCTION	PHYTOHORMONE-CYTOKININS|DERIVATE_PRODUCTION	PHYTOHORMONE-CYTOKININ_METABOLISM	PHYTOHORMONE-CYTOKININ_BIOSYNTHESIS	miaA|ipt->PGPT0007210	1
DIRECT_EFFECTS	PHYTOHORMONE|PLANT_SIGNAL_PRODUCTION	PHYTOHORMONE-CYTOKININS|DERIVATE_PRODUCTION	PHYTOHORMONE-CYTOKININ_METABOLISM	PHYTOHORMONE-CYTOKININ_BIOSYNTHESIS	miaB->PGPT0007215	2
DIRECT_EFFECTS	PHYTOHORMONE|PLANT_SIGNAL_PRODUCTION	PHYTOHORMONE-CYTOKININS|DERIVATE_PRODUCTION	PHYTOHORMONE-CYTOKININ_METABOLISM	PHYTOHORMONE-CYTOKININ_BIOSYNTHESIS	miaE->PGPT0007220	1
DIRECT_EFFECTS	PHYTOHORMONE|PLANT_SIGNAL_PRODUCTION	PHYTOHORMONE-CYTOKININS|DERIVATE_PRODUCTION	PHYTOHORMONE-CYTOKININ_METABOLISM	PHYTOHORMONE-CYTOKININ_BIOSYNTHESIS	recA->PGPT0007235	1
DIRECT_EFFECTS	PHYTOHORMONE|PLANT_SIGNAL_PRODUCTION	PHYTOHORMONE-CYTOKININS|DERIVATE_PRODUCTION	PHYTOHORMONE-CYTOKININ_METABOLISM	PHYTOHORMONE-CYTOKININ_BIOSYNTHESIS	recX->PGPT0007240	1
DIRECT_EFFECTS	PHYTOHORMONE|PLANT_SIGNAL_PRODUCTION	PHYTOHORMONE-CYTOKININS|DERIVATE_PRODUCTION	PHYTOHORMONE-XANTHINE_METABOLISM	PHYTOHORMONE-XANTHINE_BIOSYNTHESIS	hprT|hpt->PGPT0007295	1
DIRECT_EFFECTS	PHYTOHORMONE|PLANT_SIGNAL_PRODUCTION	PHYTOHORMONE-CYTOKININS|DERIVATE_PRODUCTION	PHYTOHORMONE-XANTHINE_METABOLISM	PHYTOHORMONE-XANTHINE_BIOSYNTHESIS	ndmA->PGPT0007310	1
DIRECT_EFFECTS	PHYTOHORMONE|PLANT_SIGNAL_PRODUCTION	PHYTOHORMONE-CYTOKININS|DERIVATE_PRODUCTION	PHYTOHORMONE-XANTHINE_METABOLISM	PHYTOHORMONE-XANTHINE_BIOSYNTHESIS	xdhA->PGPT0007250	1
DIRECT_EFFECTS	PHYTOHORMONE|PLANT_SIGNAL_PRODUCTION	PHYTOHORMONE-CYTOKININS|DERIVATE_PRODUCTION	PHYTOHORMONE-XANTHINE_METABOLISM	PHYTOHORMONE-XANTHINE_BIOSYNTHESIS	xdhB|pucD->PGPT0007265	1
DIRECT_EFFECTS	PHYTOHORMONE|PLANT_SIGNAL_PRODUCTION	PHYTOHORMONE-CYTOKININS|DERIVATE_PRODUCTION	PHYTOHORMONE-XANTHINE_METABOLISM	PHYTOHORMONE-XANTHINE_BIOSYNTHESIS	xdhC|paod|ygeB|pucA->PGPT0007280	5
DIRECT_EFFECTS	PHYTOHORMONE|PLANT_SIGNAL_PRODUCTION	PHYTOHORMONE-CYTOKININS|DERIVATE_PRODUCTION	PHYTOHORMONE-XANTHINE_METABOLISM	PHYTOHORMONE-XANTHINE_BIOSYNTHESIS	xpt->PGPT0007305	1
DIRECT_EFFECTS	PHYTOHORMONE|PLANT_SIGNAL_PRODUCTION	PHYTOHORMONE-CYTOKININS|DERIVATE_PRODUCTION	PHYTOHORMONE-XANTHINE_METABOLISM	PHYTOHORMONE-XANTHINE_BIOSYNTHESIS	yagR->PGPT0007260	1
DIRECT_EFFECTS	PHYTOHORMONE|PLANT_SIGNAL_PRODUCTION	PHYTOHORMONE-CYTOKININS|DERIVATE_PRODUCTION	PHYTOHORMONE-XANTHINE_METABOLISM	PHYTOHORMONE-XANTHINE_BIOSYNTHESIS	yagS->PGPT0007275	1
DIRECT_EFFECTS	PHYTOHORMONE|PLANT_SIGNAL_PRODUCTION	PHYTOHORMONE-CYTOKININS|DERIVATE_PRODUCTION	PHYTOHORMONE-XANTHINE_METABOLISM	PHYTOHORMONE-XANTHINE_BIOSYNTHESIS	yagT->PGPT0007290	1
DIRECT_EFFECTS	PHYTOHORMONE|PLANT_SIGNAL_PRODUCTION	PHYTOHORMONE-CYTOKININS|DERIVATE_PRODUCTION	PHYTOHORMONE-XANTHINE_METABOLISM	PHYTOHORMONE-XANTHINE_TRANSPORT	pbuG|azgA|ghxP|ghxQ|adeQ->PGPT0007325	2
DIRECT_EFFECTS	PHYTOHORMONE|PLANT_SIGNAL_PRODUCTION	PHYTOHORMONE-CYTOKININS|DERIVATE_PRODUCTION	PHYTOHORMONE-XANTHINE_METABOLISM	PHYTOHORMONE-XANTHINE_TRANSPORT	pubX->PGPT0007330	2
DIRECT_EFFECTS	PHYTOHORMONE|PLANT_SIGNAL_PRODUCTION	PHYTOHORMONE-CYTOKININS|DERIVATE_PRODUCTION	PHYTOHORMONE-XANTHINE_METABOLISM	PHYTOHORMONE-XANTHINE_TRANSPORT	xanP->PGPT0007335	2
DIRECT_EFFECTS	PHYTOHORMONE|PLANT_SIGNAL_PRODUCTION	PHYTOHORMONE-GAMMA-AMINOBUTYRIC_ACID|GABA_PRODUCTION	PHYTOHORMONE-GABA_METABOLISM	PHYTOHORMONE-GABA_BIOSYNTHESIS	aldH|dhaS->PGPT0006875	2
DIRECT_EFFECTS	PHYTOHORMONE|PLANT_SIGNAL_PRODUCTION	PHYTOHORMONE-GAMMA-AMINOBUTYRIC_ACID|GABA_PRODUCTION	PHYTOHORMONE-GABA_METABOLISM	PHYTOHORMONE-GABA_BIOSYNTHESIS	puuB|ordL->PGPT0007637	2
DIRECT_EFFECTS	PHYTOHORMONE|PLANT_SIGNAL_PRODUCTION	PHYTOHORMONE-GAMMA-AMINOBUTYRIC_ACID|GABA_PRODUCTION	PHYTOHORMONE-GABA_METABOLISM	PHYTOHORMONE-GABA_BIOSYNTHESIS	puuC|kauB->PGPT0007645	1
DIRECT_EFFECTS	PHYTOHORMONE|PLANT_SIGNAL_PRODUCTION	PHYTOHORMONE-GAMMA-AMINOBUTYRIC_ACID|GABA_PRODUCTION	PHYTOHORMONE-GABA_METABOLISM	PHYTOHORMONE-GABA_BIOSYNTHESIS	puuD->PGPT0007640	1
DIRECT_EFFECTS	PHYTOHORMONE|PLANT_SIGNAL_PRODUCTION	PHYTOHORMONE-GAMMA-AMINOBUTYRIC_ACID|GABA_PRODUCTION	PHYTOHORMONE-GABA_METABOLISM	PHYTOHORMONE-GABA_BIOSYNTHESIS	spuC->PGPT0007865	3
DIRECT_EFFECTS	PHYTOHORMONE|PLANT_SIGNAL_PRODUCTION	PHYTOHORMONE-GAMMA-AMINOBUTYRIC_ACID|GABA_PRODUCTION	PHYTOHORMONE-GABA_METABOLISM	PHYTOHORMONE-GABA_CONVERSION	davT|gabT->PGPT0007655	1
DIRECT_EFFECTS	PHYTOHORMONE|PLANT_SIGNAL_PRODUCTION	PHYTOHORMONE-GAMMA-AMINOBUTYRIC_ACID|GABA_PRODUCTION	PHYTOHORMONE-GABA_METABOLISM	PHYTOHORMONE-GABA_DEGRADATION	gabD->PGPT0001580	1
DIRECT_EFFECTS	PHYTOHORMONE|PLANT_SIGNAL_PRODUCTION	PLANT_SIGNAL-BRANCHING_INHIBITION	PLANT_DEBRANCHING-SPERMIDINE|PUTRESCINE_METABOLISM	PLANT_DEBRANCHING-N1-|N8-ACETYLSPERMIDINE_FORMATION	speG->PGPT0007790	1
DIRECT_EFFECTS	PHYTOHORMONE|PLANT_SIGNAL_PRODUCTION	PLANT_SIGNAL-BRANCHING_INHIBITION	PLANT_DEBRANCHING-SPERMIDINE|PUTRESCINE_METABOLISM	PLANT_DEBRANCHING-PUTRESCINE_BIOSYNTHESIS	speA->PGPT0007770	1
DIRECT_EFFECTS	PHYTOHORMONE|PLANT_SIGNAL_PRODUCTION	PLANT_SIGNAL-BRANCHING_INHIBITION	PLANT_DEBRANCHING-SPERMIDINE|PUTRESCINE_METABOLISM	PLANT_DEBRANCHING-PUTRESCINE_BIOSYNTHESIS	speC|speF|ODC1->PGPT0007765	1
DIRECT_EFFECTS	PHYTOHORMONE|PLANT_SIGNAL_PRODUCTION	PLANT_SIGNAL-BRANCHING_INHIBITION	PLANT_DEBRANCHING-SPERMIDINE|PUTRESCINE_METABOLISM	PLANT_DEBRANCHING-PUTRESCINE_DEGRADATION	aldH|dhaS->PGPT0006875	2
DIRECT_EFFECTS	PHYTOHORMONE|PLANT_SIGNAL_PRODUCTION	PLANT_SIGNAL-BRANCHING_INHIBITION	PLANT_DEBRANCHING-SPERMIDINE|PUTRESCINE_METABOLISM	PLANT_DEBRANCHING-PUTRESCINE_DEGRADATION	puuB|ordL->PGPT0007637	2
DIRECT_EFFECTS	PHYTOHORMONE|PLANT_SIGNAL_PRODUCTION	PLANT_SIGNAL-BRANCHING_INHIBITION	PLANT_DEBRANCHING-SPERMIDINE|PUTRESCINE_METABOLISM	PLANT_DEBRANCHING-PUTRESCINE_DEGRADATION	puuC|kauB->PGPT0007645	1
DIRECT_EFFECTS	PHYTOHORMONE|PLANT_SIGNAL_PRODUCTION	PLANT_SIGNAL-BRANCHING_INHIBITION	PLANT_DEBRANCHING-SPERMIDINE|PUTRESCINE_METABOLISM	PLANT_DEBRANCHING-PUTRESCINE_DEGRADATION	puuD->PGPT0007640	1
DIRECT_EFFECTS	PHYTOHORMONE|PLANT_SIGNAL_PRODUCTION	PLANT_SIGNAL-BRANCHING_INHIBITION	PLANT_DEBRANCHING-SPERMIDINE|PUTRESCINE_METABOLISM	PLANT_DEBRANCHING-PUTRESCINE_DEGRADATION	puuR->PGPT0019781	2
DIRECT_EFFECTS	PHYTOHORMONE|PLANT_SIGNAL_PRODUCTION	PLANT_SIGNAL-BRANCHING_INHIBITION	PLANT_DEBRANCHING-SPERMIDINE|PUTRESCINE_METABOLISM	PLANT_DEBRANCHING-PUTRESCINE_DEGRADATION	spuC->PGPT0007865	3
DIRECT_EFFECTS	PHYTOHORMONE|PLANT_SIGNAL_PRODUCTION	PLANT_SIGNAL-BRANCHING_INHIBITION	PLANT_DEBRANCHING-SPERMIDINE|PUTRESCINE_METABOLISM	PLANT_DEBRANCHING-PUTRESCINE_TRANSPORT	potF->PGPT0007805	2
DIRECT_EFFECTS	PHYTOHORMONE|PLANT_SIGNAL_PRODUCTION	PLANT_SIGNAL-BRANCHING_INHIBITION	PLANT_DEBRANCHING-SPERMIDINE|PUTRESCINE_METABOLISM	PLANT_DEBRANCHING-PUTRESCINE_TRANSPORT	potG->PGPT0007810	1
DIRECT_EFFECTS	PHYTOHORMONE|PLANT_SIGNAL_PRODUCTION	PLANT_SIGNAL-BRANCHING_INHIBITION	PLANT_DEBRANCHING-SPERMIDINE|PUTRESCINE_METABOLISM	PLANT_DEBRANCHING-PUTRESCINE_TRANSPORT	potH->PGPT0007820	1
DIRECT_EFFECTS	PHYTOHORMONE|PLANT_SIGNAL_PRODUCTION	PLANT_SIGNAL-BRANCHING_INHIBITION	PLANT_DEBRANCHING-SPERMIDINE|PUTRESCINE_METABOLISM	PLANT_DEBRANCHING-PUTRESCINE_TRANSPORT	potI->PGPT0007815	1
DIRECT_EFFECTS	PHYTOHORMONE|PLANT_SIGNAL_PRODUCTION	PLANT_SIGNAL-BRANCHING_INHIBITION	PLANT_DEBRANCHING-SPERMIDINE|PUTRESCINE_METABOLISM	PLANT_DEBRANCHING-SPERMIDINE_BIOSYNTHESIS	speE|SRM|SPEC_3|SPSD->PGPT0007750	2
DIRECT_EFFECTS	PHYTOHORMONE|PLANT_SIGNAL_PRODUCTION	PLANT_SIGNAL-BRANCHING_STIMULATION	PLANT_BRANCHING-AUXIN|IAA_METABOLISM	PLANT_BRANCHING-IAA_METABOLISM	EC_3_5_1_4|amiE->PGPT0006115	2
DIRECT_EFFECTS	PHYTOHORMONE|PLANT_SIGNAL_PRODUCTION	PLANT_SIGNAL-BRANCHING_STIMULATION	PLANT_BRANCHING-AUXIN|IAA_METABOLISM	PLANT_BRANCHING-IAA_METABOLISM	aldB->PGPT0007176	2
DIRECT_EFFECTS	PHYTOHORMONE|PLANT_SIGNAL_PRODUCTION	PLANT_SIGNAL-BRANCHING_STIMULATION	PLANT_BRANCHING-AUXIN|IAA_METABOLISM	PLANT_BRANCHING-IAA_RELATED_INDOLE-3-ACETALDEHYDE_METABOLISM	aldH|dhaS->PGPT0006875	2
DIRECT_EFFECTS	PHYTOHORMONE|PLANT_SIGNAL_PRODUCTION	PLANT_SIGNAL-BRANCHING_STIMULATION	PLANT_BRANCHING-AUXIN|IAA_METABOLISM	PLANT_BRANCHING-IAA_RELATED_INDOLE-3-ACETALDEHYDE_METABOLISM	betB_homologous->PGPT0007165	2
DIRECT_EFFECTS	PHYTOHORMONE|PLANT_SIGNAL_PRODUCTION	PLANT_SIGNAL-BRANCHING_STIMULATION	PLANT_BRANCHING-AUXIN|IAA_METABOLISM	PLANT_BRANCHING-IAA_RELATED_TRP-DEPENDENT_PATHWAY_2	EC_3_5_1_4|amiE->PGPT0006115	2
DIRECT_EFFECTS	PHYTOHORMONE|PLANT_SIGNAL_PRODUCTION	PLANT_SIGNAL-BRANCHING_STIMULATION	PLANT_BRANCHING-AUXIN|IAA_METABOLISM	PLANT_BRANCHING-IAA_RELATED_TRP-DEPENDENT_PATHWAY_2	aspC->PGPT0020115	1
DIRECT_EFFECTS	PHYTOHORMONE|PLANT_SIGNAL_PRODUCTION	PLANT_SIGNAL-BRANCHING_STIMULATION	PLANT_BRANCHING-AUXIN|IAA_METABOLISM	PLANT_BRANCHING-IAA_RELATED_TRP-DEPENDENT_PATHWAY_3	nitA|nitB|nitR|nit1->PGPT0000835	1
DIRECT_EFFECTS	PHYTOHORMONE|PLANT_SIGNAL_PRODUCTION	PLANT_SIGNAL-BRANCHING_STIMULATION	PLANT_BRANCHING-AUXIN|IAA_METABOLISM	PLANT_BRANCHING-IAA_RELATED_TRYPTOPHAN_METABOLISM	lysN->PGPT0007135	2
DIRECT_EFFECTS	PHYTOHORMONE|PLANT_SIGNAL_PRODUCTION	PLANT_SIGNAL-BRANCHING_STIMULATION	PLANT_BRANCHING-AUXIN|IAA_METABOLISM	PLANT_BRANCHING-IAA_RELATED_TRYPTOPHAN_METABOLISM	trpA->PGPT0007070	1
DIRECT_EFFECTS	PHYTOHORMONE|PLANT_SIGNAL_PRODUCTION	PLANT_SIGNAL-BRANCHING_STIMULATION	PLANT_BRANCHING-AUXIN|IAA_METABOLISM	PLANT_BRANCHING-IAA_RELATED_TRYPTOPHAN_METABOLISM	trpB->PGPT0007075	1
DIRECT_EFFECTS	PHYTOHORMONE|PLANT_SIGNAL_PRODUCTION	PLANT_SIGNAL-BRANCHING_STIMULATION	PLANT_BRANCHING-AUXIN|IAA_METABOLISM	PLANT_BRANCHING-IAA_RELATED_TRYPTOPHAN_METABOLISM	trpC->PGPT0007080	1
DIRECT_EFFECTS	PHYTOHORMONE|PLANT_SIGNAL_PRODUCTION	PLANT_SIGNAL-BRANCHING_STIMULATION	PLANT_BRANCHING-AUXIN|IAA_METABOLISM	PLANT_BRANCHING-IAA_RELATED_TRYPTOPHAN_METABOLISM	trpD->PGPT0007090	1
DIRECT_EFFECTS	PHYTOHORMONE|PLANT_SIGNAL_PRODUCTION	PLANT_SIGNAL-BRANCHING_STIMULATION	PLANT_BRANCHING-AUXIN|IAA_METABOLISM	PLANT_BRANCHING-IAA_RELATED_TRYPTOPHAN_METABOLISM	trpE|phnA->PGPT0007095	3
DIRECT_EFFECTS	PHYTOHORMONE|PLANT_SIGNAL_PRODUCTION	PLANT_SIGNAL-BRANCHING_STIMULATION	PLANT_BRANCHING-AUXIN|IAA_METABOLISM	PLANT_BRANCHING-IAA_RELATED_TRYPTOPHAN_METABOLISM	trpF->PGPT0007115	1
DIRECT_EFFECTS	PHYTOHORMONE|PLANT_SIGNAL_PRODUCTION	PLANT_SIGNAL-BRANCHING_STIMULATION	PLANT_BRANCHING-AUXIN|IAA_METABOLISM	PLANT_BRANCHING-IAA_RELATED_TRYPTOPHAN_METABOLISM	trpG|phnB->PGPT0007105	1
DIRECT_EFFECTS	PHYTOHORMONE|PLANT_SIGNAL_PRODUCTION	PLANT_SIGNAL-BRANCHING_STIMULATION	PLANT_BRANCHING-AUXIN|IAA_METABOLISM	PLANT_BRANCHING-IAA_RELATED_TRYPTOPHAN_METABOLISM	trpS->PGPT0007120	2
DIRECT_EFFECTS	PHYTOHORMONE|PLANT_SIGNAL_PRODUCTION	PLANT_SIGNAL-BRANCHING_STIMULATION	PLANT_BRANCHING-AUXIN|IAA_METABOLISM	PLANT_BRANCHING-IAA_RELATED_TRYPTOPHAN_METABOLISM	yugH->PGPT0007145	1
DIRECT_EFFECTS	PHYTOHORMONE|PLANT_SIGNAL_PRODUCTION	PLANT_SIGNAL-BRANCHING_STIMULATION	PLANT_BRANCHING-NITRIC_OXIDE_METABOLISM	PLANT_BRANCHING-NITRIC_OXIDE_FORMATION	nirS->PGPT0000465	1
DIRECT_EFFECTS	PHYTOHORMONE|PLANT_SIGNAL_PRODUCTION	PLANT_SIGNAL-EMBRYOGENESIS	PLANT_EMBRYOGENESIS-SPERMIDINE|PUTRESCINE_METABOLISM	PLANT_EMBRYOGENESIS-N1-|N8-ACETYLSPERMIDINE_BIOSYNTHESIS	speG->PGPT0007790	1
DIRECT_EFFECTS	PHYTOHORMONE|PLANT_SIGNAL_PRODUCTION	PLANT_SIGNAL-EMBRYOGENESIS	PLANT_EMBRYOGENESIS-SPERMIDINE|PUTRESCINE_METABOLISM	PLANT_EMBRYOGENESIS-PUTRESCINE_BIOSYNTHESIS	speA->PGPT0007770	1
DIRECT_EFFECTS	PHYTOHORMONE|PLANT_SIGNAL_PRODUCTION	PLANT_SIGNAL-EMBRYOGENESIS	PLANT_EMBRYOGENESIS-SPERMIDINE|PUTRESCINE_METABOLISM	PLANT_EMBRYOGENESIS-PUTRESCINE_BIOSYNTHESIS	speC|speF|ODC1->PGPT0007765	1
DIRECT_EFFECTS	PHYTOHORMONE|PLANT_SIGNAL_PRODUCTION	PLANT_SIGNAL-EMBRYOGENESIS	PLANT_EMBRYOGENESIS-SPERMIDINE|PUTRESCINE_METABOLISM	PLANT_EMBRYOGENESIS-PUTRESCINE_DEGRADATION	aldH|dhaS->PGPT0006875	2
DIRECT_EFFECTS	PHYTOHORMONE|PLANT_SIGNAL_PRODUCTION	PLANT_SIGNAL-EMBRYOGENESIS	PLANT_EMBRYOGENESIS-SPERMIDINE|PUTRESCINE_METABOLISM	PLANT_EMBRYOGENESIS-PUTRESCINE_DEGRADATION	puuB|ordL->PGPT0007637	2
DIRECT_EFFECTS	PHYTOHORMONE|PLANT_SIGNAL_PRODUCTION	PLANT_SIGNAL-EMBRYOGENESIS	PLANT_EMBRYOGENESIS-SPERMIDINE|PUTRESCINE_METABOLISM	PLANT_EMBRYOGENESIS-PUTRESCINE_DEGRADATION	puuC|kauB->PGPT0007645	1
DIRECT_EFFECTS	PHYTOHORMONE|PLANT_SIGNAL_PRODUCTION	PLANT_SIGNAL-EMBRYOGENESIS	PLANT_EMBRYOGENESIS-SPERMIDINE|PUTRESCINE_METABOLISM	PLANT_EMBRYOGENESIS-PUTRESCINE_DEGRADATION	puuD->PGPT0007640	1
DIRECT_EFFECTS	PHYTOHORMONE|PLANT_SIGNAL_PRODUCTION	PLANT_SIGNAL-EMBRYOGENESIS	PLANT_EMBRYOGENESIS-SPERMIDINE|PUTRESCINE_METABOLISM	PLANT_EMBRYOGENESIS-PUTRESCINE_DEGRADATION	puuR->PGPT0019781	2
DIRECT_EFFECTS	PHYTOHORMONE|PLANT_SIGNAL_PRODUCTION	PLANT_SIGNAL-EMBRYOGENESIS	PLANT_EMBRYOGENESIS-SPERMIDINE|PUTRESCINE_METABOLISM	PLANT_EMBRYOGENESIS-PUTRESCINE_DEGRADATION	spuC->PGPT0007865	3
DIRECT_EFFECTS	PHYTOHORMONE|PLANT_SIGNAL_PRODUCTION	PLANT_SIGNAL-EMBRYOGENESIS	PLANT_EMBRYOGENESIS-SPERMIDINE|PUTRESCINE_METABOLISM	PLANT_EMBRYOGENESIS-PUTRESCINE_TRANSPORT	potF->PGPT0007805	2
DIRECT_EFFECTS	PHYTOHORMONE|PLANT_SIGNAL_PRODUCTION	PLANT_SIGNAL-EMBRYOGENESIS	PLANT_EMBRYOGENESIS-SPERMIDINE|PUTRESCINE_METABOLISM	PLANT_EMBRYOGENESIS-PUTRESCINE_TRANSPORT	potG->PGPT0007810	1
DIRECT_EFFECTS	PHYTOHORMONE|PLANT_SIGNAL_PRODUCTION	PLANT_SIGNAL-EMBRYOGENESIS	PLANT_EMBRYOGENESIS-SPERMIDINE|PUTRESCINE_METABOLISM	PLANT_EMBRYOGENESIS-PUTRESCINE_TRANSPORT	potH->PGPT0007820	1
DIRECT_EFFECTS	PHYTOHORMONE|PLANT_SIGNAL_PRODUCTION	PLANT_SIGNAL-EMBRYOGENESIS	PLANT_EMBRYOGENESIS-SPERMIDINE|PUTRESCINE_METABOLISM	PLANT_EMBRYOGENESIS-PUTRESCINE_TRANSPORT	potI->PGPT0007815	1
DIRECT_EFFECTS	PHYTOHORMONE|PLANT_SIGNAL_PRODUCTION	PLANT_SIGNAL-EMBRYOGENESIS	PLANT_EMBRYOGENESIS-SPERMIDINE|PUTRESCINE_METABOLISM	PLANT_EMBRYOGENESIS-SPERMIDINE_BIOSYNTHESIS	speE|SRM|SPEC_3|SPSD->PGPT0007750	2
DIRECT_EFFECTS	PHYTOHORMONE|PLANT_SIGNAL_PRODUCTION	PLANT_SIGNAL-GERMINATION_STIMULATION	PLANT_GERMINATION-H2S_PRODUCTION	PLANT_GERMINATION-H2S-SULFUR_PATHWAY	aprA->PGPT0002770	1
DIRECT_EFFECTS	PHYTOHORMONE|PLANT_SIGNAL_PRODUCTION	PLANT_SIGNAL-GERMINATION_STIMULATION	PLANT_GERMINATION-H2S_PRODUCTION	PLANT_GERMINATION-H2S-SULFUR_PATHWAY	aprB->PGPT0002775	1
DIRECT_EFFECTS	PHYTOHORMONE|PLANT_SIGNAL_PRODUCTION	PLANT_SIGNAL-GERMINATION_STIMULATION	PLANT_GERMINATION-H2S_PRODUCTION	PLANT_GERMINATION-H2S-SULFUR_PATHWAY	cysB->PGPT0002965	1
DIRECT_EFFECTS	PHYTOHORMONE|PLANT_SIGNAL_PRODUCTION	PLANT_SIGNAL-GERMINATION_STIMULATION	PLANT_GERMINATION-H2S_PRODUCTION	PLANT_GERMINATION-H2S-SULFUR_PATHWAY	cysD->PGPT0002405	1
DIRECT_EFFECTS	PHYTOHORMONE|PLANT_SIGNAL_PRODUCTION	PLANT_SIGNAL-GERMINATION_STIMULATION	PLANT_GERMINATION-H2S_PRODUCTION	PLANT_GERMINATION-H2S-SULFUR_PATHWAY	cysH->PGPT0002785	1
DIRECT_EFFECTS	PHYTOHORMONE|PLANT_SIGNAL_PRODUCTION	PLANT_SIGNAL-GERMINATION_STIMULATION	PLANT_GERMINATION-H2S_PRODUCTION	PLANT_GERMINATION-H2S-SULFUR_PATHWAY	cysI->PGPT0002790	1
DIRECT_EFFECTS	PHYTOHORMONE|PLANT_SIGNAL_PRODUCTION	PLANT_SIGNAL-GERMINATION_STIMULATION	PLANT_GERMINATION-H2S_PRODUCTION	PLANT_GERMINATION-H2S-SULFUR_PATHWAY	cysJ->PGPT0002795	1
DIRECT_EFFECTS	PHYTOHORMONE|PLANT_SIGNAL_PRODUCTION	PLANT_SIGNAL-GERMINATION_STIMULATION	PLANT_GERMINATION-H2S_PRODUCTION	PLANT_GERMINATION-H2S-SULFUR_PATHWAY	cysK->PGPT0002810	1
DIRECT_EFFECTS	PHYTOHORMONE|PLANT_SIGNAL_PRODUCTION	PLANT_SIGNAL-GERMINATION_STIMULATION	PLANT_GERMINATION-H2S_PRODUCTION	PLANT_GERMINATION-H2S-SULFUR_PATHWAY	cysM->PGPT0002820	1
DIRECT_EFFECTS	PHYTOHORMONE|PLANT_SIGNAL_PRODUCTION	PLANT_SIGNAL-GERMINATION_STIMULATION	PLANT_GERMINATION-H2S_PRODUCTION	PLANT_GERMINATION-H2S-SULFUR_PATHWAY	cysNC->PGPT0002395	1
DIRECT_EFFECTS	PHYTOHORMONE|PLANT_SIGNAL_PRODUCTION	PLANT_SIGNAL-GERMINATION_STIMULATION	PLANT_GERMINATION-H2S_PRODUCTION	PLANT_GERMINATION-H2S-SULFUR_PATHWAY	cysQ->PGPT0002975	1
DIRECT_EFFECTS	PHYTOHORMONE|PLANT_SIGNAL_PRODUCTION	PLANT_SIGNAL-GERMINATION_STIMULATION	PLANT_GERMINATION-H2S_PRODUCTION	PLANT_GERMINATION-H2S-SULFUR_PATHWAY	cysS->PGPT0002985	1
DIRECT_EFFECTS	PHYTOHORMONE|PLANT_SIGNAL_PRODUCTION	PLANT_SIGNAL-GERMINATION_STIMULATION	PLANT_GERMINATION-H2S_PRODUCTION	PLANT_GERMINATION-H2S-SULFUR_PATHWAY	cysZ->PGPT0003010	1
DIRECT_EFFECTS	PHYTOHORMONE|PLANT_SIGNAL_PRODUCTION	PLANT_SIGNAL-GERMINATION_STIMULATION	PLANT_GERMINATION-LIPOIC_ACID_PRODUCTION	PLANT_GERMINATION-LIPOIC_ACID_BIOSYNTHESIS	lipA->PGPT0003935	1
DIRECT_EFFECTS	PHYTOHORMONE|PLANT_SIGNAL_PRODUCTION	PLANT_SIGNAL-GERMINATION_STIMULATION	PLANT_GERMINATION-TAURINE_DERIVATE_PRODUCTION	PLANT_GERMINATION-5-GLUTAMYL-TAURINE_BIOSYNTHESIS	ggt->PGPT0002935	1
DIRECT_EFFECTS	PHYTOHORMONE|PLANT_SIGNAL_PRODUCTION	PLANT_SIGNAL-GERMINATION_STIMULATION	PLANT_GERMINATION-VITAMIN_B9|FOLATE_PRODUCTION	PLANT_GERMINATION-VITAMIN_B9|FOLATE_BIOSYNTHESIS	GTP_cyclohydrolase_I->PGPT0007885	1
DIRECT_EFFECTS	PHYTOHORMONE|PLANT_SIGNAL_PRODUCTION	PLANT_SIGNAL-GERMINATION_STIMULATION	PLANT_GERMINATION-VITAMIN_B9|FOLATE_PRODUCTION	PLANT_GERMINATION-VITAMIN_B9|FOLATE_BIOSYNTHESIS	fchA->PGPT0008080	1
DIRECT_EFFECTS	PHYTOHORMONE|PLANT_SIGNAL_PRODUCTION	PLANT_SIGNAL-GERMINATION_STIMULATION	PLANT_GERMINATION-VITAMIN_B9|FOLATE_PRODUCTION	PLANT_GERMINATION-VITAMIN_B9|FOLATE_BIOSYNTHESIS	fmt->PGPT0008125	1
DIRECT_EFFECTS	PHYTOHORMONE|PLANT_SIGNAL_PRODUCTION	PLANT_SIGNAL-GERMINATION_STIMULATION	PLANT_GERMINATION-VITAMIN_B9|FOLATE_PRODUCTION	PLANT_GERMINATION-VITAMIN_B9|FOLATE_BIOSYNTHESIS	folA->PGPT0007945	1
DIRECT_EFFECTS	PHYTOHORMONE|PLANT_SIGNAL_PRODUCTION	PLANT_SIGNAL-GERMINATION_STIMULATION	PLANT_GERMINATION-VITAMIN_B9|FOLATE_PRODUCTION	PLANT_GERMINATION-VITAMIN_B9|FOLATE_BIOSYNTHESIS	folB->PGPT0007905	1
DIRECT_EFFECTS	PHYTOHORMONE|PLANT_SIGNAL_PRODUCTION	PLANT_SIGNAL-GERMINATION_STIMULATION	PLANT_GERMINATION-VITAMIN_B9|FOLATE_PRODUCTION	PLANT_GERMINATION-VITAMIN_B9|FOLATE_BIOSYNTHESIS	folC->PGPT0007975	1
DIRECT_EFFECTS	PHYTOHORMONE|PLANT_SIGNAL_PRODUCTION	PLANT_SIGNAL-GERMINATION_STIMULATION	PLANT_GERMINATION-VITAMIN_B9|FOLATE_PRODUCTION	PLANT_GERMINATION-VITAMIN_B9|FOLATE_BIOSYNTHESIS	folD->PGPT0008075	1
DIRECT_EFFECTS	PHYTOHORMONE|PLANT_SIGNAL_PRODUCTION	PLANT_SIGNAL-GERMINATION_STIMULATION	PLANT_GERMINATION-VITAMIN_B9|FOLATE_PRODUCTION	PLANT_GERMINATION-VITAMIN_B9|FOLATE_BIOSYNTHESIS	folE->PGPT0007875	2
DIRECT_EFFECTS	PHYTOHORMONE|PLANT_SIGNAL_PRODUCTION	PLANT_SIGNAL-GERMINATION_STIMULATION	PLANT_GERMINATION-VITAMIN_B9|FOLATE_PRODUCTION	PLANT_GERMINATION-VITAMIN_B9|FOLATE_BIOSYNTHESIS	folE2->PGPT0007880	1
DIRECT_EFFECTS	PHYTOHORMONE|PLANT_SIGNAL_PRODUCTION	PLANT_SIGNAL-GERMINATION_STIMULATION	PLANT_GERMINATION-VITAMIN_B9|FOLATE_PRODUCTION	PLANT_GERMINATION-VITAMIN_B9|FOLATE_BIOSYNTHESIS	folK->PGPT0007910	2
DIRECT_EFFECTS	PHYTOHORMONE|PLANT_SIGNAL_PRODUCTION	PLANT_SIGNAL-GERMINATION_STIMULATION	PLANT_GERMINATION-VITAMIN_B9|FOLATE_PRODUCTION	PLANT_GERMINATION-VITAMIN_B9|FOLATE_BIOSYNTHESIS	folM->PGPT0008035	1
DIRECT_EFFECTS	PHYTOHORMONE|PLANT_SIGNAL_PRODUCTION	PLANT_SIGNAL-GERMINATION_STIMULATION	PLANT_GERMINATION-VITAMIN_B9|FOLATE_PRODUCTION	PLANT_GERMINATION-VITAMIN_B9|FOLATE_BIOSYNTHESIS	folP->PGPT0007915	1
DIRECT_EFFECTS	PHYTOHORMONE|PLANT_SIGNAL_PRODUCTION	PLANT_SIGNAL-GERMINATION_STIMULATION	PLANT_GERMINATION-VITAMIN_B9|FOLATE_PRODUCTION	PLANT_GERMINATION-VITAMIN_B9|FOLATE_BIOSYNTHESIS	folX->PGPT0008030	2
DIRECT_EFFECTS	PHYTOHORMONE|PLANT_SIGNAL_PRODUCTION	PLANT_SIGNAL-GERMINATION_STIMULATION	PLANT_GERMINATION-VITAMIN_B9|FOLATE_PRODUCTION	PLANT_GERMINATION-VITAMIN_B9|FOLATE_BIOSYNTHESIS	gcvT->PGPT0008130	1
DIRECT_EFFECTS	PHYTOHORMONE|PLANT_SIGNAL_PRODUCTION	PLANT_SIGNAL-GERMINATION_STIMULATION	PLANT_GERMINATION-VITAMIN_B9|FOLATE_PRODUCTION	PLANT_GERMINATION-VITAMIN_B9|FOLATE_BIOSYNTHESIS	glyA->PGPT0008090	1
DIRECT_EFFECTS	PHYTOHORMONE|PLANT_SIGNAL_PRODUCTION	PLANT_SIGNAL-GERMINATION_STIMULATION	PLANT_GERMINATION-VITAMIN_B9|FOLATE_PRODUCTION	PLANT_GERMINATION-VITAMIN_B9|FOLATE_BIOSYNTHESIS	metF->PGPT0008160	1
DIRECT_EFFECTS	PHYTOHORMONE|PLANT_SIGNAL_PRODUCTION	PLANT_SIGNAL-GERMINATION_STIMULATION	PLANT_GERMINATION-VITAMIN_B9|FOLATE_PRODUCTION	PLANT_GERMINATION-VITAMIN_B9|FOLATE_BIOSYNTHESIS	metH->PGPT0008135	1
DIRECT_EFFECTS	PHYTOHORMONE|PLANT_SIGNAL_PRODUCTION	PLANT_SIGNAL-GERMINATION_STIMULATION	PLANT_GERMINATION-VITAMIN_B9|FOLATE_PRODUCTION	PLANT_GERMINATION-VITAMIN_B9|FOLATE_BIOSYNTHESIS	pabB->PGPT0008005	1
DIRECT_EFFECTS	PHYTOHORMONE|PLANT_SIGNAL_PRODUCTION	PLANT_SIGNAL-GERMINATION_STIMULATION	PLANT_GERMINATION-VITAMIN_B9|FOLATE_PRODUCTION	PLANT_GERMINATION-VITAMIN_B9|FOLATE_BIOSYNTHESIS	pabC->PGPT0008020	1
DIRECT_EFFECTS	PHYTOHORMONE|PLANT_SIGNAL_PRODUCTION	PLANT_SIGNAL-GERMINATION_STIMULATION	PLANT_GERMINATION-VITAMIN_B9|FOLATE_PRODUCTION	PLANT_GERMINATION-VITAMIN_B9|FOLATE_BIOSYNTHESIS	phoD->PGPT0002575	1
DIRECT_EFFECTS	PHYTOHORMONE|PLANT_SIGNAL_PRODUCTION	PLANT_SIGNAL-GERMINATION_STIMULATION	PLANT_GERMINATION-VITAMIN_B9|FOLATE_PRODUCTION	PLANT_GERMINATION-VITAMIN_B9|FOLATE_BIOSYNTHESIS	purH->PGPT0008110	1
DIRECT_EFFECTS	PHYTOHORMONE|PLANT_SIGNAL_PRODUCTION	PLANT_SIGNAL-GERMINATION_STIMULATION	PLANT_GERMINATION-VITAMIN_B9|FOLATE_PRODUCTION	PLANT_GERMINATION-VITAMIN_B9|FOLATE_BIOSYNTHESIS	purN->PGPT0008095	1
DIRECT_EFFECTS	PHYTOHORMONE|PLANT_SIGNAL_PRODUCTION	PLANT_SIGNAL-GERMINATION_STIMULATION	PLANT_GERMINATION-VITAMIN_B9|FOLATE_PRODUCTION	PLANT_GERMINATION-VITAMIN_B9|FOLATE_BIOSYNTHESIS	purT->PGPT0008100	1
DIRECT_EFFECTS	PHYTOHORMONE|PLANT_SIGNAL_PRODUCTION	PLANT_SIGNAL-GERMINATION_STIMULATION	PLANT_GERMINATION-VITAMIN_B9|FOLATE_PRODUCTION	PLANT_GERMINATION-VITAMIN_B9|FOLATE_BIOSYNTHESIS	purU->PGPT0008155	1
DIRECT_EFFECTS	PHYTOHORMONE|PLANT_SIGNAL_PRODUCTION	PLANT_SIGNAL-GERMINATION_STIMULATION	PLANT_GERMINATION-VITAMIN_B9|FOLATE_PRODUCTION	PLANT_GERMINATION-VITAMIN_B9|FOLATE_BIOSYNTHESIS	ribA->PGPT0007985	1
DIRECT_EFFECTS	PHYTOHORMONE|PLANT_SIGNAL_PRODUCTION	PLANT_SIGNAL-GERMINATION_STIMULATION	PLANT_GERMINATION-VITAMIN_B9|FOLATE_PRODUCTION	PLANT_GERMINATION-VITAMIN_B9|FOLATE_BIOSYNTHESIS	ribBA->PGPT0007990	1
DIRECT_EFFECTS	PHYTOHORMONE|PLANT_SIGNAL_PRODUCTION	PLANT_SIGNAL-GERMINATION_STIMULATION	PLANT_GERMINATION-VITAMIN_B9|FOLATE_PRODUCTION	PLANT_GERMINATION-VITAMIN_B9|FOLATE_BIOSYNTHESIS	thyA->PGPT0008145	1
DIRECT_EFFECTS	PHYTOHORMONE|PLANT_SIGNAL_PRODUCTION	PLANT_SIGNAL-GERMINATION_STIMULATION	PLANT_GERMINATION-VITAMIN_B9|FOLATE_PRODUCTION	PLANT_GERMINATION-VITAMIN_B9|FOLATE_BIOSYNTHESIS	ygfA|fthC|yqgN|folN->PGPT0008170	1
DIRECT_EFFECTS	PHYTOHORMONE|PLANT_SIGNAL_PRODUCTION	PLANT_SIGNAL-OTHER_TERPENOID|DERIVATE_PRODUCTION	PLANT_SIGNAL-CAROTINOID_METABOLISM	PLANT_SIGNAL-CAROTENOID_BIOSYNTHESIS	crtB->PGPT0007375	1
DIRECT_EFFECTS	PHYTOHORMONE|PLANT_SIGNAL_PRODUCTION	PLANT_SIGNAL-OTHER_TERPENOID|DERIVATE_PRODUCTION	PLANT_SIGNAL-CAROTINOID_METABOLISM	PLANT_SIGNAL-CAROTENOID_BIOSYNTHESIS	crtE|ispA->PGPT0007560	2
DIRECT_EFFECTS	PHYTOHORMONE|PLANT_SIGNAL_PRODUCTION	PLANT_SIGNAL-OTHER_TERPENOID|DERIVATE_PRODUCTION	PLANT_SIGNAL-CAROTINOID_METABOLISM	PLANT_SIGNAL-CAROTENOID_BIOSYNTHESIS	crtI->PGPT0007405	1
DIRECT_EFFECTS	PHYTOHORMONE|PLANT_SIGNAL_PRODUCTION	PLANT_SIGNAL-OTHER_TERPENOID|DERIVATE_PRODUCTION	PLANT_SIGNAL-CAROTINOID_METABOLISM	PLANT_SIGNAL-CAROTENOID_BIOSYNTHESIS	crtL1|crtY|lcyB->PGPT0007410	1
DIRECT_EFFECTS	PHYTOHORMONE|PLANT_SIGNAL_PRODUCTION	PLANT_SIGNAL-OTHER_TERPENOID|DERIVATE_PRODUCTION	PLANT_SIGNAL-CAROTINOID_METABOLISM	PLANT_SIGNAL-CAROTENOID_BIOSYNTHESIS	crtX->PGPT0007475	1
DIRECT_EFFECTS	PHYTOHORMONE|PLANT_SIGNAL_PRODUCTION	PLANT_SIGNAL-OTHER_TERPENOID|DERIVATE_PRODUCTION	PLANT_SIGNAL-CAROTINOID_METABOLISM	PLANT_SIGNAL-CAROTENOID_BIOSYNTHESIS	crtZ->PGPT0007485	1
DIRECT_EFFECTS	PHYTOHORMONE|PLANT_SIGNAL_PRODUCTION	PLANT_SIGNAL-OTHER_TERPENOID|DERIVATE_PRODUCTION	PLANT_SIGNAL-TERPENOID_DERIVATE_METABOLISM	PLANT_SIGNAL-TERPENOID-DIMETHYLALLYL_DIPHOSPHATE|DMAPP_PATHWAY	ispH|lytB->PGPT0007615	2
DIRECT_EFFECTS	PHYTOHORMONE|PLANT_SIGNAL_PRODUCTION	PLANT_SIGNAL-OTHER_TERPENOID|DERIVATE_PRODUCTION	PLANT_SIGNAL-TERPENOID_DERIVATE_METABOLISM	PLANT_SIGNAL-TERPENOID-ISOPENTENYL_DIPHOSPHATE|IPP_PATHWAY	gcpE|ispG->PGPT0007580	1
DIRECT_EFFECTS	PHYTOHORMONE|PLANT_SIGNAL_PRODUCTION	PLANT_SIGNAL-OTHER_TERPENOID|DERIVATE_PRODUCTION	PLANT_SIGNAL-TERPENOID_DERIVATE_METABOLISM	PLANT_SIGNAL-TERPENOID-ISOPENTENYL_DIPHOSPHATE|IPP_PATHWAY	idi->PGPT0007530	2
DIRECT_EFFECTS	PHYTOHORMONE|PLANT_SIGNAL_PRODUCTION	PLANT_SIGNAL-OTHER_TERPENOID|DERIVATE_PRODUCTION	PLANT_SIGNAL-TERPENOID_DERIVATE_METABOLISM	PLANT_SIGNAL-TERPENOID-ISOPENTENYL_DIPHOSPHATE|IPP_PATHWAY	ispD->PGPT0007590	1
DIRECT_EFFECTS	PHYTOHORMONE|PLANT_SIGNAL_PRODUCTION	PLANT_SIGNAL-OTHER_TERPENOID|DERIVATE_PRODUCTION	PLANT_SIGNAL-TERPENOID_DERIVATE_METABOLISM	PLANT_SIGNAL-TERPENOID-ISOPENTENYL_DIPHOSPHATE|IPP_PATHWAY	ispE->PGPT0007605	1
DIRECT_EFFECTS	PHYTOHORMONE|PLANT_SIGNAL_PRODUCTION	PLANT_SIGNAL-OTHER_TERPENOID|DERIVATE_PRODUCTION	PLANT_SIGNAL-TERPENOID_DERIVATE_METABOLISM	PLANT_SIGNAL-TERPENOID-ISOPENTENYL_DIPHOSPHATE|IPP_PATHWAY	ispF->PGPT0007595	2
DIRECT_EFFECTS	PHYTOHORMONE|PLANT_SIGNAL_PRODUCTION	PLANT_SIGNAL-OTHER_TERPENOID|DERIVATE_PRODUCTION	PLANT_SIGNAL-TERPENOID_DERIVATE_METABOLISM	PLANT_SIGNAL-TERPENOID-ISOPENTENYL_DIPHOSPHATE|IPP_PATHWAY	ispH|lytB->PGPT0007615	2
DIRECT_EFFECTS	PHYTOHORMONE|PLANT_SIGNAL_PRODUCTION	PLANT_SIGNAL-OTHER_TERPENOID|DERIVATE_PRODUCTION	PLANT_SIGNAL-TERPENOID_DERIVATE_METABOLISM	PLANT_SIGNAL-TERPENOID_BACKBONE_BIOSYNTHESIS	crtE|ispA->PGPT0007560	2
DIRECT_EFFECTS	PHYTOHORMONE|PLANT_SIGNAL_PRODUCTION	PLANT_SIGNAL-OTHER_TERPENOID|DERIVATE_PRODUCTION	PLANT_SIGNAL-TERPENOID_DERIVATE_METABOLISM	PLANT_SIGNAL-TERPENOID_BACKBONE_BIOSYNTHESIS	dxs->PGPT0008960	1
DIRECT_EFFECTS	PHYTOHORMONE|PLANT_SIGNAL_PRODUCTION	PLANT_SIGNAL-OTHER_TERPENOID|DERIVATE_PRODUCTION	PLANT_SIGNAL-TERPENOID_DERIVATE_METABOLISM	PLANT_SIGNAL-TERPENOID_BACKBONE_BIOSYNTHESIS	idi->PGPT0007530	1
DIRECT_EFFECTS	PHYTOHORMONE|PLANT_SIGNAL_PRODUCTION	PLANT_SIGNAL-OTHER_TERPENOID|DERIVATE_PRODUCTION	PLANT_SIGNAL-TERPENOID_DERIVATE_METABOLISM	PLANT_SIGNAL-TERPENOID_BACKBONE_BIOSYNTHESIS	ispB->PGPT0007525	1
DIRECT_EFFECTS	PHYTOHORMONE|PLANT_SIGNAL_PRODUCTION	PLANT_SIGNAL-PHOSPHOLIPID_PRODUCTION	PLANT_SIGNAL-PHOSPOLIPID_METABOLISM	PLANT_SIGNAL-CYCLOPROPANE-FATTY-ACYL-PHOSPHOLIPID_BIOSYNTHESIS	cfa->PGPT0007680	1
DIRECT_EFFECTS	PHYTOHORMONE|PLANT_SIGNAL_PRODUCTION	PLANT_SIGNAL-PHOSPHOLIPID_PRODUCTION	PLANT_SIGNAL-PHOSPOLIPID_METABOLISM	PLANT_SIGNAL-CYTIDINE_DIPHOSPHATE-DIACYLGLYCEROL-PHOSPOLIPID_BIOSYNTHESIS	cdsA|ynbB->PGPT0007685	2
DIRECT_EFFECTS	PHYTOHORMONE|PLANT_SIGNAL_PRODUCTION	PLANT_SIGNAL-PHOSPHOLIPID_PRODUCTION	PLANT_SIGNAL-PHOSPOLIPID_METABOLISM	PLANT_SIGNAL-PHOSPHOLIPID|CHOLESTEROL_TRANSPORT	linN->PGPT0007020	1
DIRECT_EFFECTS	PHYTOHORMONE|PLANT_SIGNAL_PRODUCTION	PLANT_SIGNAL-PHOSPHOLIPID_PRODUCTION	PLANT_SIGNAL-PHOSPOLIPID_METABOLISM	PLANT_SIGNAL-PHOSPHOLIPID|CHOLESTEROL_TRANSPORT	mlaB->PGPT0007675	1
DIRECT_EFFECTS	PHYTOHORMONE|PLANT_SIGNAL_PRODUCTION	PLANT_SIGNAL-PHOSPHOLIPID_PRODUCTION	PLANT_SIGNAL-PHOSPOLIPID_METABOLISM	PLANT_SIGNAL-PHOSPHOLIPID|CHOLESTEROL_TRANSPORT	mlaC->PGPT0007670	1
DIRECT_EFFECTS	PHYTOHORMONE|PLANT_SIGNAL_PRODUCTION	PLANT_SIGNAL-PHOSPHOLIPID_PRODUCTION	PLANT_SIGNAL-PHOSPOLIPID_METABOLISM	PLANT_SIGNAL-PHOSPHOLIPID|CHOLESTEROL_TRANSPORT	mlaD|linM->PGPT0007005	2
DIRECT_EFFECTS	PHYTOHORMONE|PLANT_SIGNAL_PRODUCTION	PLANT_SIGNAL-PHOSPHOLIPID_PRODUCTION	PLANT_SIGNAL-PHOSPOLIPID_METABOLISM	PLANT_SIGNAL-PHOSPHOLIPID|CHOLESTEROL_TRANSPORT	mlaE|linK->PGPT0007010	2
DIRECT_EFFECTS	PHYTOHORMONE|PLANT_SIGNAL_PRODUCTION	PLANT_SIGNAL-PHOSPHOLIPID_PRODUCTION	PLANT_SIGNAL-PHOSPOLIPID_METABOLISM	PLANT_SIGNAL-PHOSPHOLIPID|CHOLESTEROL_TRANSPORT	mlaF|linL|mkl->PGPT0007015	2
DIRECT_EFFECTS	PHYTOHORMONE|PLANT_SIGNAL_PRODUCTION	PLANT_SIGNAL-PHOSPHOLIPID_PRODUCTION	PLANT_SIGNAL-PHOSPOLIPID_METABOLISM	PLANT_SIGNAL-PHOSPOLIPID-CARDIOLIPIN_BIOSYNTHESIS	clsA_B|ybhO|ywiE->PGPT0007725	2
DIRECT_EFFECTS	PHYTOHORMONE|PLANT_SIGNAL_PRODUCTION	PLANT_SIGNAL-PHOSPHOLIPID_PRODUCTION	PLANT_SIGNAL-PHOSPOLIPID_METABOLISM	PLANT_SIGNAL-PHOSPOLIPID-CARDIOLIPIN_BIOSYNTHESIS	clsC|ymdC->PGPT0007730	1
DIRECT_EFFECTS	PHYTOHORMONE|PLANT_SIGNAL_PRODUCTION	PLANT_SIGNAL-PHOSPHOLIPID_PRODUCTION	PLANT_SIGNAL-PHOSPOLIPID_METABOLISM	PLANT_SIGNAL-PHOSPOLIPID-PHOSPHATIDYLETHANOLAMINE_BIOSYNTHESIS	psd|PISD->PGPT0007700	1
DIRECT_EFFECTS	PHYTOHORMONE|PLANT_SIGNAL_PRODUCTION	PLANT_SIGNAL-PHOSPHOLIPID_PRODUCTION	PLANT_SIGNAL-PHOSPOLIPID_METABOLISM	PLANT_SIGNAL-PHOSPOLIPID-PHOSPHATIDYLGLYCEROL_BIOSYNTHESIS	pgpA->PGPT0007710	1
DIRECT_EFFECTS	PHYTOHORMONE|PLANT_SIGNAL_PRODUCTION	PLANT_SIGNAL-PHOSPHOLIPID_PRODUCTION	PLANT_SIGNAL-PHOSPOLIPID_METABOLISM	PLANT_SIGNAL-PHOSPOLIPID-PHOSPHATIDYLSERINE_BIOSYNTHESIS	CHO1|pssA->PGPT0007695	1
DIRECT_EFFECTS	PHYTOHORMONE|PLANT_SIGNAL_PRODUCTION	PLANT_SIGNAL-UBIQUINONE|COENZYME_Q_PRODUCTION	PLANT_SIGNAL-UBIQUINONE|COENZYME_Q_METABOLISM	PLANT_SIGNAL-UBIQUINONE|COENZYME_Q_BIOSYNTHESIS	COQ7_like->PGPT0009541	1
DIRECT_EFFECTS	PHYTOHORMONE|PLANT_SIGNAL_PRODUCTION	PLANT_SIGNAL-UBIQUINONE|COENZYME_Q_PRODUCTION	PLANT_SIGNAL-UBIQUINONE|COENZYME_Q_METABOLISM	PLANT_SIGNAL-UBIQUINONE|COENZYME_Q_BIOSYNTHESIS	ubiA->PGPT0009515	1
DIRECT_EFFECTS	PHYTOHORMONE|PLANT_SIGNAL_PRODUCTION	PLANT_SIGNAL-UBIQUINONE|COENZYME_Q_PRODUCTION	PLANT_SIGNAL-UBIQUINONE|COENZYME_Q_METABOLISM	PLANT_SIGNAL-UBIQUINONE|COENZYME_Q_BIOSYNTHESIS	ubiB|aarF->PGPT0009520	1
DIRECT_EFFECTS	PHYTOHORMONE|PLANT_SIGNAL_PRODUCTION	PLANT_SIGNAL-UBIQUINONE|COENZYME_Q_PRODUCTION	PLANT_SIGNAL-UBIQUINONE|COENZYME_Q_METABOLISM	PLANT_SIGNAL-UBIQUINONE|COENZYME_Q_BIOSYNTHESIS	ubiC->PGPT0009525	1
DIRECT_EFFECTS	PHYTOHORMONE|PLANT_SIGNAL_PRODUCTION	PLANT_SIGNAL-UBIQUINONE|COENZYME_Q_PRODUCTION	PLANT_SIGNAL-UBIQUINONE|COENZYME_Q_METABOLISM	PLANT_SIGNAL-UBIQUINONE|COENZYME_Q_BIOSYNTHESIS	ubiD->PGPT0009530	1
DIRECT_EFFECTS	PHYTOHORMONE|PLANT_SIGNAL_PRODUCTION	PLANT_SIGNAL-UBIQUINONE|COENZYME_Q_PRODUCTION	PLANT_SIGNAL-UBIQUINONE|COENZYME_Q_METABOLISM	PLANT_SIGNAL-UBIQUINONE|COENZYME_Q_BIOSYNTHESIS	ubiE->PGPT0009535	1
DIRECT_EFFECTS	PHYTOHORMONE|PLANT_SIGNAL_PRODUCTION	PLANT_SIGNAL-UBIQUINONE|COENZYME_Q_PRODUCTION	PLANT_SIGNAL-UBIQUINONE|COENZYME_Q_METABOLISM	PLANT_SIGNAL-UBIQUINONE|COENZYME_Q_BIOSYNTHESIS	ubiG->PGPT0009545	1
DIRECT_EFFECTS	PHYTOHORMONE|PLANT_SIGNAL_PRODUCTION	PLANT_SIGNAL-UBIQUINONE|COENZYME_Q_PRODUCTION	PLANT_SIGNAL-UBIQUINONE|COENZYME_Q_METABOLISM	PLANT_SIGNAL-UBIQUINONE|COENZYME_Q_BIOSYNTHESIS	ubiH->PGPT0009550	1
DIRECT_EFFECTS	PHYTOHORMONE|PLANT_SIGNAL_PRODUCTION	PLANT_SIGNAL-UBIQUINONE|COENZYME_Q_PRODUCTION	PLANT_SIGNAL-UBIQUINONE|COENZYME_Q_METABOLISM	PLANT_SIGNAL-UBIQUINONE|COENZYME_Q_BIOSYNTHESIS	ubiI->PGPT0009555	1
DIRECT_EFFECTS	PHYTOHORMONE|PLANT_SIGNAL_PRODUCTION	PLANT_SIGNAL-UBIQUINONE|COENZYME_Q_PRODUCTION	PLANT_SIGNAL-UBIQUINONE|COENZYME_Q_METABOLISM	PLANT_SIGNAL-UBIQUINONE|COENZYME_Q_BIOSYNTHESIS	ubiX|bsdB->PGPT0009565	2
DIRECT_EFFECTS	PHYTOHORMONE|PLANT_SIGNAL_PRODUCTION	PLANT_SIGNAL-UBIQUINONE|COENZYME_Q_PRODUCTION	PLANT_SIGNAL-UBIQUINONE|COENZYME_Q_METABOLISM	PLANT_SIGNAL-UBIQUINONE|COENZYME_Q_BIOSYNTHESIS	ybgC|fcbC1->PGPT0009505	1
DIRECT_EFFECTS	PHYTOHORMONE|PLANT_SIGNAL_PRODUCTION	PLANT_SIGNALLING_VOLATILES	PLANT_SIGNAL-ACETOIN|2|3-BUTANEDIOL_VOLATILE_METABOLISM	PLANT_SIGNAL-ACETOIN|2|3-BUTANEDIOL_VOLATILE_BIOSYNTHESIS	aceF|pdhC->PGPT0001390	1
DIRECT_EFFECTS	PHYTOHORMONE|PLANT_SIGNAL_PRODUCTION	PLANT_SIGNALLING_VOLATILES	PLANT_SIGNAL-ACETOIN|2|3-BUTANEDIOL_VOLATILE_METABOLISM	PLANT_SIGNAL-ACETOIN|2|3-BUTANEDIOL_VOLATILE_BIOSYNTHESIS	acoR->PGPT0001030	4
DIRECT_EFFECTS	PHYTOHORMONE|PLANT_SIGNAL_PRODUCTION	PLANT_SIGNALLING_VOLATILES	PLANT_SIGNAL-ACETOIN|2|3-BUTANEDIOL_VOLATILE_METABOLISM	PLANT_SIGNAL-ACETOIN|2|3-BUTANEDIOL_VOLATILE_BIOSYNTHESIS	acuC->PGPT0008225	1
DIRECT_EFFECTS	PHYTOHORMONE|PLANT_SIGNAL_PRODUCTION	PLANT_SIGNALLING_VOLATILES	PLANT_SIGNAL-ACETOIN|2|3-BUTANEDIOL_VOLATILE_METABOLISM	PLANT_SIGNAL-ACETOIN|2|3-BUTANEDIOL_VOLATILE_BIOSYNTHESIS	budB|ilvK|alsS|ilvB|ilvG|ilvI->PGPT0008185	3
DIRECT_EFFECTS	PHYTOHORMONE|PLANT_SIGNAL_PRODUCTION	PLANT_SIGNALLING_VOLATILES	PLANT_SIGNAL-ACETOIN|2|3-BUTANEDIOL_VOLATILE_METABOLISM	PLANT_SIGNAL-ACETOIN|2|3-BUTANEDIOL_VOLATILE_BIOSYNTHESIS	ilvH|ilvN->PGPT0008205	1
DIRECT_EFFECTS	PHYTOHORMONE|PLANT_SIGNAL_PRODUCTION	PLANT_SIGNALLING_VOLATILES	PLANT_SIGNAL-ACETOIN|2|3-BUTANEDIOL_VOLATILE_METABOLISM	PLANT_SIGNAL-ACETOIN|2|3-BUTANEDIOL_VOLATILE_BIOSYNTHESIS	lpd|pdhD->PGPT0001380	1
DIRECT_EFFECTS	PHYTOHORMONE|PLANT_SIGNAL_PRODUCTION	PLANT_SIGNALLING_VOLATILES	PLANT_SIGNAL-HYDROXYACETON_VOLATILE_METABOLISM	PLANT_SIGNAL-HYDROXYACETON_VOLATILE_BIOSYNTHESIS	ydjG->PGPT0008280	1
DIRECT_EFFECTS	PHYTOHORMONE|PLANT_SIGNAL_PRODUCTION	PLANT_SIGNALLING_VOLATILES	PLANT_SIGNAL-P-HYDOXYBENZOIC_ACID_VOLATILE_METABOLISM	PLANT_SIGNAL-P-HYDOXYBENZOIC_ACID_VOLATILE_BIOSYNTHESIS	ubiC->PGPT0009525	1
DIRECT_EFFECTS	PHYTOHORMONE|PLANT_SIGNAL_PRODUCTION	PLANT_SIGNALLING_VOLATILES	PLANT_SIGNAL-SULFURIC_VOLATILE_METABOLISM	PLANT_SIGNAL-H2S-VOLATILE_PATHWAY	aprA->PGPT0002770	1
DIRECT_EFFECTS	PHYTOHORMONE|PLANT_SIGNAL_PRODUCTION	PLANT_SIGNALLING_VOLATILES	PLANT_SIGNAL-SULFURIC_VOLATILE_METABOLISM	PLANT_SIGNAL-H2S-VOLATILE_PATHWAY	aprB->PGPT0002775	1
DIRECT_EFFECTS	PHYTOHORMONE|PLANT_SIGNAL_PRODUCTION	PLANT_SIGNALLING_VOLATILES	PLANT_SIGNAL-SULFURIC_VOLATILE_METABOLISM	PLANT_SIGNAL-H2S-VOLATILE_PATHWAY	cysB->PGPT0002965	1
DIRECT_EFFECTS	PHYTOHORMONE|PLANT_SIGNAL_PRODUCTION	PLANT_SIGNALLING_VOLATILES	PLANT_SIGNAL-SULFURIC_VOLATILE_METABOLISM	PLANT_SIGNAL-H2S-VOLATILE_PATHWAY	cysD->PGPT0002405	1
DIRECT_EFFECTS	PHYTOHORMONE|PLANT_SIGNAL_PRODUCTION	PLANT_SIGNALLING_VOLATILES	PLANT_SIGNAL-SULFURIC_VOLATILE_METABOLISM	PLANT_SIGNAL-H2S-VOLATILE_PATHWAY	cysH->PGPT0002785	1
DIRECT_EFFECTS	PHYTOHORMONE|PLANT_SIGNAL_PRODUCTION	PLANT_SIGNALLING_VOLATILES	PLANT_SIGNAL-SULFURIC_VOLATILE_METABOLISM	PLANT_SIGNAL-H2S-VOLATILE_PATHWAY	cysI->PGPT0002790	1
DIRECT_EFFECTS	PHYTOHORMONE|PLANT_SIGNAL_PRODUCTION	PLANT_SIGNALLING_VOLATILES	PLANT_SIGNAL-SULFURIC_VOLATILE_METABOLISM	PLANT_SIGNAL-H2S-VOLATILE_PATHWAY	cysJ->PGPT0002795	1
DIRECT_EFFECTS	PHYTOHORMONE|PLANT_SIGNAL_PRODUCTION	PLANT_SIGNALLING_VOLATILES	PLANT_SIGNAL-SULFURIC_VOLATILE_METABOLISM	PLANT_SIGNAL-H2S-VOLATILE_PATHWAY	cysK->PGPT0002810	1
DIRECT_EFFECTS	PHYTOHORMONE|PLANT_SIGNAL_PRODUCTION	PLANT_SIGNALLING_VOLATILES	PLANT_SIGNAL-SULFURIC_VOLATILE_METABOLISM	PLANT_SIGNAL-H2S-VOLATILE_PATHWAY	cysM->PGPT0002820	1
DIRECT_EFFECTS	PHYTOHORMONE|PLANT_SIGNAL_PRODUCTION	PLANT_SIGNALLING_VOLATILES	PLANT_SIGNAL-SULFURIC_VOLATILE_METABOLISM	PLANT_SIGNAL-H2S-VOLATILE_PATHWAY	cysNC->PGPT0002395	1
DIRECT_EFFECTS	PHYTOHORMONE|PLANT_SIGNAL_PRODUCTION	PLANT_SIGNALLING_VOLATILES	PLANT_SIGNAL-SULFURIC_VOLATILE_METABOLISM	PLANT_SIGNAL-H2S-VOLATILE_PATHWAY	cysQ->PGPT0002975	1
DIRECT_EFFECTS	PHYTOHORMONE|PLANT_SIGNAL_PRODUCTION	PLANT_SIGNALLING_VOLATILES	PLANT_SIGNAL-SULFURIC_VOLATILE_METABOLISM	PLANT_SIGNAL-H2S-VOLATILE_PATHWAY	cysS->PGPT0002985	1
DIRECT_EFFECTS	PHYTOHORMONE|PLANT_SIGNAL_PRODUCTION	PLANT_SIGNALLING_VOLATILES	PLANT_SIGNAL-SULFURIC_VOLATILE_METABOLISM	PLANT_SIGNAL-H2S-VOLATILE_PATHWAY	cysZ->PGPT0003010	1
DIRECT_EFFECTS	PHYTOHORMONE|PLANT_SIGNAL_PRODUCTION	PLANT_SIGNALLING_VOLATILES	PLANT_SIGNAL-VOLATILE_RELATED_METABOLISM	PLANT_SIGNAL-VOLATILE_RELATED_ALCOHOL|KETONE_PATHWAY	bdh->PGPT0008310	1
DIRECT_EFFECTS	PHYTOHORMONE|PLANT_SIGNAL_PRODUCTION	PLANT_SIGNALLING_VOLATILES	PLANT_SIGNAL-VOLATILE_RELATED_METABOLISM	PLANT_SIGNAL-VOLATILE_RELATED_ALCOHOL|KETONE_PATHWAY	hmgL->PGPT0008315	3
DIRECT_EFFECTS	PHYTOHORMONE|PLANT_SIGNAL_PRODUCTION	PLANT_SIGNALLING_VOLATILES	PLANT_SIGNAL-VOLATILE_RELATED_METABOLISM	PLANT_SIGNAL-VOLATILE_RELATED_ALCOHOL|KETONE_PATHWAY	scoA->PGPT0008325	2
DIRECT_EFFECTS	PHYTOHORMONE|PLANT_SIGNAL_PRODUCTION	PLANT_SIGNALLING_VOLATILES	PLANT_SIGNAL-VOLATILE_RELATED_METABOLISM	PLANT_SIGNAL-VOLATILE_RELATED_ALCOHOL|KETONE_PATHWAY	scoB->PGPT0008330	2
DIRECT_EFFECTS	PHYTOHORMONE|PLANT_SIGNAL_PRODUCTION	PLANT_SIGNALLING_VOLATILES	PLANT_SIGNAL-VOLATILE_RELATED_METABOLISM	PLANT_SIGNAL-VOLATILE_RELATED_FATTY_ACID_PATHWAY	accA->PGPT0001695	1
DIRECT_EFFECTS	PHYTOHORMONE|PLANT_SIGNAL_PRODUCTION	PLANT_SIGNALLING_VOLATILES	PLANT_SIGNAL-VOLATILE_RELATED_METABOLISM	PLANT_SIGNAL-VOLATILE_RELATED_FATTY_ACID_PATHWAY	accB|bccP->PGPT0001700	1
DIRECT_EFFECTS	PHYTOHORMONE|PLANT_SIGNAL_PRODUCTION	PLANT_SIGNALLING_VOLATILES	PLANT_SIGNAL-VOLATILE_RELATED_METABOLISM	PLANT_SIGNAL-VOLATILE_RELATED_FATTY_ACID_PATHWAY	accC->PGPT0001705	1
DIRECT_EFFECTS	PHYTOHORMONE|PLANT_SIGNAL_PRODUCTION	PLANT_SIGNALLING_VOLATILES	PLANT_SIGNAL-VOLATILE_RELATED_METABOLISM	PLANT_SIGNAL-VOLATILE_RELATED_FATTY_ACID_PATHWAY	accD->PGPT0001710	1
DIRECT_EFFECTS	PHYTOHORMONE|PLANT_SIGNAL_PRODUCTION	PLANT_SIGNALLING_VOLATILES	PLANT_SIGNAL-VOLATILE_RELATED_METABOLISM	PLANT_SIGNAL-VOLATILE_RELATED_FATTY_ACID_PATHWAY	accD->PGPT0008345	1
DIRECT_EFFECTS	PHYTOHORMONE|PLANT_SIGNAL_PRODUCTION	PLANT_SIGNALLING_VOLATILES	PLANT_SIGNAL-VOLATILE_RELATED_METABOLISM	PLANT_SIGNAL-VOLATILE_RELATED_FATTY_ACID_PATHWAY	acd->PGPT0008385	9
DIRECT_EFFECTS	PHYTOHORMONE|PLANT_SIGNAL_PRODUCTION	PLANT_SIGNALLING_VOLATILES	PLANT_SIGNAL-VOLATILE_RELATED_METABOLISM	PLANT_SIGNAL-VOLATILE_RELATED_FATTY_ACID_PATHWAY	fabD|bmyD->PGPT0008350	1
DIRECT_EFFECTS	PHYTOHORMONE|PLANT_SIGNAL_PRODUCTION	PLANT_SIGNALLING_VOLATILES	PLANT_SIGNAL-VOLATILE_RELATED_METABOLISM	PLANT_SIGNAL-VOLATILE_RELATED_FATTY_ACID_PATHWAY	fabF->PGPT0008360	2
DIRECT_EFFECTS	PHYTOHORMONE|PLANT_SIGNAL_PRODUCTION	PLANT_SIGNALLING_VOLATILES	PLANT_SIGNAL-VOLATILE_RELATED_METABOLISM	PLANT_SIGNAL-VOLATILE_RELATED_FATTY_ACID_PATHWAY	fabH->PGPT0008355	1
DIRECT_EFFECTS	PHYTOHORMONE|PLANT_SIGNAL_PRODUCTION	PLANT_SIGNALLING_VOLATILES	PLANT_SIGNAL-VOLATILE_RELATED_METABOLISM	PLANT_SIGNAL-VOLATILE_RELATED_FATTY_ACID_PATHWAY	fabI->PGPT0008370	1
DIRECT_EFFECTS	PHYTOHORMONE|PLANT_SIGNAL_PRODUCTION	PLANT_SIGNALLING_VOLATILES	PLANT_SIGNAL-VOLATILE_RELATED_METABOLISM	PLANT_SIGNAL-VOLATILE_RELATED_FATTY_ACID_PATHWAY	fabZ->PGPT0008365	1
DIRECT_EFFECTS	PHYTOHORMONE|PLANT_SIGNAL_PRODUCTION	PLANT_SIGNALLING_VOLATILES	PLANT_SIGNAL-VOLATILE_RELATED_METABOLISM	PLANT_SIGNAL-VOLATILE_RELATED_FATTY_ACID_PATHWAY	fadB->PGPT0008390	2
DIRECT_EFFECTS	PHYTOHORMONE|PLANT_SIGNAL_PRODUCTION	PLANT_SIGNALLING_VOLATILES	PLANT_SIGNAL-VOLATILE_RELATED_METABOLISM	PLANT_SIGNAL-VOLATILE_RELATED_FATTY_ACID_PATHWAY	fadD->PGPT0008380	4
DIRECT_EFFECTS	PHYTOHORMONE|PLANT_SIGNAL_PRODUCTION	PLANT_SIGNALLING_VOLATILES	PLANT_SIGNAL-VOLATILE_RELATED_METABOLISM	PLANT_SIGNAL-VOLATILE_RELATED_FATTY_ACID_PATHWAY	fadN->PGPT0008395	2
DIRECT_EFFECTS	PHYTOHORMONE|PLANT_SIGNAL_PRODUCTION	PLANT_SIGNALLING_VOLATILES	PLANT_SIGNAL-VOLATILE_RELATED_METABOLISM	PLANT_SIGNAL-VOLATILE_RELATED_FATTY_ACID_PATHWAY	ymfI|fabG|efpI->PGPT0003180	13
DIRECT_EFFECTS	PHYTOHORMONE|PLANT_SIGNAL_PRODUCTION	PLANT_VITAMIN_PRODUCTION	PLANT_VITAMIN-MOLYBDENUM_COFACTOR_METABOLISM	PLANT_VITAMIN-MOLYBDENUM_COFACTOR_BIOSYNTHESIS	moaA->PGPT0008410	1
DIRECT_EFFECTS	PHYTOHORMONE|PLANT_SIGNAL_PRODUCTION	PLANT_VITAMIN_PRODUCTION	PLANT_VITAMIN-MOLYBDENUM_COFACTOR_METABOLISM	PLANT_VITAMIN-MOLYBDENUM_COFACTOR_BIOSYNTHESIS	moaB->PGPT0008420	1
DIRECT_EFFECTS	PHYTOHORMONE|PLANT_SIGNAL_PRODUCTION	PLANT_VITAMIN_PRODUCTION	PLANT_VITAMIN-MOLYBDENUM_COFACTOR_METABOLISM	PLANT_VITAMIN-MOLYBDENUM_COFACTOR_BIOSYNTHESIS	moaC_->PGPT0008405	1
DIRECT_EFFECTS	PHYTOHORMONE|PLANT_SIGNAL_PRODUCTION	PLANT_VITAMIN_PRODUCTION	PLANT_VITAMIN-MOLYBDENUM_COFACTOR_METABOLISM	PLANT_VITAMIN-MOLYBDENUM_COFACTOR_BIOSYNTHESIS	moaX->PGPT0008415	2
DIRECT_EFFECTS	PHYTOHORMONE|PLANT_SIGNAL_PRODUCTION	PLANT_VITAMIN_PRODUCTION	PLANT_VITAMIN-MOLYBDENUM_COFACTOR_METABOLISM	PLANT_VITAMIN-MOLYBDENUM_COFACTOR_BIOSYNTHESIS	moeA->PGPT0008430	2
DIRECT_EFFECTS	PHYTOHORMONE|PLANT_SIGNAL_PRODUCTION	PLANT_VITAMIN_PRODUCTION	PLANT_VITAMIN-MOLYBDENUM_COFACTOR_METABOLISM	PLANT_VITAMIN-MOLYBDENUM_COFACTOR_TRANSPORT	modA->PGPT0008435	1
DIRECT_EFFECTS	PHYTOHORMONE|PLANT_SIGNAL_PRODUCTION	PLANT_VITAMIN_PRODUCTION	PLANT_VITAMIN-MOLYBDENUM_COFACTOR_METABOLISM	PLANT_VITAMIN-MOLYBDENUM_COFACTOR_TRANSPORT	modB->PGPT0008440	1
DIRECT_EFFECTS	PHYTOHORMONE|PLANT_SIGNAL_PRODUCTION	PLANT_VITAMIN_PRODUCTION	PLANT_VITAMIN-MOLYBDENUM_COFACTOR_METABOLISM	PLANT_VITAMIN-MOLYBDENUM_COFACTOR_TRANSPORT	modC->PGPT0008445	1
DIRECT_EFFECTS	PHYTOHORMONE|PLANT_SIGNAL_PRODUCTION	PLANT_VITAMIN_PRODUCTION	PLANT_VITAMIN-MOLYBDENUM_COFACTOR_METABOLISM	PLANT_VITAMIN-MOLYBDENUM_COFACTOR_TRANSPORT	modE->PGPT0000520	1
DIRECT_EFFECTS	PHYTOHORMONE|PLANT_SIGNAL_PRODUCTION	PLANT_VITAMIN_PRODUCTION	PLANT_VITAMIN_B12|COBALAMIN_METABOLISM	PLANT_VITAMIN_B12-RELATED_PROTEINS	bluB|drgA->PGPT0006810	2
DIRECT_EFFECTS	PHYTOHORMONE|PLANT_SIGNAL_PRODUCTION	PLANT_VITAMIN_PRODUCTION	PLANT_VITAMIN_B12|COBALAMIN_METABOLISM	PLANT_VITAMIN_B12|COBALAMIN_BIOSYNTHESIS	cbiA->PGPT0004605	1
DIRECT_EFFECTS	PHYTOHORMONE|PLANT_SIGNAL_PRODUCTION	PLANT_VITAMIN_PRODUCTION	PLANT_VITAMIN_B12|COBALAMIN_METABOLISM	PLANT_VITAMIN_B12|COBALAMIN_BIOSYNTHESIS	cbiB|cobD->PGPT0004660	1
DIRECT_EFFECTS	PHYTOHORMONE|PLANT_SIGNAL_PRODUCTION	PLANT_VITAMIN_PRODUCTION	PLANT_VITAMIN_B12|COBALAMIN_METABOLISM	PLANT_VITAMIN_B12|COBALAMIN_BIOSYNTHESIS	cobA|btuR->PGPT0004645	1
DIRECT_EFFECTS	PHYTOHORMONE|PLANT_SIGNAL_PRODUCTION	PLANT_VITAMIN_PRODUCTION	PLANT_VITAMIN_B12|COBALAMIN_METABOLISM	PLANT_VITAMIN_B12|COBALAMIN_BIOSYNTHESIS	cobC1|cobC->PGPT0004655	1
DIRECT_EFFECTS	PHYTOHORMONE|PLANT_SIGNAL_PRODUCTION	PLANT_VITAMIN_PRODUCTION	PLANT_VITAMIN_B12|COBALAMIN_METABOLISM	PLANT_VITAMIN_B12|COBALAMIN_BIOSYNTHESIS	cobC|phpB->PGPT0004650	1
DIRECT_EFFECTS	PHYTOHORMONE|PLANT_SIGNAL_PRODUCTION	PLANT_VITAMIN_PRODUCTION	PLANT_VITAMIN_B12|COBALAMIN_METABOLISM	PLANT_VITAMIN_B12|COBALAMIN_BIOSYNTHESIS	cobN->PGPT0009280	1
DIRECT_EFFECTS	PHYTOHORMONE|PLANT_SIGNAL_PRODUCTION	PLANT_VITAMIN_PRODUCTION	PLANT_VITAMIN_B12|COBALAMIN_METABOLISM	PLANT_VITAMIN_B12|COBALAMIN_BIOSYNTHESIS	cobP|cobU->PGPT0004585	1
DIRECT_EFFECTS	PHYTOHORMONE|PLANT_SIGNAL_PRODUCTION	PLANT_VITAMIN_PRODUCTION	PLANT_VITAMIN_B12|COBALAMIN_METABOLISM	PLANT_VITAMIN_B12|COBALAMIN_BIOSYNTHESIS	cobQ|cbiP->PGPT0004580	1
DIRECT_EFFECTS	PHYTOHORMONE|PLANT_SIGNAL_PRODUCTION	PLANT_VITAMIN_PRODUCTION	PLANT_VITAMIN_B12|COBALAMIN_METABOLISM	PLANT_VITAMIN_B12|COBALAMIN_BIOSYNTHESIS	cobS|cobV->PGPT0004590	1
DIRECT_EFFECTS	PHYTOHORMONE|PLANT_SIGNAL_PRODUCTION	PLANT_VITAMIN_PRODUCTION	PLANT_VITAMIN_B12|COBALAMIN_METABOLISM	PLANT_VITAMIN_B12|COBALAMIN_BIOSYNTHESIS	cobU|cobT->PGPT0004595	1
DIRECT_EFFECTS	PHYTOHORMONE|PLANT_SIGNAL_PRODUCTION	PLANT_VITAMIN_PRODUCTION	PLANT_VITAMIN_B12|COBALAMIN_METABOLISM	PLANT_VITAMIN_B12|COBALAMIN_BIOSYNTHESIS	sirA|ylnD|cysG|cobA->PGPT0003685	1
DIRECT_EFFECTS	PHYTOHORMONE|PLANT_SIGNAL_PRODUCTION	PLANT_VITAMIN_PRODUCTION	PLANT_VITAMIN_B12|COBALAMIN_METABOLISM	PLANT_VITAMIN_B12|COBALAMIN_TRANSPORT	btuF->PGPT0004685	1
DIRECT_EFFECTS	PHYTOHORMONE|PLANT_SIGNAL_PRODUCTION	PLANT_VITAMIN_PRODUCTION	PLANT_VITAMIN_B12|COBALAMIN_METABOLISM	PLANT_VITAMIN_B12|COBALAMIN_TRANSPORT	feuB|feuC|chuU|yfhA|hmuU|ABC_FEV_P|fatC|fatD->PGPT0003770	1
DIRECT_EFFECTS	PHYTOHORMONE|PLANT_SIGNAL_PRODUCTION	PLANT_VITAMIN_PRODUCTION	PLANT_VITAMIN_B1|THIAMIN_METABOLISM	PLANT_VITAMIN_B1|THIAMIN_BIOSYNTHESIS	adk|AK->PGPT0009040	1
DIRECT_EFFECTS	PHYTOHORMONE|PLANT_SIGNAL_PRODUCTION	PLANT_VITAMIN_PRODUCTION	PLANT_VITAMIN_B1|THIAMIN_METABOLISM	PLANT_VITAMIN_B1|THIAMIN_BIOSYNTHESIS	dxs->PGPT0008960	1
DIRECT_EFFECTS	PHYTOHORMONE|PLANT_SIGNAL_PRODUCTION	PLANT_VITAMIN_PRODUCTION	PLANT_VITAMIN_B1|THIAMIN_METABOLISM	PLANT_VITAMIN_B1|THIAMIN_BIOSYNTHESIS	nifS|iscS->PGPT0000065	1
DIRECT_EFFECTS	PHYTOHORMONE|PLANT_SIGNAL_PRODUCTION	PLANT_VITAMIN_PRODUCTION	PLANT_VITAMIN_B1|THIAMIN_METABOLISM	PLANT_VITAMIN_B1|THIAMIN_BIOSYNTHESIS	rsgA|engC->PGPT0009020	1
DIRECT_EFFECTS	PHYTOHORMONE|PLANT_SIGNAL_PRODUCTION	PLANT_VITAMIN_PRODUCTION	PLANT_VITAMIN_B1|THIAMIN_METABOLISM	PLANT_VITAMIN_B1|THIAMIN_BIOSYNTHESIS	thiC->PGPT0008905	1
DIRECT_EFFECTS	PHYTOHORMONE|PLANT_SIGNAL_PRODUCTION	PLANT_VITAMIN_PRODUCTION	PLANT_VITAMIN_B1|THIAMIN_METABOLISM	PLANT_VITAMIN_B1|THIAMIN_BIOSYNTHESIS	thiD->PGPT0008915	1
DIRECT_EFFECTS	PHYTOHORMONE|PLANT_SIGNAL_PRODUCTION	PLANT_VITAMIN_PRODUCTION	PLANT_VITAMIN_B1|THIAMIN_METABOLISM	PLANT_VITAMIN_B1|THIAMIN_BIOSYNTHESIS	thiE->PGPT0008995	1
DIRECT_EFFECTS	PHYTOHORMONE|PLANT_SIGNAL_PRODUCTION	PLANT_VITAMIN_PRODUCTION	PLANT_VITAMIN_B1|THIAMIN_METABOLISM	PLANT_VITAMIN_B1|THIAMIN_BIOSYNTHESIS	thiF->PGPT0008935	1
DIRECT_EFFECTS	PHYTOHORMONE|PLANT_SIGNAL_PRODUCTION	PLANT_VITAMIN_PRODUCTION	PLANT_VITAMIN_B1|THIAMIN_METABOLISM	PLANT_VITAMIN_B1|THIAMIN_BIOSYNTHESIS	thiG->PGPT0008965	1
DIRECT_EFFECTS	PHYTOHORMONE|PLANT_SIGNAL_PRODUCTION	PLANT_VITAMIN_PRODUCTION	PLANT_VITAMIN_B1|THIAMIN_METABOLISM	PLANT_VITAMIN_B1|THIAMIN_BIOSYNTHESIS	thiI->PGPT0008940	1
DIRECT_EFFECTS	PHYTOHORMONE|PLANT_SIGNAL_PRODUCTION	PLANT_VITAMIN_PRODUCTION	PLANT_VITAMIN_B1|THIAMIN_METABOLISM	PLANT_VITAMIN_B1|THIAMIN_BIOSYNTHESIS	thiL->PGPT0009010	1
DIRECT_EFFECTS	PHYTOHORMONE|PLANT_SIGNAL_PRODUCTION	PLANT_VITAMIN_PRODUCTION	PLANT_VITAMIN_B1|THIAMIN_METABOLISM	PLANT_VITAMIN_B1|THIAMIN_BIOSYNTHESIS	thiO->PGPT0008955	1
DIRECT_EFFECTS	PHYTOHORMONE|PLANT_SIGNAL_PRODUCTION	PLANT_VITAMIN_PRODUCTION	PLANT_VITAMIN_B1|THIAMIN_METABOLISM	PLANT_VITAMIN_B1|THIAMIN_TRANSPORT	cytX->PGPT0009075	1
DIRECT_EFFECTS	PHYTOHORMONE|PLANT_SIGNAL_PRODUCTION	PLANT_VITAMIN_PRODUCTION	PLANT_VITAMIN_B2|RIBOFLAVIN_METABOLISM	PLANT_VITAMIN_B2|RIBOFLAVIN_BIOSYNTHESIS	bluB|drgA->PGPT0006810	2
DIRECT_EFFECTS	PHYTOHORMONE|PLANT_SIGNAL_PRODUCTION	PLANT_VITAMIN_PRODUCTION	PLANT_VITAMIN_B2|RIBOFLAVIN_METABOLISM	PLANT_VITAMIN_B2|RIBOFLAVIN_BIOSYNTHESIS	ribA->PGPT0007985	1
DIRECT_EFFECTS	PHYTOHORMONE|PLANT_SIGNAL_PRODUCTION	PLANT_VITAMIN_PRODUCTION	PLANT_VITAMIN_B2|RIBOFLAVIN_METABOLISM	PLANT_VITAMIN_B2|RIBOFLAVIN_BIOSYNTHESIS	ribBA->PGPT0007990	1
DIRECT_EFFECTS	PHYTOHORMONE|PLANT_SIGNAL_PRODUCTION	PLANT_VITAMIN_PRODUCTION	PLANT_VITAMIN_B2|RIBOFLAVIN_METABOLISM	PLANT_VITAMIN_B2|RIBOFLAVIN_BIOSYNTHESIS	ribD->PGPT0008555	1
DIRECT_EFFECTS	PHYTOHORMONE|PLANT_SIGNAL_PRODUCTION	PLANT_VITAMIN_PRODUCTION	PLANT_VITAMIN_B2|RIBOFLAVIN_METABOLISM	PLANT_VITAMIN_B2|RIBOFLAVIN_BIOSYNTHESIS	ribE|RIB5|ribC->PGPT0008610	1
DIRECT_EFFECTS	PHYTOHORMONE|PLANT_SIGNAL_PRODUCTION	PLANT_VITAMIN_PRODUCTION	PLANT_VITAMIN_B2|RIBOFLAVIN_METABOLISM	PLANT_VITAMIN_B2|RIBOFLAVIN_BIOSYNTHESIS	ribF->PGPT0008625	1
DIRECT_EFFECTS	PHYTOHORMONE|PLANT_SIGNAL_PRODUCTION	PLANT_VITAMIN_PRODUCTION	PLANT_VITAMIN_B2|RIBOFLAVIN_METABOLISM	PLANT_VITAMIN_B2|RIBOFLAVIN_BIOSYNTHESIS	ribH|RIB4->PGPT0008605	1
DIRECT_EFFECTS	PHYTOHORMONE|PLANT_SIGNAL_PRODUCTION	PLANT_VITAMIN_PRODUCTION	PLANT_VITAMIN_B2|RIBOFLAVIN_METABOLISM	PLANT_VITAMIN_B2|RIBOFLAVIN_BIOSYNTHESIS	yigB->PGPT0008585	1
DIRECT_EFFECTS	PHYTOHORMONE|PLANT_SIGNAL_PRODUCTION	PLANT_VITAMIN_PRODUCTION	PLANT_VITAMIN_B5|PANTOTHENIC_ACID|CO_FACTOR_METABOLISM	PLANT_VITAMIN_B5|PANTOTHENIC_ACID|CO_FACTOR_BIOSYNTHESIS	UPB1_like|pydC->PGPT0008885	1
DIRECT_EFFECTS	PHYTOHORMONE|PLANT_SIGNAL_PRODUCTION	PLANT_VITAMIN_PRODUCTION	PLANT_VITAMIN_B5|PANTOTHENIC_ACID|CO_FACTOR_METABOLISM	PLANT_VITAMIN_B5|PANTOTHENIC_ACID|CO_FACTOR_BIOSYNTHESIS	acpH->PGPT0008850	1
DIRECT_EFFECTS	PHYTOHORMONE|PLANT_SIGNAL_PRODUCTION	PLANT_VITAMIN_PRODUCTION	PLANT_VITAMIN_B5|PANTOTHENIC_ACID|CO_FACTOR_METABOLISM	PLANT_VITAMIN_B5|PANTOTHENIC_ACID|CO_FACTOR_BIOSYNTHESIS	budB|ilvK|alsS|ilvB|ilvG|ilvI->PGPT0008185	3
DIRECT_EFFECTS	PHYTOHORMONE|PLANT_SIGNAL_PRODUCTION	PLANT_VITAMIN_PRODUCTION	PLANT_VITAMIN_B5|PANTOTHENIC_ACID|CO_FACTOR_METABOLISM	PLANT_VITAMIN_B5|PANTOTHENIC_ACID|CO_FACTOR_BIOSYNTHESIS	coaBC|dfp->PGPT0008815	1
DIRECT_EFFECTS	PHYTOHORMONE|PLANT_SIGNAL_PRODUCTION	PLANT_VITAMIN_PRODUCTION	PLANT_VITAMIN_B5|PANTOTHENIC_ACID|CO_FACTOR_METABOLISM	PLANT_VITAMIN_B5|PANTOTHENIC_ACID|CO_FACTOR_BIOSYNTHESIS	coaD|kdtB->PGPT0008825	1
DIRECT_EFFECTS	PHYTOHORMONE|PLANT_SIGNAL_PRODUCTION	PLANT_VITAMIN_PRODUCTION	PLANT_VITAMIN_B5|PANTOTHENIC_ACID|CO_FACTOR_METABOLISM	PLANT_VITAMIN_B5|PANTOTHENIC_ACID|CO_FACTOR_BIOSYNTHESIS	coaE->PGPT0008835	1
DIRECT_EFFECTS	PHYTOHORMONE|PLANT_SIGNAL_PRODUCTION	PLANT_VITAMIN_PRODUCTION	PLANT_VITAMIN_B5|PANTOTHENIC_ACID|CO_FACTOR_METABOLISM	PLANT_VITAMIN_B5|PANTOTHENIC_ACID|CO_FACTOR_BIOSYNTHESIS	ilvC->PGPT0008735	1
DIRECT_EFFECTS	PHYTOHORMONE|PLANT_SIGNAL_PRODUCTION	PLANT_VITAMIN_PRODUCTION	PLANT_VITAMIN_B5|PANTOTHENIC_ACID|CO_FACTOR_METABOLISM	PLANT_VITAMIN_B5|PANTOTHENIC_ACID|CO_FACTOR_BIOSYNTHESIS	ilvD->PGPT0001875	1
DIRECT_EFFECTS	PHYTOHORMONE|PLANT_SIGNAL_PRODUCTION	PLANT_VITAMIN_PRODUCTION	PLANT_VITAMIN_B5|PANTOTHENIC_ACID|CO_FACTOR_METABOLISM	PLANT_VITAMIN_B5|PANTOTHENIC_ACID|CO_FACTOR_BIOSYNTHESIS	ilvE->PGPT0008860	1
DIRECT_EFFECTS	PHYTOHORMONE|PLANT_SIGNAL_PRODUCTION	PLANT_VITAMIN_PRODUCTION	PLANT_VITAMIN_B5|PANTOTHENIC_ACID|CO_FACTOR_METABOLISM	PLANT_VITAMIN_B5|PANTOTHENIC_ACID|CO_FACTOR_BIOSYNTHESIS	ilvH|ilvN->PGPT0008205	1
DIRECT_EFFECTS	PHYTOHORMONE|PLANT_SIGNAL_PRODUCTION	PLANT_VITAMIN_PRODUCTION	PLANT_VITAMIN_B5|PANTOTHENIC_ACID|CO_FACTOR_METABOLISM	PLANT_VITAMIN_B5|PANTOTHENIC_ACID|CO_FACTOR_BIOSYNTHESIS	mazG->PGPT0008820	1
DIRECT_EFFECTS	PHYTOHORMONE|PLANT_SIGNAL_PRODUCTION	PLANT_VITAMIN_PRODUCTION	PLANT_VITAMIN_B5|PANTOTHENIC_ACID|CO_FACTOR_METABOLISM	PLANT_VITAMIN_B5|PANTOTHENIC_ACID|CO_FACTOR_BIOSYNTHESIS	panB->PGPT0008740	1
DIRECT_EFFECTS	PHYTOHORMONE|PLANT_SIGNAL_PRODUCTION	PLANT_VITAMIN_PRODUCTION	PLANT_VITAMIN_B5|PANTOTHENIC_ACID|CO_FACTOR_METABOLISM	PLANT_VITAMIN_B5|PANTOTHENIC_ACID|CO_FACTOR_BIOSYNTHESIS	panC->PGPT0008750	1
DIRECT_EFFECTS	PHYTOHORMONE|PLANT_SIGNAL_PRODUCTION	PLANT_VITAMIN_PRODUCTION	PLANT_VITAMIN_B5|PANTOTHENIC_ACID|CO_FACTOR_METABOLISM	PLANT_VITAMIN_B5|PANTOTHENIC_ACID|CO_FACTOR_BIOSYNTHESIS	panD->PGPT0008890	1
DIRECT_EFFECTS	PHYTOHORMONE|PLANT_SIGNAL_PRODUCTION	PLANT_VITAMIN_PRODUCTION	PLANT_VITAMIN_B5|PANTOTHENIC_ACID|CO_FACTOR_METABOLISM	PLANT_VITAMIN_B5|PANTOTHENIC_ACID|CO_FACTOR_BIOSYNTHESIS	panE|apbA->PGPT0008745	2
DIRECT_EFFECTS	PHYTOHORMONE|PLANT_SIGNAL_PRODUCTION	PLANT_VITAMIN_PRODUCTION	PLANT_VITAMIN_B5|PANTOTHENIC_ACID|CO_FACTOR_METABOLISM	PLANT_VITAMIN_B5|PANTOTHENIC_ACID|CO_FACTOR_BIOSYNTHESIS	thnR->PGPT0008760	1
DIRECT_EFFECTS	PHYTOHORMONE|PLANT_SIGNAL_PRODUCTION	PLANT_VITAMIN_PRODUCTION	PLANT_VITAMIN_B6|PYRIDOXINE|PYRIDOXAL|PYRIDOXAMINE_METABOLISM	PLANT_VITAMIN_B6|PYRIDOXINE|PYRIDOXAL|PYRIDOXAMINE_BIOSYNTHESIS	epd->PGPT0009145	1
DIRECT_EFFECTS	PHYTOHORMONE|PLANT_SIGNAL_PRODUCTION	PLANT_VITAMIN_PRODUCTION	PLANT_VITAMIN_B6|PYRIDOXINE|PYRIDOXAL|PYRIDOXAMINE_METABOLISM	PLANT_VITAMIN_B6|PYRIDOXINE|PYRIDOXAL|PYRIDOXAMINE_BIOSYNTHESIS	pdxA->PGPT0009165	2
DIRECT_EFFECTS	PHYTOHORMONE|PLANT_SIGNAL_PRODUCTION	PLANT_VITAMIN_PRODUCTION	PLANT_VITAMIN_B6|PYRIDOXINE|PYRIDOXAL|PYRIDOXAMINE_METABOLISM	PLANT_VITAMIN_B6|PYRIDOXINE|PYRIDOXAL|PYRIDOXAMINE_BIOSYNTHESIS	pdxB->PGPT0009150	1
DIRECT_EFFECTS	PHYTOHORMONE|PLANT_SIGNAL_PRODUCTION	PLANT_VITAMIN_PRODUCTION	PLANT_VITAMIN_B6|PYRIDOXINE|PYRIDOXAL|PYRIDOXAMINE_METABOLISM	PLANT_VITAMIN_B6|PYRIDOXINE|PYRIDOXAL|PYRIDOXAMINE_BIOSYNTHESIS	pdxH->PGPT0009115	1
DIRECT_EFFECTS	PHYTOHORMONE|PLANT_SIGNAL_PRODUCTION	PLANT_VITAMIN_PRODUCTION	PLANT_VITAMIN_B6|PYRIDOXINE|PYRIDOXAL|PYRIDOXAMINE_METABOLISM	PLANT_VITAMIN_B6|PYRIDOXINE|PYRIDOXAL|PYRIDOXAMINE_BIOSYNTHESIS	pdxJ->PGPT0009170	1
DIRECT_EFFECTS	PHYTOHORMONE|PLANT_SIGNAL_PRODUCTION	PLANT_VITAMIN_PRODUCTION	PLANT_VITAMIN_B6|PYRIDOXINE|PYRIDOXAL|PYRIDOXAMINE_METABOLISM	PLANT_VITAMIN_B6|PYRIDOXINE|PYRIDOXAL|PYRIDOXAMINE_BIOSYNTHESIS	serA->PGPT0009155	3
DIRECT_EFFECTS	PHYTOHORMONE|PLANT_SIGNAL_PRODUCTION	PLANT_VITAMIN_PRODUCTION	PLANT_VITAMIN_B6|PYRIDOXINE|PYRIDOXAL|PYRIDOXAMINE_METABOLISM	PLANT_VITAMIN_B6|PYRIDOXINE|PYRIDOXAL|PYRIDOXAMINE_BIOSYNTHESIS	serC|pdxF->PGPT0009160	1
DIRECT_EFFECTS	PHYTOHORMONE|PLANT_SIGNAL_PRODUCTION	PLANT_VITAMIN_PRODUCTION	PLANT_VITAMIN_B6|PYRIDOXINE|PYRIDOXAL|PYRIDOXAMINE_METABOLISM	PLANT_VITAMIN_B6|PYRIDOXINE|PYRIDOXAL|PYRIDOXAMINE_BIOSYNTHESIS	thrC->PGPT0009175	1
DIRECT_EFFECTS	PHYTOHORMONE|PLANT_SIGNAL_PRODUCTION	PLANT_VITAMIN_PRODUCTION	PLANT_VITAMIN_B9|FOLATE_METABOLISM	PLANT_VITAMIN_B9|FOLATE_BIOSYNTHESIS	GTP_cyclohydrolase_I->PGPT0007885	1
DIRECT_EFFECTS	PHYTOHORMONE|PLANT_SIGNAL_PRODUCTION	PLANT_VITAMIN_PRODUCTION	PLANT_VITAMIN_B9|FOLATE_METABOLISM	PLANT_VITAMIN_B9|FOLATE_BIOSYNTHESIS	fchA->PGPT0008080	1
DIRECT_EFFECTS	PHYTOHORMONE|PLANT_SIGNAL_PRODUCTION	PLANT_VITAMIN_PRODUCTION	PLANT_VITAMIN_B9|FOLATE_METABOLISM	PLANT_VITAMIN_B9|FOLATE_BIOSYNTHESIS	fmt->PGPT0008125	1
DIRECT_EFFECTS	PHYTOHORMONE|PLANT_SIGNAL_PRODUCTION	PLANT_VITAMIN_PRODUCTION	PLANT_VITAMIN_B9|FOLATE_METABOLISM	PLANT_VITAMIN_B9|FOLATE_BIOSYNTHESIS	folA->PGPT0007945	1
DIRECT_EFFECTS	PHYTOHORMONE|PLANT_SIGNAL_PRODUCTION	PLANT_VITAMIN_PRODUCTION	PLANT_VITAMIN_B9|FOLATE_METABOLISM	PLANT_VITAMIN_B9|FOLATE_BIOSYNTHESIS	folB->PGPT0007905	1
DIRECT_EFFECTS	PHYTOHORMONE|PLANT_SIGNAL_PRODUCTION	PLANT_VITAMIN_PRODUCTION	PLANT_VITAMIN_B9|FOLATE_METABOLISM	PLANT_VITAMIN_B9|FOLATE_BIOSYNTHESIS	folC->PGPT0007975	1
DIRECT_EFFECTS	PHYTOHORMONE|PLANT_SIGNAL_PRODUCTION	PLANT_VITAMIN_PRODUCTION	PLANT_VITAMIN_B9|FOLATE_METABOLISM	PLANT_VITAMIN_B9|FOLATE_BIOSYNTHESIS	folD->PGPT0008075	1
DIRECT_EFFECTS	PHYTOHORMONE|PLANT_SIGNAL_PRODUCTION	PLANT_VITAMIN_PRODUCTION	PLANT_VITAMIN_B9|FOLATE_METABOLISM	PLANT_VITAMIN_B9|FOLATE_BIOSYNTHESIS	folE->PGPT0007875	2
DIRECT_EFFECTS	PHYTOHORMONE|PLANT_SIGNAL_PRODUCTION	PLANT_VITAMIN_PRODUCTION	PLANT_VITAMIN_B9|FOLATE_METABOLISM	PLANT_VITAMIN_B9|FOLATE_BIOSYNTHESIS	folE2->PGPT0007880	1
DIRECT_EFFECTS	PHYTOHORMONE|PLANT_SIGNAL_PRODUCTION	PLANT_VITAMIN_PRODUCTION	PLANT_VITAMIN_B9|FOLATE_METABOLISM	PLANT_VITAMIN_B9|FOLATE_BIOSYNTHESIS	folK->PGPT0007910	2
DIRECT_EFFECTS	PHYTOHORMONE|PLANT_SIGNAL_PRODUCTION	PLANT_VITAMIN_PRODUCTION	PLANT_VITAMIN_B9|FOLATE_METABOLISM	PLANT_VITAMIN_B9|FOLATE_BIOSYNTHESIS	folM->PGPT0008035	1
DIRECT_EFFECTS	PHYTOHORMONE|PLANT_SIGNAL_PRODUCTION	PLANT_VITAMIN_PRODUCTION	PLANT_VITAMIN_B9|FOLATE_METABOLISM	PLANT_VITAMIN_B9|FOLATE_BIOSYNTHESIS	folP->PGPT0007915	1
DIRECT_EFFECTS	PHYTOHORMONE|PLANT_SIGNAL_PRODUCTION	PLANT_VITAMIN_PRODUCTION	PLANT_VITAMIN_B9|FOLATE_METABOLISM	PLANT_VITAMIN_B9|FOLATE_BIOSYNTHESIS	folX->PGPT0008030	2
DIRECT_EFFECTS	PHYTOHORMONE|PLANT_SIGNAL_PRODUCTION	PLANT_VITAMIN_PRODUCTION	PLANT_VITAMIN_B9|FOLATE_METABOLISM	PLANT_VITAMIN_B9|FOLATE_BIOSYNTHESIS	gcvT->PGPT0008130	1
DIRECT_EFFECTS	PHYTOHORMONE|PLANT_SIGNAL_PRODUCTION	PLANT_VITAMIN_PRODUCTION	PLANT_VITAMIN_B9|FOLATE_METABOLISM	PLANT_VITAMIN_B9|FOLATE_BIOSYNTHESIS	glyA->PGPT0008090	1
DIRECT_EFFECTS	PHYTOHORMONE|PLANT_SIGNAL_PRODUCTION	PLANT_VITAMIN_PRODUCTION	PLANT_VITAMIN_B9|FOLATE_METABOLISM	PLANT_VITAMIN_B9|FOLATE_BIOSYNTHESIS	metF->PGPT0008160	1
DIRECT_EFFECTS	PHYTOHORMONE|PLANT_SIGNAL_PRODUCTION	PLANT_VITAMIN_PRODUCTION	PLANT_VITAMIN_B9|FOLATE_METABOLISM	PLANT_VITAMIN_B9|FOLATE_BIOSYNTHESIS	metH->PGPT0008135	1
DIRECT_EFFECTS	PHYTOHORMONE|PLANT_SIGNAL_PRODUCTION	PLANT_VITAMIN_PRODUCTION	PLANT_VITAMIN_B9|FOLATE_METABOLISM	PLANT_VITAMIN_B9|FOLATE_BIOSYNTHESIS	pabB->PGPT0008005	1
DIRECT_EFFECTS	PHYTOHORMONE|PLANT_SIGNAL_PRODUCTION	PLANT_VITAMIN_PRODUCTION	PLANT_VITAMIN_B9|FOLATE_METABOLISM	PLANT_VITAMIN_B9|FOLATE_BIOSYNTHESIS	pabC->PGPT0008020	1
DIRECT_EFFECTS	PHYTOHORMONE|PLANT_SIGNAL_PRODUCTION	PLANT_VITAMIN_PRODUCTION	PLANT_VITAMIN_B9|FOLATE_METABOLISM	PLANT_VITAMIN_B9|FOLATE_BIOSYNTHESIS	phoD->PGPT0002575	1
DIRECT_EFFECTS	PHYTOHORMONE|PLANT_SIGNAL_PRODUCTION	PLANT_VITAMIN_PRODUCTION	PLANT_VITAMIN_B9|FOLATE_METABOLISM	PLANT_VITAMIN_B9|FOLATE_BIOSYNTHESIS	purH->PGPT0008110	1
DIRECT_EFFECTS	PHYTOHORMONE|PLANT_SIGNAL_PRODUCTION	PLANT_VITAMIN_PRODUCTION	PLANT_VITAMIN_B9|FOLATE_METABOLISM	PLANT_VITAMIN_B9|FOLATE_BIOSYNTHESIS	purN->PGPT0008095	1
DIRECT_EFFECTS	PHYTOHORMONE|PLANT_SIGNAL_PRODUCTION	PLANT_VITAMIN_PRODUCTION	PLANT_VITAMIN_B9|FOLATE_METABOLISM	PLANT_VITAMIN_B9|FOLATE_BIOSYNTHESIS	purT->PGPT0008100	1
DIRECT_EFFECTS	PHYTOHORMONE|PLANT_SIGNAL_PRODUCTION	PLANT_VITAMIN_PRODUCTION	PLANT_VITAMIN_B9|FOLATE_METABOLISM	PLANT_VITAMIN_B9|FOLATE_BIOSYNTHESIS	purU->PGPT0008155	1
DIRECT_EFFECTS	PHYTOHORMONE|PLANT_SIGNAL_PRODUCTION	PLANT_VITAMIN_PRODUCTION	PLANT_VITAMIN_B9|FOLATE_METABOLISM	PLANT_VITAMIN_B9|FOLATE_BIOSYNTHESIS	ribA->PGPT0007985	1
DIRECT_EFFECTS	PHYTOHORMONE|PLANT_SIGNAL_PRODUCTION	PLANT_VITAMIN_PRODUCTION	PLANT_VITAMIN_B9|FOLATE_METABOLISM	PLANT_VITAMIN_B9|FOLATE_BIOSYNTHESIS	ribBA->PGPT0007990	1
DIRECT_EFFECTS	PHYTOHORMONE|PLANT_SIGNAL_PRODUCTION	PLANT_VITAMIN_PRODUCTION	PLANT_VITAMIN_B9|FOLATE_METABOLISM	PLANT_VITAMIN_B9|FOLATE_BIOSYNTHESIS	thyA->PGPT0008145	1
DIRECT_EFFECTS	PHYTOHORMONE|PLANT_SIGNAL_PRODUCTION	PLANT_VITAMIN_PRODUCTION	PLANT_VITAMIN_B9|FOLATE_METABOLISM	PLANT_VITAMIN_B9|FOLATE_BIOSYNTHESIS	ygfA|fthC|yqgN|folN->PGPT0008170	1
DIRECT_EFFECTS	PHYTOHORMONE|PLANT_SIGNAL_PRODUCTION	PLANT_VITAMIN_PRODUCTION	PLANT_VITAMIN_C|ASCORBIC_ACID_METABOLISM	PLANT_VITAMIN_C|ASCORBIC_ACID_BIOSYNTHESIS	2_ketogluconate_reductase->PGPT0001315	1
DIRECT_EFFECTS	PHYTOHORMONE|PLANT_SIGNAL_PRODUCTION	PLANT_VITAMIN_PRODUCTION	PLANT_VITAMIN_C|ASCORBIC_ACID_METABOLISM	PLANT_VITAMIN_C|ASCORBIC_ACID_BIOSYNTHESIS	dkgB->PGPT0001325	1
DIRECT_EFFECTS	PHYTOHORMONE|PLANT_SIGNAL_PRODUCTION	PLANT_VITAMIN_PRODUCTION	PLANT_VITAMIN_E_METABOLISM	PLANT_VITAMIN_E_BIOSYNTHESIS	hppD->PGPT0009480	1
DIRECT_EFFECTS	PHYTOHORMONE|PLANT_SIGNAL_PRODUCTION	PLANT_VITAMIN_PRODUCTION	PLANT_VITAMIN_K_METABOLISM	PLANT_VITAMIN_K_BIOSYNTHESIS	menI|ydiI|ydiL|ydiI|ybdB->PGPT0001845	1
DIRECT_EFFECTS	PHYTOHORMONE|PLANT_SIGNAL_PRODUCTION	PLANT_VITAMIN_PRODUCTION	PLANT_VITAMIN_K_METABOLISM	PLANT_VITAMIN_K_BIOSYNTHESIS	qorB->PGPT0009465	1
DIRECT_EFFECTS	PHYTOHORMONE|PLANT_SIGNAL_PRODUCTION	PLANT_VITAMIN_PRODUCTION	PLANT_VITAMIN_K_METABOLISM	PLANT_VITAMIN_K_BIOSYNTHESIS	wrbA->PGPT0009460	2
DIRECT_EFFECTS	PHYTOHORMONE|PLANT_SIGNAL_PRODUCTION	PLANT_VITAMIN_PRODUCTION	PLANT_VITAMIN_RELATED_HEME_METABOLISM	PLANT_VITAMIN-HEME|SIRO-BIOSYNTHESIS	ctaA->PGPT0008525	1
DIRECT_EFFECTS	PHYTOHORMONE|PLANT_SIGNAL_PRODUCTION	PLANT_VITAMIN_PRODUCTION	PLANT_VITAMIN_RELATED_HEME_METABOLISM	PLANT_VITAMIN-HEME|SIRO-BIOSYNTHESIS	ctaB|cyoE->PGPT0008520	1
DIRECT_EFFECTS	PHYTOHORMONE|PLANT_SIGNAL_PRODUCTION	PLANT_VITAMIN_PRODUCTION	PLANT_VITAMIN_RELATED_HEME_METABOLISM	PLANT_VITAMIN-HEME|SIRO-BIOSYNTHESIS	cysG->PGPT0003690	1
DIRECT_EFFECTS	PHYTOHORMONE|PLANT_SIGNAL_PRODUCTION	PLANT_VITAMIN_PRODUCTION	PLANT_VITAMIN_RELATED_HEME_METABOLISM	PLANT_VITAMIN-HEME|SIRO-BIOSYNTHESIS	gltX->PGPT0008460	2
DIRECT_EFFECTS	PHYTOHORMONE|PLANT_SIGNAL_PRODUCTION	PLANT_VITAMIN_PRODUCTION	PLANT_VITAMIN_RELATED_HEME_METABOLISM	PLANT_VITAMIN-HEME|SIRO-BIOSYNTHESIS	hemA->PGPT0003650	1
DIRECT_EFFECTS	PHYTOHORMONE|PLANT_SIGNAL_PRODUCTION	PLANT_VITAMIN_PRODUCTION	PLANT_VITAMIN_RELATED_HEME_METABOLISM	PLANT_VITAMIN-HEME|SIRO-BIOSYNTHESIS	hemB->PGPT0003655	1
DIRECT_EFFECTS	PHYTOHORMONE|PLANT_SIGNAL_PRODUCTION	PLANT_VITAMIN_PRODUCTION	PLANT_VITAMIN_RELATED_HEME_METABOLISM	PLANT_VITAMIN-HEME|SIRO-BIOSYNTHESIS	hemC->PGPT0003660	1
DIRECT_EFFECTS	PHYTOHORMONE|PLANT_SIGNAL_PRODUCTION	PLANT_VITAMIN_PRODUCTION	PLANT_VITAMIN_RELATED_HEME_METABOLISM	PLANT_VITAMIN-HEME|SIRO-BIOSYNTHESIS	hemD->PGPT0003665	1
DIRECT_EFFECTS	PHYTOHORMONE|PLANT_SIGNAL_PRODUCTION	PLANT_VITAMIN_PRODUCTION	PLANT_VITAMIN_RELATED_HEME_METABOLISM	PLANT_VITAMIN-HEME|SIRO-BIOSYNTHESIS	hemE->PGPT0008465	1
DIRECT_EFFECTS	PHYTOHORMONE|PLANT_SIGNAL_PRODUCTION	PLANT_VITAMIN_PRODUCTION	PLANT_VITAMIN_RELATED_HEME_METABOLISM	PLANT_VITAMIN-HEME|SIRO-BIOSYNTHESIS	hemF->PGPT0003205	1
DIRECT_EFFECTS	PHYTOHORMONE|PLANT_SIGNAL_PRODUCTION	PLANT_VITAMIN_PRODUCTION	PLANT_VITAMIN_RELATED_HEME_METABOLISM	PLANT_VITAMIN-HEME|SIRO-BIOSYNTHESIS	hemH|ywfI->PGPT0008485	1
DIRECT_EFFECTS	PHYTOHORMONE|PLANT_SIGNAL_PRODUCTION	PLANT_VITAMIN_PRODUCTION	PLANT_VITAMIN_RELATED_HEME_METABOLISM	PLANT_VITAMIN-HEME|SIRO-BIOSYNTHESIS	hemJ->PGPT0008480	2
DIRECT_EFFECTS	PHYTOHORMONE|PLANT_SIGNAL_PRODUCTION	PLANT_VITAMIN_PRODUCTION	PLANT_VITAMIN_RELATED_HEME_METABOLISM	PLANT_VITAMIN-HEME|SIRO-BIOSYNTHESIS	hemL->PGPT0003680	1
DIRECT_EFFECTS	PHYTOHORMONE|PLANT_SIGNAL_PRODUCTION	PLANT_VITAMIN_PRODUCTION	PLANT_VITAMIN_RELATED_HEME_METABOLISM	PLANT_VITAMIN-HEME|SIRO-BIOSYNTHESIS	hemN|hemZ->PGPT0003200	3
DIRECT_EFFECTS	PHYTOHORMONE|PLANT_SIGNAL_PRODUCTION	PLANT_VITAMIN_PRODUCTION	PLANT_VITAMIN_RELATED_HEME_METABOLISM	PLANT_VITAMIN-HEME|SIRO-BIOSYNTHESIS	hemX->PGPT0008495	1
DIRECT_EFFECTS	PHYTOHORMONE|PLANT_SIGNAL_PRODUCTION	PLANT_VITAMIN_PRODUCTION	PLANT_VITAMIN_RELATED_HEME_METABOLISM	PLANT_VITAMIN-HEME|SIRO-BIOSYNTHESIS	sirA|ylnD|cysG|cobA->PGPT0003685	1
DIRECT_EFFECTS	PHYTOHORMONE|PLANT_SIGNAL_PRODUCTION	PLANT_VITAMIN_PRODUCTION	PLANT_VITAMIN_RESTORAGE-LIPOIC_ACID	PLANT_VITAMIN_RESTORAGE-LIPOIC_ACID_BIOSYNTHESIS	lipA->PGPT0003935	1
INDIRECT_EFFECTS	COLONIZING_PLANT_SYSTEM	COLONIZATION-ADAPTION_TO_PLANT_IMMUNE_SYSTEM	ADAPTION_TO_PIS-GALLATE|TANNINE_DEGRADATION	ADAPTION_TO_PIS-GALLATE_DEGRADATION_PATHWAY	galR->PGPT0019915	2
INDIRECT_EFFECTS	COLONIZING_PLANT_SYSTEM	COLONIZATION-ADAPTION_TO_PLANT_IMMUNE_SYSTEM	ADAPTION_TO_PIS-GALLATE|TANNINE_DEGRADATION	ADAPTION_TO_PIS-GALLATE|TANNINE_TRANSPORT	galP->PGPT0023610	1
INDIRECT_EFFECTS	COLONIZING_PLANT_SYSTEM	COLONIZATION-ADAPTION_TO_PLANT_IMMUNE_SYSTEM	ADAPTION_TO_PIS-INHIBITION_OF_SALICYLIC_ACID|JASMONIC_ACID	ADAPTION_TO_PIS-REGULATION_BY_Nod_FACTORS	cysNC->PGPT0002395	1
INDIRECT_EFFECTS	COLONIZING_PLANT_SYSTEM	COLONIZATION-ADAPTION_TO_PLANT_IMMUNE_SYSTEM	ADAPTION_TO_PIS-INHIBITION_OF_SALICYLIC_ACID|JASMONIC_ACID	ADAPTION_TO_PIS-REGULATION_BY_Nod_FACTORS	nodT|ameC->PGPT0015295	2
INDIRECT_EFFECTS	COLONIZING_PLANT_SYSTEM	COLONIZATION-ADAPTION_TO_PLANT_IMMUNE_SYSTEM	ADAPTION_TO_PIS-INHIBITION_OF_SALICYLIC_ACID|JASMONIC_ACID	ADAPTION_TO_PIS-REGULATION_BY_Nod_FACTORS	nodU->PGPT0015285	1
INDIRECT_EFFECTS	COLONIZING_PLANT_SYSTEM	COLONIZATION-ADAPTION_TO_PLANT_IMMUNE_SYSTEM	ADAPTION_TO_PIS-INHIBITION_OF_SALICYLIC_ACID|JASMONIC_ACID	ADAPTION_TO_PIS-SALICYLIC_ACID_DEGRADATION	ubiX|bsdB->PGPT0009565	2
INDIRECT_EFFECTS	COLONIZING_PLANT_SYSTEM	COLONIZATION-ADAPTION_TO_PLANT_IMMUNE_SYSTEM	ADAPTION_TO_PIS-PHYTOALEXINS_RESISTANCE	ADAPTION_TO_PIS-PHYTOALEXINS_TRANSPORT	acrA|lir|mtcA|mexA|adeI|smeD|mtrC|cmeA->PGPT0003275	4
INDIRECT_EFFECTS	COLONIZING_PLANT_SYSTEM	COLONIZATION-ADAPTION_TO_PLANT_IMMUNE_SYSTEM	ADAPTION_TO_PIS-PHYTOALEXINS_RESISTANCE	ADAPTION_TO_PIS-PHYTOALEXINS_TRANSPORT	acrB|acrE|mexB|adeJ|smeE|mtrD|cmeB->PGPT0003280	3
INDIRECT_EFFECTS	COLONIZING_PLANT_SYSTEM	COLONIZATION-ADAPTION_TO_PLANT_IMMUNE_SYSTEM	ADAPTION_TO_PIS-PLANT_2-METHYLENE-4-BUTYROLACTONE_RESISTANCE	ADAPTION_TO_PIS-2-METHYLENE-4-BUTYROLACTONE_DEGRADATION	mdaB->PGPT0023600	1
INDIRECT_EFFECTS	COLONIZING_PLANT_SYSTEM	COLONIZATION-ADAPTION_TO_PLANT_IMMUNE_SYSTEM	ADAPTION_TO_PIS-PLANT_3-NITROPROPIONATE|3-NPA_RESISTANCE	ADAPTION_TO_PIS-3-NITROPROPIONATE|3-NPA_DETOXIFICATION	ncd2|npd|pnoA->PGPT0006800	2
INDIRECT_EFFECTS	COLONIZING_PLANT_SYSTEM	COLONIZATION-ADAPTION_TO_PLANT_IMMUNE_SYSTEM	ADAPTION_TO_PIS-PLANT_CURCUMIN_RESISTANCE	ADAPTION_TO_PIS-CURCUMIN_DEGRADATION	curA|yncB->PGPT0023605	1
INDIRECT_EFFECTS	COLONIZING_PLANT_SYSTEM	COLONIZATION-ADAPTION_TO_PLANT_IMMUNE_SYSTEM	ADAPTION_TO_PIS-PLANT_HYDROXYCINNAMIC_ACID_RESISTANCE	ADAPTION_TO_PIS-HCA_DEGRADATION-VANILLIN_INTERMEDIEATE	paaF|echA->PGPT0001860	3
INDIRECT_EFFECTS	COLONIZING_PLANT_SYSTEM	COLONIZATION-ADAPTION_TO_PLANT_IMMUNE_SYSTEM	ADAPTION_TO_PIS-PLANT_HYDROXYCINNAMIC_ACID_RESISTANCE	ADAPTION_TO_PIS-PROTOCATECHUIC_ACID_DEGRADATION	pcaC->PGPT0005005	2
INDIRECT_EFFECTS	COLONIZING_PLANT_SYSTEM	COLONIZATION-ADAPTION_TO_PLANT_IMMUNE_SYSTEM	ADAPTION_TO_PIS-PLANT_HYDROXYCINNAMIC_ACID_RESISTANCE	ADAPTION_TO_PIS-PROTOCATECHUIC_ACID_DEGRADATION	pcaD|catD->PGPT0004995	2
INDIRECT_EFFECTS	COLONIZING_PLANT_SYSTEM	COLONIZATION-ADAPTION_TO_PLANT_IMMUNE_SYSTEM	ADAPTION_TO_PIS-PLANT_HYDROXYCINNAMIC_ACID_RESISTANCE	ADAPTION_TO_PIS-PROTOCATECHUIC_ACID_DEGRADATION	pcaF->PGPT0001570	1
INDIRECT_EFFECTS	COLONIZING_PLANT_SYSTEM	COLONIZATION-ADAPTION_TO_PLANT_IMMUNE_SYSTEM	ADAPTION_TO_PIS-PLANT_LIPOIC_ACID_INTERFERRENCE	PLANT_LIPOIC_ACID_BIOSYNTHESIS	lipA->PGPT0003935	1
INDIRECT_EFFECTS	COLONIZING_PLANT_SYSTEM	COLONIZATION-ADAPTION_TO_PLANT_IMMUNE_SYSTEM	ADAPTION_TO_PIS-PLANT_SIGNALLING_RESPONSE	ADAPTION_TO_PIS-SIGNAL_SENISNG	pilR|pehR->PGPT0015865	1
INDIRECT_EFFECTS	COLONIZING_PLANT_SYSTEM	COLONIZATION-ADAPTION_TO_PLANT_IMMUNE_SYSTEM	ADAPTION_TO_PIS-PLANT_SIGNALLING_RESPONSE	ADAPTION_TO_PIS-SIGNAL_SENISNG	pilS|pehS->PGPT0015870	1
INDIRECT_EFFECTS	COLONIZING_PLANT_SYSTEM	COLONIZATION-MOTILITY|CHEMOTAXIS	CHEMOTAXIS_PROTEINS	CHEMOTAXIS_RELATED_PROTEINS	dnaA->PGPT0014800	2
INDIRECT_EFFECTS	COLONIZING_PLANT_SYSTEM	COLONIZATION-MOTILITY|CHEMOTAXIS	CHEMOTAXIS_PROTEINS	CHEMOTAXIS_TWO_COMPONENT_SYSTEM_PROTEINS	cheA|wspE->PGPT0015645	4
INDIRECT_EFFECTS	COLONIZING_PLANT_SYSTEM	COLONIZATION-MOTILITY|CHEMOTAXIS	CHEMOTAXIS_PROTEINS	CHEMOTAXIS_TWO_COMPONENT_SYSTEM_PROTEINS	cheBR->PGPT0015655	2
INDIRECT_EFFECTS	COLONIZING_PLANT_SYSTEM	COLONIZATION-MOTILITY|CHEMOTAXIS	CHEMOTAXIS_PROTEINS	CHEMOTAXIS_TWO_COMPONENT_SYSTEM_PROTEINS	cheB|chpB|wspF->PGPT0015650	4
INDIRECT_EFFECTS	COLONIZING_PLANT_SYSTEM	COLONIZATION-MOTILITY|CHEMOTAXIS	CHEMOTAXIS_PROTEINS	CHEMOTAXIS_TWO_COMPONENT_SYSTEM_PROTEINS	cheR|pilK->PGPT0015670	3
INDIRECT_EFFECTS	COLONIZING_PLANT_SYSTEM	COLONIZATION-MOTILITY|CHEMOTAXIS	CHEMOTAXIS_PROTEINS	CHEMOTAXIS_TWO_COMPONENT_SYSTEM_PROTEINS	cheV->PGPT0015675	3
INDIRECT_EFFECTS	COLONIZING_PLANT_SYSTEM	COLONIZATION-MOTILITY|CHEMOTAXIS	CHEMOTAXIS_PROTEINS	CHEMOTAXIS_TWO_COMPONENT_SYSTEM_PROTEINS	cheW->PGPT0015680	3
INDIRECT_EFFECTS	COLONIZING_PLANT_SYSTEM	COLONIZATION-MOTILITY|CHEMOTAXIS	CHEMOTAXIS_PROTEINS	CHEMOTAXIS_TWO_COMPONENT_SYSTEM_PROTEINS	cheY|yneI->PGPT0015690	2
INDIRECT_EFFECTS	COLONIZING_PLANT_SYSTEM	COLONIZATION-MOTILITY|CHEMOTAXIS	CHEMOTAXIS_PROTEINS	CHEMOTAXIS_TWO_COMPONENT_SYSTEM_PROTEINS	cheZ->PGPT0015695	1
INDIRECT_EFFECTS	COLONIZING_PLANT_SYSTEM	COLONIZATION-MOTILITY|CHEMOTAXIS	CHEMOTAXIS_PROTEINS	METHYL-ACCEPTING_CHEMOTAXIS_PROTEINS	aer->PGPT0015700	2
INDIRECT_EFFECTS	COLONIZING_PLANT_SYSTEM	COLONIZATION-MOTILITY|CHEMOTAXIS	CHEMOTAXIS_PROTEINS	METHYL-ACCEPTING_CHEMOTAXIS_PROTEINS	mcp|tlpC|tlpA|dcrA->PGPT0015710	25
INDIRECT_EFFECTS	COLONIZING_PLANT_SYSTEM	COLONIZATION-MOTILITY|CHEMOTAXIS	MOTILITY-FLAGELLAR_ASSEMBLY	MOTILITY-FLAGELLUM_C-RING	fliG->PGPT0015400	2
INDIRECT_EFFECTS	COLONIZING_PLANT_SYSTEM	COLONIZATION-MOTILITY|CHEMOTAXIS	MOTILITY-FLAGELLAR_ASSEMBLY	MOTILITY-FLAGELLUM_C-RING	fliM->PGPT0015405	2
INDIRECT_EFFECTS	COLONIZING_PLANT_SYSTEM	COLONIZATION-MOTILITY|CHEMOTAXIS	MOTILITY-FLAGELLAR_ASSEMBLY	MOTILITY-FLAGELLUM_C-RING	fliN|lfiN|fliNY|cheC|cheD->PGPT0015410	2
INDIRECT_EFFECTS	COLONIZING_PLANT_SYSTEM	COLONIZATION-MOTILITY|CHEMOTAXIS	MOTILITY-FLAGELLAR_ASSEMBLY	MOTILITY-FLAGELLUM_MOTOR|SWITCH	motA->PGPT0015370	3
INDIRECT_EFFECTS	COLONIZING_PLANT_SYSTEM	COLONIZATION-MOTILITY|CHEMOTAXIS	MOTILITY-FLAGELLAR_ASSEMBLY	MOTILITY-FLAGELLUM_MOTOR|SWITCH	motB->PGPT0015375	4
INDIRECT_EFFECTS	COLONIZING_PLANT_SYSTEM	COLONIZATION-MOTILITY|CHEMOTAXIS	MOTILITY-FLAGELLAR_ASSEMBLY	MOTILITY-FLAGELLUM_MOTOR|SWITCH	motY->PGPT0015395	1
INDIRECT_EFFECTS	COLONIZING_PLANT_SYSTEM	COLONIZATION-MOTILITY|CHEMOTAXIS	MOTILITY-FLAGELLAR_ASSEMBLY	MOTILITY-FLAGELLUM_M|S|P|L-RINGS	flgA->PGPT0015415	2
INDIRECT_EFFECTS	COLONIZING_PLANT_SYSTEM	COLONIZATION-MOTILITY|CHEMOTAXIS	MOTILITY-FLAGELLAR_ASSEMBLY	MOTILITY-FLAGELLUM_M|S|P|L-RINGS	flgH->PGPT0015420	2
INDIRECT_EFFECTS	COLONIZING_PLANT_SYSTEM	COLONIZATION-MOTILITY|CHEMOTAXIS	MOTILITY-FLAGELLAR_ASSEMBLY	MOTILITY-FLAGELLUM_M|S|P|L-RINGS	flgI->PGPT0015425	2
INDIRECT_EFFECTS	COLONIZING_PLANT_SYSTEM	COLONIZATION-MOTILITY|CHEMOTAXIS	MOTILITY-FLAGELLAR_ASSEMBLY	MOTILITY-FLAGELLUM_M|S|P|L-RINGS	fliF->PGPT0015430	2
INDIRECT_EFFECTS	COLONIZING_PLANT_SYSTEM	COLONIZATION-MOTILITY|CHEMOTAXIS	MOTILITY-FLAGELLAR_ASSEMBLY	MOTILITY-FLAGELLUM_ROD|HOOK|FILAMENT	flaG->PGPT0015440	1
INDIRECT_EFFECTS	COLONIZING_PLANT_SYSTEM	COLONIZATION-MOTILITY|CHEMOTAXIS	MOTILITY-FLAGELLAR_ASSEMBLY	MOTILITY-FLAGELLUM_ROD|HOOK|FILAMENT	flgB->PGPT0015470	2
INDIRECT_EFFECTS	COLONIZING_PLANT_SYSTEM	COLONIZATION-MOTILITY|CHEMOTAXIS	MOTILITY-FLAGELLAR_ASSEMBLY	MOTILITY-FLAGELLUM_ROD|HOOK|FILAMENT	flgC->PGPT0015475	2
INDIRECT_EFFECTS	COLONIZING_PLANT_SYSTEM	COLONIZATION-MOTILITY|CHEMOTAXIS	MOTILITY-FLAGELLAR_ASSEMBLY	MOTILITY-FLAGELLUM_ROD|HOOK|FILAMENT	flgD->PGPT0015480	2
INDIRECT_EFFECTS	COLONIZING_PLANT_SYSTEM	COLONIZATION-MOTILITY|CHEMOTAXIS	MOTILITY-FLAGELLAR_ASSEMBLY	MOTILITY-FLAGELLUM_ROD|HOOK|FILAMENT	flgE->PGPT0015485	2
INDIRECT_EFFECTS	COLONIZING_PLANT_SYSTEM	COLONIZATION-MOTILITY|CHEMOTAXIS	MOTILITY-FLAGELLAR_ASSEMBLY	MOTILITY-FLAGELLUM_ROD|HOOK|FILAMENT	flgF->PGPT0015490	2
INDIRECT_EFFECTS	COLONIZING_PLANT_SYSTEM	COLONIZATION-MOTILITY|CHEMOTAXIS	MOTILITY-FLAGELLAR_ASSEMBLY	MOTILITY-FLAGELLUM_ROD|HOOK|FILAMENT	flgJ->PGPT0015500	1
INDIRECT_EFFECTS	COLONIZING_PLANT_SYSTEM	COLONIZATION-MOTILITY|CHEMOTAXIS	MOTILITY-FLAGELLAR_ASSEMBLY	MOTILITY-FLAGELLUM_ROD|HOOK|FILAMENT	flgK->PGPT0015195	2
INDIRECT_EFFECTS	COLONIZING_PLANT_SYSTEM	COLONIZATION-MOTILITY|CHEMOTAXIS	MOTILITY-FLAGELLAR_ASSEMBLY	MOTILITY-FLAGELLUM_ROD|HOOK|FILAMENT	flgL->PGPT0015505	2
INDIRECT_EFFECTS	COLONIZING_PLANT_SYSTEM	COLONIZATION-MOTILITY|CHEMOTAXIS	MOTILITY-FLAGELLAR_ASSEMBLY	MOTILITY-FLAGELLUM_ROD|HOOK|FILAMENT	fliC|laf1|lafA|fla1|hag->PGPT0015190	2
INDIRECT_EFFECTS	COLONIZING_PLANT_SYSTEM	COLONIZATION-MOTILITY|CHEMOTAXIS	MOTILITY-FLAGELLAR_ASSEMBLY	MOTILITY-FLAGELLUM_ROD|HOOK|FILAMENT	fliD|flaB->PGPT0015200	2
INDIRECT_EFFECTS	COLONIZING_PLANT_SYSTEM	COLONIZATION-MOTILITY|CHEMOTAXIS	MOTILITY-FLAGELLAR_ASSEMBLY	MOTILITY-FLAGELLUM_ROD|HOOK|FILAMENT	fliE|lfiE->PGPT0015515	2
INDIRECT_EFFECTS	COLONIZING_PLANT_SYSTEM	COLONIZATION-MOTILITY|CHEMOTAXIS	MOTILITY-FLAGELLAR_ASSEMBLY	MOTILITY-FLAGELLUM_ROD|HOOK|FILAMENT	fliK|motD->PGPT0015520	1
INDIRECT_EFFECTS	COLONIZING_PLANT_SYSTEM	COLONIZATION-MOTILITY|CHEMOTAXIS	MOTILITY-FLAGELLAR_ASSEMBLY	MOTILITY-FLAGELLUM_ROD|HOOK|FILAMENT	fliL->PGPT0015525	3
INDIRECT_EFFECTS	COLONIZING_PLANT_SYSTEM	COLONIZATION-MOTILITY|CHEMOTAXIS	MOTILITY-FLAGELLAR_ASSEMBLY	MOTILITY-FLAGELLUM_TYPE-III_SECRETION	flhA|lfhA|fhiA|rhcV->PGPT0015320	2
INDIRECT_EFFECTS	COLONIZING_PLANT_SYSTEM	COLONIZATION-MOTILITY|CHEMOTAXIS	MOTILITY-FLAGELLAR_ASSEMBLY	MOTILITY-FLAGELLUM_TYPE-III_SECRETION	flhB->PGPT0015325	2
INDIRECT_EFFECTS	COLONIZING_PLANT_SYSTEM	COLONIZATION-MOTILITY|CHEMOTAXIS	MOTILITY-FLAGELLAR_ASSEMBLY	MOTILITY-FLAGELLUM_TYPE-III_SECRETION	fliH->PGPT0015335	2
INDIRECT_EFFECTS	COLONIZING_PLANT_SYSTEM	COLONIZATION-MOTILITY|CHEMOTAXIS	MOTILITY-FLAGELLAR_ASSEMBLY	MOTILITY-FLAGELLUM_TYPE-III_SECRETION	fliI|lgiI->PGPT0015340	2
INDIRECT_EFFECTS	COLONIZING_PLANT_SYSTEM	COLONIZATION-MOTILITY|CHEMOTAXIS	MOTILITY-FLAGELLAR_ASSEMBLY	MOTILITY-FLAGELLUM_TYPE-III_SECRETION	fliOZ->PGPT0015345	1
INDIRECT_EFFECTS	COLONIZING_PLANT_SYSTEM	COLONIZATION-MOTILITY|CHEMOTAXIS	MOTILITY-FLAGELLAR_ASSEMBLY	MOTILITY-FLAGELLUM_TYPE-III_SECRETION	fliP|rhcR->PGPT0015350	2
INDIRECT_EFFECTS	COLONIZING_PLANT_SYSTEM	COLONIZATION-MOTILITY|CHEMOTAXIS	MOTILITY-FLAGELLAR_ASSEMBLY	MOTILITY-FLAGELLUM_TYPE-III_SECRETION	fliQ|lfiQ->PGPT0015355	2
INDIRECT_EFFECTS	COLONIZING_PLANT_SYSTEM	COLONIZATION-MOTILITY|CHEMOTAXIS	MOTILITY-FLAGELLAR_ASSEMBLY	MOTILITY-FLAGELLUM_TYPE-III_SECRETION	fliR|lfiR->PGPT0015360	2
INDIRECT_EFFECTS	COLONIZING_PLANT_SYSTEM	COLONIZATION-MOTILITY|CHEMOTAXIS	MOTILITY-FLAGELLUM_CONTROL	MOTILITY-FLAGELLUM_CHAPERONES	fliA|sigD|whiG->PGPT0015610	2
INDIRECT_EFFECTS	COLONIZING_PLANT_SYSTEM	COLONIZATION-MOTILITY|CHEMOTAXIS	MOTILITY-FLAGELLUM_CONTROL	MOTILITY-FLAGELLUM_CHAPERONES	fliS->PGPT0015620	2
INDIRECT_EFFECTS	COLONIZING_PLANT_SYSTEM	COLONIZATION-MOTILITY|CHEMOTAXIS	MOTILITY-FLAGELLUM_CONTROL	MOTILITY-FLAGELLUM_CHAPERONES	fliT->PGPT0015625	1
INDIRECT_EFFECTS	COLONIZING_PLANT_SYSTEM	COLONIZATION-MOTILITY|CHEMOTAXIS	MOTILITY-FLAGELLUM_CONTROL	MOTILITY-FLAGELLUM_CHAPERONES	fliY|tcyA|yckK->PGPT0015635	1
INDIRECT_EFFECTS	COLONIZING_PLANT_SYSTEM	COLONIZATION-MOTILITY|CHEMOTAXIS	MOTILITY-FLAGELLUM_CONTROL	MOTILITY-FLAGELLUM_REGULATION	dnaA->PGPT0014800	2
INDIRECT_EFFECTS	COLONIZING_PLANT_SYSTEM	COLONIZATION-MOTILITY|CHEMOTAXIS	MOTILITY-FLAGELLUM_CONTROL	MOTILITY-FLAGELLUM_REGULATION	exoR->PGPT0000855	3
INDIRECT_EFFECTS	COLONIZING_PLANT_SYSTEM	COLONIZATION-MOTILITY|CHEMOTAXIS	MOTILITY-FLAGELLUM_CONTROL	MOTILITY-FLAGELLUM_REGULATION	flgM->PGPT0015530	2
INDIRECT_EFFECTS	COLONIZING_PLANT_SYSTEM	COLONIZATION-MOTILITY|CHEMOTAXIS	MOTILITY-FLAGELLUM_CONTROL	MOTILITY-FLAGELLUM_REGULATION	flgN->PGPT0015535	2
INDIRECT_EFFECTS	COLONIZING_PLANT_SYSTEM	COLONIZATION-MOTILITY|CHEMOTAXIS	MOTILITY-FLAGELLUM_CONTROL	MOTILITY-FLAGELLUM_REGULATION	flhF->PGPT0015550	1
INDIRECT_EFFECTS	COLONIZING_PLANT_SYSTEM	COLONIZATION-MOTILITY|CHEMOTAXIS	MOTILITY-FLAGELLUM_CONTROL	MOTILITY-FLAGELLUM_REGULATION	flhG->PGPT0015555	2
INDIRECT_EFFECTS	COLONIZING_PLANT_SYSTEM	COLONIZATION-MOTILITY|CHEMOTAXIS	MOTILITY-FLAGELLUM_CONTROL	MOTILITY-FLAGELLUM_REGULATION	flrA|fleQ->PGPT0015560	1
INDIRECT_EFFECTS	COLONIZING_PLANT_SYSTEM	COLONIZATION-MOTILITY|CHEMOTAXIS	MOTILITY-FLAGELLUM_CONTROL	MOTILITY-FLAGELLUM_REGULATION	flrB|fleS->PGPT0015565	1
INDIRECT_EFFECTS	COLONIZING_PLANT_SYSTEM	COLONIZATION-MOTILITY|CHEMOTAXIS	MOTILITY-FLAGELLUM_CONTROL	MOTILITY-FLAGELLUM_REGULATION	flrC|fleR->PGPT0015570	2
INDIRECT_EFFECTS	COLONIZING_PLANT_SYSTEM	COLONIZATION-MOTILITY|CHEMOTAXIS	MOTILITY-FLAGELLUM_CONTROL	MOTILITY-FLAGELLUM_REGULATION	hdfR->PGPT0015580	2
INDIRECT_EFFECTS	COLONIZING_PLANT_SYSTEM	COLONIZATION-MOTILITY|CHEMOTAXIS	MOTILITY-FLAGELLUM_CONTROL	MOTILITY-FLAGELLUM_REGULATION	ntrA|rpoN->PGPT0000795	1
INDIRECT_EFFECTS	COLONIZING_PLANT_SYSTEM	COLONIZATION-MOTILITY|CHEMOTAXIS	MOTILITY-FLAGELLUM_CONTROL	MOTILITY-FLAGELLUM_REGULATION	qsmR->PGPT0015575	1
INDIRECT_EFFECTS	COLONIZING_PLANT_SYSTEM	COLONIZATION-MOTILITY|CHEMOTAXIS	MOTILITY-PILUS|FIMBRIAE_SYSTEM	MOTILITY-CHEMOSENSORY_PILI_SYSTEM	chpA->PGPT0015785	1
INDIRECT_EFFECTS	COLONIZING_PLANT_SYSTEM	COLONIZATION-MOTILITY|CHEMOTAXIS	MOTILITY-PILUS|FIMBRIAE_SYSTEM	MOTILITY-CHEMOSENSORY_PILI_SYSTEM	chpB->PGPT0015790	1
INDIRECT_EFFECTS	COLONIZING_PLANT_SYSTEM	COLONIZATION-MOTILITY|CHEMOTAXIS	MOTILITY-PILUS|FIMBRIAE_SYSTEM	MOTILITY-CHEMOSENSORY_PILI_SYSTEM	chpC->PGPT0015795	1
INDIRECT_EFFECTS	COLONIZING_PLANT_SYSTEM	COLONIZATION-MOTILITY|CHEMOTAXIS	MOTILITY-PILUS|FIMBRIAE_SYSTEM	MOTILITY-CHEMOSENSORY_PILI_SYSTEM	chpD->PGPT0015800	2
INDIRECT_EFFECTS	COLONIZING_PLANT_SYSTEM	COLONIZATION-MOTILITY|CHEMOTAXIS	MOTILITY-PILUS|FIMBRIAE_SYSTEM	MOTILITY-FIMBRIAE_SYSTEM	fimC->PGPT0016035	1
INDIRECT_EFFECTS	COLONIZING_PLANT_SYSTEM	COLONIZATION-MOTILITY|CHEMOTAXIS	MOTILITY-PILUS|FIMBRIAE_SYSTEM	MOTILITY-FIMBRIAE_SYSTEM	fimD|fimC|mrkC|htrE|cssD->PGPT0016040	1
INDIRECT_EFFECTS	COLONIZING_PLANT_SYSTEM	COLONIZATION-MOTILITY|CHEMOTAXIS	MOTILITY-PILUS|FIMBRIAE_SYSTEM	MOTILITY-FIMBRIAE_SYSTEM	fimX->PGPT0016085	1
INDIRECT_EFFECTS	COLONIZING_PLANT_SYSTEM	COLONIZATION-MOTILITY|CHEMOTAXIS	MOTILITY-PILUS|FIMBRIAE_SYSTEM	MOTILITY-PILUS_SYSTEM	cpaC->PGPT0016010	1
INDIRECT_EFFECTS	COLONIZING_PLANT_SYSTEM	COLONIZATION-MOTILITY|CHEMOTAXIS	MOTILITY-PILUS|FIMBRIAE_SYSTEM	MOTILITY-PILUS_SYSTEM	cpaE->PGPT0016020	1
INDIRECT_EFFECTS	COLONIZING_PLANT_SYSTEM	COLONIZATION-MOTILITY|CHEMOTAXIS	MOTILITY-PILUS|FIMBRIAE_SYSTEM	MOTILITY-PILUS_SYSTEM	dnaA->PGPT0014800	2
INDIRECT_EFFECTS	COLONIZING_PLANT_SYSTEM	COLONIZATION-MOTILITY|CHEMOTAXIS	MOTILITY-PILUS|FIMBRIAE_SYSTEM	MOTILITY-PILUS_SYSTEM	perP->PGPT0015885	2
INDIRECT_EFFECTS	COLONIZING_PLANT_SYSTEM	COLONIZATION-MOTILITY|CHEMOTAXIS	MOTILITY-PILUS|FIMBRIAE_SYSTEM	MOTILITY-PILUS_SYSTEM	pilA->PGPT0015905	1
INDIRECT_EFFECTS	COLONIZING_PLANT_SYSTEM	COLONIZATION-MOTILITY|CHEMOTAXIS	MOTILITY-PILUS|FIMBRIAE_SYSTEM	MOTILITY-PILUS_SYSTEM	pilB->PGPT0015915	1
INDIRECT_EFFECTS	COLONIZING_PLANT_SYSTEM	COLONIZATION-MOTILITY|CHEMOTAXIS	MOTILITY-PILUS|FIMBRIAE_SYSTEM	MOTILITY-PILUS_SYSTEM	pilC->PGPT0015920	1
INDIRECT_EFFECTS	COLONIZING_PLANT_SYSTEM	COLONIZATION-MOTILITY|CHEMOTAXIS	MOTILITY-PILUS|FIMBRIAE_SYSTEM	MOTILITY-PILUS_SYSTEM	pilD->PGPT0015925	1
INDIRECT_EFFECTS	COLONIZING_PLANT_SYSTEM	COLONIZATION-MOTILITY|CHEMOTAXIS	MOTILITY-PILUS|FIMBRIAE_SYSTEM	MOTILITY-PILUS_SYSTEM	pilE->PGPT0015930	1
INDIRECT_EFFECTS	COLONIZING_PLANT_SYSTEM	COLONIZATION-MOTILITY|CHEMOTAXIS	MOTILITY-PILUS|FIMBRIAE_SYSTEM	MOTILITY-PILUS_SYSTEM	pilF->PGPT0015935	1
INDIRECT_EFFECTS	COLONIZING_PLANT_SYSTEM	COLONIZATION-MOTILITY|CHEMOTAXIS	MOTILITY-PILUS|FIMBRIAE_SYSTEM	MOTILITY-PILUS_SYSTEM	pilM->PGPT0015945	1
INDIRECT_EFFECTS	COLONIZING_PLANT_SYSTEM	COLONIZATION-MOTILITY|CHEMOTAXIS	MOTILITY-PILUS|FIMBRIAE_SYSTEM	MOTILITY-PILUS_SYSTEM	pilN->PGPT0015940	1
INDIRECT_EFFECTS	COLONIZING_PLANT_SYSTEM	COLONIZATION-MOTILITY|CHEMOTAXIS	MOTILITY-PILUS|FIMBRIAE_SYSTEM	MOTILITY-PILUS_SYSTEM	pilP->PGPT0015950	1
INDIRECT_EFFECTS	COLONIZING_PLANT_SYSTEM	COLONIZATION-MOTILITY|CHEMOTAXIS	MOTILITY-PILUS|FIMBRIAE_SYSTEM	MOTILITY-PILUS_SYSTEM	pilQ->PGPT0015965	1
INDIRECT_EFFECTS	COLONIZING_PLANT_SYSTEM	COLONIZATION-MOTILITY|CHEMOTAXIS	MOTILITY-PILUS|FIMBRIAE_SYSTEM	MOTILITY-PILUS_SYSTEM	pilV->PGPT0015975	1
INDIRECT_EFFECTS	COLONIZING_PLANT_SYSTEM	COLONIZATION-MOTILITY|CHEMOTAXIS	MOTILITY-PILUS|FIMBRIAE_SYSTEM	MOTILITY-PILUS_SYSTEM	pilY1->PGPT0015990	1
INDIRECT_EFFECTS	COLONIZING_PLANT_SYSTEM	COLONIZATION-MOTILITY|CHEMOTAXIS	MOTILITY-PILUS|FIMBRIAE_SYSTEM	MOTILITY-PILUS_SYSTEM	pilY2->PGPT0015995	1
INDIRECT_EFFECTS	COLONIZING_PLANT_SYSTEM	COLONIZATION-MOTILITY|CHEMOTAXIS	MOTILITY-PILUS|FIMBRIAE_SYSTEM	MOTILITY-PILUS_SYSTEM	pilZ->PGPT0015970	1
INDIRECT_EFFECTS	COLONIZING_PLANT_SYSTEM	COLONIZATION-MOTILITY|CHEMOTAXIS	MOTILITY-PILUS|FIMBRIAE_SYSTEM	MOTILITY-PILUS_SYSTEM	pleD->PGPT0015900	3
INDIRECT_EFFECTS	COLONIZING_PLANT_SYSTEM	COLONIZATION-MOTILITY|CHEMOTAXIS	MOTILITY-PILUS|FIMBRIAE_SYSTEM	MOTILITY-PILUS_SYSTEM	rseP->PGPT0011685	1
INDIRECT_EFFECTS	COLONIZING_PLANT_SYSTEM	COLONIZATION-MOTILITY|CHEMOTAXIS	MOTILITY-PILUS|FIMBRIAE_SYSTEM	MOTILITY-PILUS_SYSTEM-TWITCHING_MOTILITY	chpA->PGPT0015785	1
INDIRECT_EFFECTS	COLONIZING_PLANT_SYSTEM	COLONIZATION-MOTILITY|CHEMOTAXIS	MOTILITY-PILUS|FIMBRIAE_SYSTEM	MOTILITY-PILUS_SYSTEM-TWITCHING_MOTILITY	chpB->PGPT0015790	1
INDIRECT_EFFECTS	COLONIZING_PLANT_SYSTEM	COLONIZATION-MOTILITY|CHEMOTAXIS	MOTILITY-PILUS|FIMBRIAE_SYSTEM	MOTILITY-PILUS_SYSTEM-TWITCHING_MOTILITY	chpC->PGPT0015795	1
INDIRECT_EFFECTS	COLONIZING_PLANT_SYSTEM	COLONIZATION-MOTILITY|CHEMOTAXIS	MOTILITY-PILUS|FIMBRIAE_SYSTEM	MOTILITY-PILUS_SYSTEM-TWITCHING_MOTILITY	ntrA|rpoN->PGPT0000795	1
INDIRECT_EFFECTS	COLONIZING_PLANT_SYSTEM	COLONIZATION-MOTILITY|CHEMOTAXIS	MOTILITY-PILUS|FIMBRIAE_SYSTEM	MOTILITY-PILUS_SYSTEM-TWITCHING_MOTILITY	pilG->PGPT0015835	1
INDIRECT_EFFECTS	COLONIZING_PLANT_SYSTEM	COLONIZATION-MOTILITY|CHEMOTAXIS	MOTILITY-PILUS|FIMBRIAE_SYSTEM	MOTILITY-PILUS_SYSTEM-TWITCHING_MOTILITY	pilH->PGPT0015840	1
INDIRECT_EFFECTS	COLONIZING_PLANT_SYSTEM	COLONIZATION-MOTILITY|CHEMOTAXIS	MOTILITY-PILUS|FIMBRIAE_SYSTEM	MOTILITY-PILUS_SYSTEM-TWITCHING_MOTILITY	pilI->PGPT0015845	1
INDIRECT_EFFECTS	COLONIZING_PLANT_SYSTEM	COLONIZATION-MOTILITY|CHEMOTAXIS	MOTILITY-PILUS|FIMBRIAE_SYSTEM	MOTILITY-PILUS_SYSTEM-TWITCHING_MOTILITY	pilJ->PGPT0015850	1
INDIRECT_EFFECTS	COLONIZING_PLANT_SYSTEM	COLONIZATION-MOTILITY|CHEMOTAXIS	MOTILITY-PILUS|FIMBRIAE_SYSTEM	MOTILITY-PILUS_SYSTEM-TWITCHING_MOTILITY	pilK->PGPT0015855	1
INDIRECT_EFFECTS	COLONIZING_PLANT_SYSTEM	COLONIZATION-MOTILITY|CHEMOTAXIS	MOTILITY-PILUS|FIMBRIAE_SYSTEM	MOTILITY-PILUS_SYSTEM-TWITCHING_MOTILITY	pilR|pehR->PGPT0015865	1
INDIRECT_EFFECTS	COLONIZING_PLANT_SYSTEM	COLONIZATION-MOTILITY|CHEMOTAXIS	MOTILITY-PILUS|FIMBRIAE_SYSTEM	MOTILITY-PILUS_SYSTEM-TWITCHING_MOTILITY	pilS|pehS->PGPT0015870	1
INDIRECT_EFFECTS	COLONIZING_PLANT_SYSTEM	COLONIZATION-MOTILITY|CHEMOTAXIS	MOTILITY-PILUS|FIMBRIAE_SYSTEM	MOTILITY-PILUS_SYSTEM-TWITCHING_MOTILITY	pilT->PGPT0015875	1
INDIRECT_EFFECTS	COLONIZING_PLANT_SYSTEM	COLONIZATION-MOTILITY|CHEMOTAXIS	MOTILITY-PILUS|FIMBRIAE_SYSTEM	MOTILITY-PILUS_SYSTEM-TWITCHING_MOTILITY	pilU->PGPT0015880	1
INDIRECT_EFFECTS	COLONIZING_PLANT_SYSTEM	COLONIZATION-MOTILITY|CHEMOTAXIS	MOTILITY-PILUS|FIMBRIAE_SYSTEM	MOTILITY-TYPE_IVa_PILUS_HOMOLOGOUS_SYSTEM	yggT|ylmG->PGPT0013730	1
INDIRECT_EFFECTS	COLONIZING_PLANT_SYSTEM	COLONIZATION-MOTILITY|CHEMOTAXIS	OTHER_MOTILITY_REGULATING_FUNCTIONS	MOTILITY-ACIDITY|NITROGEN_RELATED_REGULATION	exoR->PGPT0000855	3
INDIRECT_EFFECTS	COLONIZING_PLANT_SYSTEM	COLONIZATION-MOTILITY|CHEMOTAXIS	OTHER_MOTILITY_REGULATING_FUNCTIONS	MOTILITY-QUORUMSENSING_RELATED_REGULATION	sylA->PGPT0016255	1
INDIRECT_EFFECTS	COLONIZING_PLANT_SYSTEM	COLONIZATION-MOTILITY|CHEMOTAXIS	OTHER_MOTILITY_REGULATING_FUNCTIONS	MOTILITY-RST_PH|TEMPERATURE|STARVATION_SIGNALLING_SYSTEM	rstA->PGPT0015035	1
INDIRECT_EFFECTS	COLONIZING_PLANT_SYSTEM	COLONIZATION-MOTILITY|CHEMOTAXIS	OTHER_MOTILITY_REGULATING_FUNCTIONS	MOTILITY-RST_PH|TEMPERATURE|STARVATION_SIGNALLING_SYSTEM	rstB->PGPT0015040	1
INDIRECT_EFFECTS	COLONIZING_PLANT_SYSTEM	COLONIZATION-MOTILITY|CHEMOTAXIS	OTHER_MOTILITY_REGULATING_FUNCTIONS	MOTILITY-SWARMING_REGULATOR	efp->PGPT0016205	1
INDIRECT_EFFECTS	COLONIZING_PLANT_SYSTEM	COLONIZATION-MOTILITY|CHEMOTAXIS	OTHER_MOTILITY_REGULATING_FUNCTIONS	MOTILITY-SWARMING_REGULATOR	swrC|yerP->PGPT0016195	1
INDIRECT_EFFECTS	COLONIZING_PLANT_SYSTEM	COLONIZATION-MOTILITY|CHEMOTAXIS	OTHER_MOTILITY_REGULATING_FUNCTIONS	MOTILITY-SWARMING_REGULATOR	ycgR->PGPT0016210	1
INDIRECT_EFFECTS	COLONIZING_PLANT_SYSTEM	COLONIZATION-PLANT_CELL_WALL|MEMBRANE_DEGRADATION	PLANT_DEGRADATIVE_GLYCOSIDASES|GLYCOSYLHYDROLASES	PLANT_DEGRADATIVE_GS|GH-AMYLASE	ISA|treX->PGPT0019225	1
INDIRECT_EFFECTS	COLONIZING_PLANT_SYSTEM	COLONIZATION-PLANT_CELL_WALL|MEMBRANE_DEGRADATION	PLANT_DEGRADATIVE_GLYCOSIDASES|GLYCOSYLHYDROLASES	PLANT_DEGRADATIVE_GS|GH-AMYLASE	amyA|malS->PGPT0018575	1
INDIRECT_EFFECTS	COLONIZING_PLANT_SYSTEM	COLONIZATION-PLANT_CELL_WALL|MEMBRANE_DEGRADATION	PLANT_DEGRADATIVE_GLYCOSIDASES|GLYCOSYLHYDROLASES	PLANT_DEGRADATIVE_GS|GH-AMYLASE	treS->PGPT0014120	1
INDIRECT_EFFECTS	COLONIZING_PLANT_SYSTEM	COLONIZATION-PLANT_CELL_WALL|MEMBRANE_DEGRADATION	PLANT_DEGRADATIVE_GLYCOSIDASES|GLYCOSYLHYDROLASES	PLANT_DEGRADATIVE_GS|GH-GALACTOSAMINIDASE	nagZ->PGPT0012175	1
INDIRECT_EFFECTS	COLONIZING_PLANT_SYSTEM	COLONIZATION-PLANT_CELL_WALL|MEMBRANE_DEGRADATION	PLANT_DEGRADATIVE_GLYCOSIDASES|GLYCOSYLHYDROLASES	PLANT_DEGRADATIVE_GS|GH-HYDROLASE	mta->PGPT0019210	1
INDIRECT_EFFECTS	COLONIZING_PLANT_SYSTEM	COLONIZATION-PLANT_CELL_WALL|MEMBRANE_DEGRADATION	PLANT_DEGRADATIVE_GLYCOSIDASES|GLYCOSYLHYDROLASES	PLANT_DEGRADATIVE_GS|GH-PULLULANASE	pulA->PGPT0012195	1
INDIRECT_EFFECTS	COLONIZING_PLANT_SYSTEM	COLONIZATION-PLANT_CELL_WALL|MEMBRANE_DEGRADATION	PLANT_DEGRADATIVE_GLYCOSIDASES|GLYCOSYLHYDROLASES	PLANT_DEGRADATIVE_GS|GH-TREHALASE	treA|treF->PGPT0019170	1
INDIRECT_EFFECTS	COLONIZING_PLANT_SYSTEM	COLONIZATION-PLANT_CELL_WALL|MEMBRANE_DEGRADATION	PLANT_LIGNIN_DEGRADATION|LIGNINASES	PLANT_LIGNIN_DEGRADATION-DEHYDROGENASE_ACTIVITY	calB->PGPT0019970	1
INDIRECT_EFFECTS	COLONIZING_PLANT_SYSTEM	COLONIZATION-PLANT_CELL_WALL|MEMBRANE_DEGRADATION	PLANT_LIGNIN_DEGRADATION|LIGNINASES	PLANT_LIGNIN_DEGRADATION-POLYPHENOL_OXIDASE	yfiH->PGPT0019965	1
INDIRECT_EFFECTS	COLONIZING_PLANT_SYSTEM	COLONIZATION-PLANT_CELL_WALL|MEMBRANE_DEGRADATION	PLANT_MEMBRANE_LIPID_DEGRADATION	PLANT_PHOPSHO-|LIPID_DEGRADATION	apeE|estA|lip_1->PGPT0023515	1
INDIRECT_EFFECTS	COLONIZING_PLANT_SYSTEM	COLONIZATION-PLANT_CELL_WALL|MEMBRANE_DEGRADATION	PLANT_MEMBRANE_LIPID_DEGRADATION	PLANT_PHOPSHO-|LIPID_DEGRADATION	ysiA|fadR->PGPT0023505	2
INDIRECT_EFFECTS	COLONIZING_PLANT_SYSTEM	COLONIZATION-PLANT_CELL_WALL|MEMBRANE_DEGRADATION	PLANT_MEMBRANE_POLYSACCHARIDE_DEGRADING_FUNCTIONS	PLANT_MEMBRANE_PECTATE_LYASE|ESTERASE	pelD->PGPT0023530	1
INDIRECT_EFFECTS	COLONIZING_PLANT_SYSTEM	COLONIZATION-PLANT_DERIVED_SUBSTRATE_USAGE	PLANT_DERIVED_AMINE_USAGE	PLANT_DERIVED_ETHANOLAMINE_DEGRADATION	eutB->PGPT0000605	1
INDIRECT_EFFECTS	COLONIZING_PLANT_SYSTEM	COLONIZATION-PLANT_DERIVED_SUBSTRATE_USAGE	PLANT_DERIVED_AMINE_USAGE	PLANT_DERIVED_ETHANOLAMINE_DEGRADATION	eutC->PGPT0000610	1
INDIRECT_EFFECTS	COLONIZING_PLANT_SYSTEM	COLONIZATION-PLANT_DERIVED_SUBSTRATE_USAGE	PLANT_DERIVED_AMINE_USAGE	PLANT_DERIVED_PUTRESCINE_DEGRADATION	aldH|dhaS->PGPT0006875	2
INDIRECT_EFFECTS	COLONIZING_PLANT_SYSTEM	COLONIZATION-PLANT_DERIVED_SUBSTRATE_USAGE	PLANT_DERIVED_AMINE_USAGE	PLANT_DERIVED_PUTRESCINE_DEGRADATION	puuB|ordL->PGPT0007637	2
INDIRECT_EFFECTS	COLONIZING_PLANT_SYSTEM	COLONIZATION-PLANT_DERIVED_SUBSTRATE_USAGE	PLANT_DERIVED_AMINE_USAGE	PLANT_DERIVED_PUTRESCINE_DEGRADATION	puuC|kauB->PGPT0007645	1
INDIRECT_EFFECTS	COLONIZING_PLANT_SYSTEM	COLONIZATION-PLANT_DERIVED_SUBSTRATE_USAGE	PLANT_DERIVED_AMINE_USAGE	PLANT_DERIVED_PUTRESCINE_DEGRADATION	puuD->PGPT0007640	1
INDIRECT_EFFECTS	COLONIZING_PLANT_SYSTEM	COLONIZATION-PLANT_DERIVED_SUBSTRATE_USAGE	PLANT_DERIVED_AMINE_USAGE	PLANT_DERIVED_PUTRESCINE_DEGRADATION	puuR->PGPT0019781	2
INDIRECT_EFFECTS	COLONIZING_PLANT_SYSTEM	COLONIZATION-PLANT_DERIVED_SUBSTRATE_USAGE	PLANT_DERIVED_AMINE_USAGE	PLANT_DERIVED_PUTRESCINE_DEGRADATION	spuC->PGPT0007865	3
INDIRECT_EFFECTS	COLONIZING_PLANT_SYSTEM	COLONIZATION-PLANT_DERIVED_SUBSTRATE_USAGE	PLANT_DERIVED_AMINO_ACID_DEPENDENT_PATHWAYS	PLANT_DERIVED_OPINE_METABOLISM	PA5152->PGPT0020545	1
INDIRECT_EFFECTS	COLONIZING_PLANT_SYSTEM	COLONIZATION-PLANT_DERIVED_SUBSTRATE_USAGE	PLANT_DERIVED_AMINO_ACID_DEPENDENT_PATHWAYS	PLANT_DERIVED_OPINE_METABOLISM	PA5153->PGPT0020530	1
INDIRECT_EFFECTS	COLONIZING_PLANT_SYSTEM	COLONIZATION-PLANT_DERIVED_SUBSTRATE_USAGE	PLANT_DERIVED_AMINO_ACID_DEPENDENT_PATHWAYS	PLANT_DERIVED_OPINE_METABOLISM	PA5154->PGPT0020535	1
INDIRECT_EFFECTS	COLONIZING_PLANT_SYSTEM	COLONIZATION-PLANT_DERIVED_SUBSTRATE_USAGE	PLANT_DERIVED_AMINO_ACID_DEPENDENT_PATHWAYS	PLANT_DERIVED_OPINE_METABOLISM	PA5155->PGPT0020540	1
INDIRECT_EFFECTS	COLONIZING_PLANT_SYSTEM	COLONIZATION-PLANT_DERIVED_SUBSTRATE_USAGE	PLANT_DERIVED_AMINO_ACID_DEPENDENT_PATHWAYS	PLANT_DERIVED_OPINE_METABOLISM	mocR->PGPT0016790	2
INDIRECT_EFFECTS	COLONIZING_PLANT_SYSTEM	COLONIZATION-PLANT_DERIVED_SUBSTRATE_USAGE	PLANT_DERIVED_AMINO_ACID_DEPENDENT_PATHWAYS	PLANT_DERIVED_OPINE_METABOLISM	putative_saccharopine_dehydrogenase->PGPT0020900	1
INDIRECT_EFFECTS	COLONIZING_PLANT_SYSTEM	COLONIZATION-PLANT_DERIVED_SUBSTRATE_USAGE	PLANT_DERIVED_AMINO_ACID_DEPENDENT_PATHWAYS	PLANT_DERIVED_PEPTIDE_METABOLISM	PUTATIVE_PROTEASE->PGPT0021005	2
INDIRECT_EFFECTS	COLONIZING_PLANT_SYSTEM	COLONIZATION-PLANT_DERIVED_SUBSTRATE_USAGE	PLANT_DERIVED_AMINO_ACID_DEPENDENT_PATHWAYS	PLANT_DERIVED_PEPTIDE_METABOLISM	ddpB|appB->PGPT0004445	1
INDIRECT_EFFECTS	COLONIZING_PLANT_SYSTEM	COLONIZATION-PLANT_DERIVED_SUBSTRATE_USAGE	PLANT_DERIVED_AMINO_ACID_DEPENDENT_PATHWAYS	PLANT_DERIVED_PEPTIDE_METABOLISM	ddpC|appC->PGPT0004450	1
INDIRECT_EFFECTS	COLONIZING_PLANT_SYSTEM	COLONIZATION-PLANT_DERIVED_SUBSTRATE_USAGE	PLANT_DERIVED_AMINO_ACID_DEPENDENT_PATHWAYS	PLANT_DERIVED_PEPTIDE_METABOLISM	ddpF->PGPT0004440	1
INDIRECT_EFFECTS	COLONIZING_PLANT_SYSTEM	COLONIZATION-PLANT_DERIVED_SUBSTRATE_USAGE	PLANT_DERIVED_AMINO_ACID_DEPENDENT_PATHWAYS	PLANT_DERIVED_PEPTIDE_METABOLISM	dppA->PGPT0004500	1
INDIRECT_EFFECTS	COLONIZING_PLANT_SYSTEM	COLONIZATION-PLANT_DERIVED_SUBSTRATE_USAGE	PLANT_DERIVED_AMINO_ACID_DEPENDENT_PATHWAYS	PLANT_DERIVED_PEPTIDE_METABOLISM	dppB->PGPT0004505	1
INDIRECT_EFFECTS	COLONIZING_PLANT_SYSTEM	COLONIZATION-PLANT_DERIVED_SUBSTRATE_USAGE	PLANT_DERIVED_AMINO_ACID_DEPENDENT_PATHWAYS	PLANT_DERIVED_PEPTIDE_METABOLISM	dppC->PGPT0004510	1
INDIRECT_EFFECTS	COLONIZING_PLANT_SYSTEM	COLONIZATION-PLANT_DERIVED_SUBSTRATE_USAGE	PLANT_DERIVED_AMINO_ACID_DEPENDENT_PATHWAYS	PLANT_DERIVED_PEPTIDE_METABOLISM	dppD->PGPT0004515	1
INDIRECT_EFFECTS	COLONIZING_PLANT_SYSTEM	COLONIZATION-PLANT_DERIVED_SUBSTRATE_USAGE	PLANT_DERIVED_AMINO_ACID_DEPENDENT_PATHWAYS	PLANT_DERIVED_PEPTIDE_METABOLISM	dppF->PGPT0004520	1
INDIRECT_EFFECTS	COLONIZING_PLANT_SYSTEM	COLONIZATION-PLANT_DERIVED_SUBSTRATE_USAGE	PLANT_DERIVED_AMINO_ACID_DEPENDENT_PATHWAYS	PLANT_DERIVED_PEPTIDE_METABOLISM	map->PGPT0020010	2
INDIRECT_EFFECTS	COLONIZING_PLANT_SYSTEM	COLONIZATION-PLANT_DERIVED_SUBSTRATE_USAGE	PLANT_DERIVED_AMINO_ACID_DEPENDENT_PATHWAYS	PLANT_DERIVED_PEPTIDE_METABOLISM	opaA|pepQ->PGPT0006760	1
INDIRECT_EFFECTS	COLONIZING_PLANT_SYSTEM	COLONIZATION-PLANT_DERIVED_SUBSTRATE_USAGE	PLANT_DERIVED_AMINO_ACID_DEPENDENT_PATHWAYS	PLANT_DERIVED_PEPTIDE_METABOLISM	oppA|mppA->PGPT0021015	1
INDIRECT_EFFECTS	COLONIZING_PLANT_SYSTEM	COLONIZATION-PLANT_DERIVED_SUBSTRATE_USAGE	PLANT_DERIVED_AMINO_ACID_DEPENDENT_PATHWAYS	PLANT_DERIVED_PEPTIDE_METABOLISM	pepP->PGPT0006770	1
INDIRECT_EFFECTS	COLONIZING_PLANT_SYSTEM	COLONIZATION-PLANT_DERIVED_SUBSTRATE_USAGE	PLANT_DERIVED_AMINO_ACID_DEPENDENT_PATHWAYS	PLANT_DERIVED_PEPTIDE_METABOLISM	prlC->PGPT0020985	1
INDIRECT_EFFECTS	COLONIZING_PLANT_SYSTEM	COLONIZATION-PLANT_DERIVED_SUBSTRATE_USAGE	PLANT_DERIVED_AMINO_ACID_DEPENDENT_PATHWAYS	PLANT_DERIVED_PEPTIDE_METABOLISM	ptrB->PGPT0020980	1
INDIRECT_EFFECTS	COLONIZING_PLANT_SYSTEM	COLONIZATION-PLANT_DERIVED_SUBSTRATE_USAGE	PLANT_DERIVED_AMINO_ACID_TRANSPORT	PLANT_DERIVED_ALANINE_TRANSPORT	yflA|TC_AGCS->PGPT0014405	3
INDIRECT_EFFECTS	COLONIZING_PLANT_SYSTEM	COLONIZATION-PLANT_DERIVED_SUBSTRATE_USAGE	PLANT_DERIVED_AMINO_ACID_TRANSPORT	PLANT_DERIVED_ARGININE_TRANSPORT	PA5152->PGPT0020545	1
INDIRECT_EFFECTS	COLONIZING_PLANT_SYSTEM	COLONIZATION-PLANT_DERIVED_SUBSTRATE_USAGE	PLANT_DERIVED_AMINO_ACID_TRANSPORT	PLANT_DERIVED_ARGININE_TRANSPORT	PA5153->PGPT0020530	1
INDIRECT_EFFECTS	COLONIZING_PLANT_SYSTEM	COLONIZATION-PLANT_DERIVED_SUBSTRATE_USAGE	PLANT_DERIVED_AMINO_ACID_TRANSPORT	PLANT_DERIVED_ARGININE_TRANSPORT	PA5154->PGPT0020535	1
INDIRECT_EFFECTS	COLONIZING_PLANT_SYSTEM	COLONIZATION-PLANT_DERIVED_SUBSTRATE_USAGE	PLANT_DERIVED_AMINO_ACID_TRANSPORT	PLANT_DERIVED_ARGININE_TRANSPORT	PA5155->PGPT0020540	1
INDIRECT_EFFECTS	COLONIZING_PLANT_SYSTEM	COLONIZATION-PLANT_DERIVED_SUBSTRATE_USAGE	PLANT_DERIVED_AMINO_ACID_TRANSPORT	PLANT_DERIVED_ARGININE_TRANSPORT	arcD|lysl|lysP->PGPT0020620	1
INDIRECT_EFFECTS	COLONIZING_PLANT_SYSTEM	COLONIZATION-PLANT_DERIVED_SUBSTRATE_USAGE	PLANT_DERIVED_AMINO_ACID_TRANSPORT	PLANT_DERIVED_ARGININE_TRANSPORT	lysE|argO->PGPT0020651	1
INDIRECT_EFFECTS	COLONIZING_PLANT_SYSTEM	COLONIZATION-PLANT_DERIVED_SUBSTRATE_USAGE	PLANT_DERIVED_AMINO_ACID_TRANSPORT	PLANT_DERIVED_ASPARTATE_TRANSPORT	dctA->PGPT0001450	1
INDIRECT_EFFECTS	COLONIZING_PLANT_SYSTEM	COLONIZATION-PLANT_DERIVED_SUBSTRATE_USAGE	PLANT_DERIVED_AMINO_ACID_TRANSPORT	PLANT_DERIVED_BRANCHED-CHAIN_AMINO_ACID_TRANSPORT	TC_LIVCS|brnQ->PGPT0014385	1
INDIRECT_EFFECTS	COLONIZING_PLANT_SYSTEM	COLONIZATION-PLANT_DERIVED_SUBSTRATE_USAGE	PLANT_DERIVED_AMINO_ACID_TRANSPORT	PLANT_DERIVED_BRANCHED-CHAIN_AMINO_ACID_TRANSPORT	livF->PGPT0020785	4
INDIRECT_EFFECTS	COLONIZING_PLANT_SYSTEM	COLONIZATION-PLANT_DERIVED_SUBSTRATE_USAGE	PLANT_DERIVED_AMINO_ACID_TRANSPORT	PLANT_DERIVED_BRANCHED-CHAIN_AMINO_ACID_TRANSPORT	livG->PGPT0020780	3
INDIRECT_EFFECTS	COLONIZING_PLANT_SYSTEM	COLONIZATION-PLANT_DERIVED_SUBSTRATE_USAGE	PLANT_DERIVED_AMINO_ACID_TRANSPORT	PLANT_DERIVED_BRANCHED-CHAIN_AMINO_ACID_TRANSPORT	livH->PGPT0020770	4
INDIRECT_EFFECTS	COLONIZING_PLANT_SYSTEM	COLONIZATION-PLANT_DERIVED_SUBSTRATE_USAGE	PLANT_DERIVED_AMINO_ACID_TRANSPORT	PLANT_DERIVED_BRANCHED-CHAIN_AMINO_ACID_TRANSPORT	livK->PGPT0020765	7
INDIRECT_EFFECTS	COLONIZING_PLANT_SYSTEM	COLONIZATION-PLANT_DERIVED_SUBSTRATE_USAGE	PLANT_DERIVED_AMINO_ACID_TRANSPORT	PLANT_DERIVED_BRANCHED-CHAIN_AMINO_ACID_TRANSPORT	livM->PGPT0020775	3
INDIRECT_EFFECTS	COLONIZING_PLANT_SYSTEM	COLONIZATION-PLANT_DERIVED_SUBSTRATE_USAGE	PLANT_DERIVED_AMINO_ACID_TRANSPORT	PLANT_DERIVED_BRANCHED-CHAIN_AMINO_ACID_TRANSPORT	ycsG->PGPT0020786	1
INDIRECT_EFFECTS	COLONIZING_PLANT_SYSTEM	COLONIZATION-PLANT_DERIVED_SUBSTRATE_USAGE	PLANT_DERIVED_AMINO_ACID_TRANSPORT	PLANT_DERIVED_CYSTEINE_TRANSPORT	fliY|tcyA|yckK->PGPT0015635	1
INDIRECT_EFFECTS	COLONIZING_PLANT_SYSTEM	COLONIZATION-PLANT_DERIVED_SUBSTRATE_USAGE	PLANT_DERIVED_AMINO_ACID_TRANSPORT	PLANT_DERIVED_CYSTEINE_TRANSPORT	tcyB|yecS->PGPT0020715	1
INDIRECT_EFFECTS	COLONIZING_PLANT_SYSTEM	COLONIZATION-PLANT_DERIVED_SUBSTRATE_USAGE	PLANT_DERIVED_AMINO_ACID_TRANSPORT	PLANT_DERIVED_CYSTEINE_TRANSPORT	tcyC|yecC->PGPT0020720	1
INDIRECT_EFFECTS	COLONIZING_PLANT_SYSTEM	COLONIZATION-PLANT_DERIVED_SUBSTRATE_USAGE	PLANT_DERIVED_AMINO_ACID_TRANSPORT	PLANT_DERIVED_GENERAL_AMINO_ACID_TRANSPORT	TC_APA|yhdG->PGPT0020810	2
INDIRECT_EFFECTS	COLONIZING_PLANT_SYSTEM	COLONIZATION-PLANT_DERIVED_SUBSTRATE_USAGE	PLANT_DERIVED_AMINO_ACID_TRANSPORT	PLANT_DERIVED_GENERAL_AMINO_ACID_TRANSPORT	aroP->PGPT0020807	1
INDIRECT_EFFECTS	COLONIZING_PLANT_SYSTEM	COLONIZATION-PLANT_DERIVED_SUBSTRATE_USAGE	PLANT_DERIVED_AMINO_ACID_TRANSPORT	PLANT_DERIVED_GENERAL_AMINO_ACID_TRANSPORT	yuiF->PGPT0020805	1
INDIRECT_EFFECTS	COLONIZING_PLANT_SYSTEM	COLONIZATION-PLANT_DERIVED_SUBSTRATE_USAGE	PLANT_DERIVED_AMINO_ACID_TRANSPORT	PLANT_DERIVED_GLUTAMATE_TRANSPORT	aauR->PGPT0000800	1
INDIRECT_EFFECTS	COLONIZING_PLANT_SYSTEM	COLONIZATION-PLANT_DERIVED_SUBSTRATE_USAGE	PLANT_DERIVED_AMINO_ACID_TRANSPORT	PLANT_DERIVED_GLUTAMATE_TRANSPORT	aauS->PGPT0000790	1
INDIRECT_EFFECTS	COLONIZING_PLANT_SYSTEM	COLONIZATION-PLANT_DERIVED_SUBSTRATE_USAGE	PLANT_DERIVED_AMINO_ACID_TRANSPORT	PLANT_DERIVED_GLUTAMATE_TRANSPORT	gltS->PGPT0000810	1
INDIRECT_EFFECTS	COLONIZING_PLANT_SYSTEM	COLONIZATION-PLANT_DERIVED_SUBSTRATE_USAGE	PLANT_DERIVED_AMINO_ACID_TRANSPORT	PLANT_DERIVED_GLUTAMATE_TRANSPORT	ntrA|rpoN->PGPT0000795	1
INDIRECT_EFFECTS	COLONIZING_PLANT_SYSTEM	COLONIZATION-PLANT_DERIVED_SUBSTRATE_USAGE	PLANT_DERIVED_AMINO_ACID_TRANSPORT	PLANT_DERIVED_GLYCINE_TRANSPORT	yflA|TC_AGCS->PGPT0014405	3
INDIRECT_EFFECTS	COLONIZING_PLANT_SYSTEM	COLONIZATION-PLANT_DERIVED_SUBSTRATE_USAGE	PLANT_DERIVED_AMINO_ACID_TRANSPORT	PLANT_DERIVED_HISTIDINE_TRANSPORT	PA5152->PGPT0020545	1
INDIRECT_EFFECTS	COLONIZING_PLANT_SYSTEM	COLONIZATION-PLANT_DERIVED_SUBSTRATE_USAGE	PLANT_DERIVED_AMINO_ACID_TRANSPORT	PLANT_DERIVED_HISTIDINE_TRANSPORT	PA5153->PGPT0020530	1
INDIRECT_EFFECTS	COLONIZING_PLANT_SYSTEM	COLONIZATION-PLANT_DERIVED_SUBSTRATE_USAGE	PLANT_DERIVED_AMINO_ACID_TRANSPORT	PLANT_DERIVED_HISTIDINE_TRANSPORT	PA5154->PGPT0020535	1
INDIRECT_EFFECTS	COLONIZING_PLANT_SYSTEM	COLONIZATION-PLANT_DERIVED_SUBSTRATE_USAGE	PLANT_DERIVED_AMINO_ACID_TRANSPORT	PLANT_DERIVED_HISTIDINE_TRANSPORT	PA5155->PGPT0020540	1
INDIRECT_EFFECTS	COLONIZING_PLANT_SYSTEM	COLONIZATION-PLANT_DERIVED_SUBSTRATE_USAGE	PLANT_DERIVED_AMINO_ACID_TRANSPORT	PLANT_DERIVED_L-AMINO_ACID_TRANSPORT	aapJ|bztA->PGPT0020815	1
INDIRECT_EFFECTS	COLONIZING_PLANT_SYSTEM	COLONIZATION-PLANT_DERIVED_SUBSTRATE_USAGE	PLANT_DERIVED_AMINO_ACID_TRANSPORT	PLANT_DERIVED_L-AMINO_ACID_TRANSPORT	aapM|bztC->PGPT0020825	1
INDIRECT_EFFECTS	COLONIZING_PLANT_SYSTEM	COLONIZATION-PLANT_DERIVED_SUBSTRATE_USAGE	PLANT_DERIVED_AMINO_ACID_TRANSPORT	PLANT_DERIVED_L-AMINO_ACID_TRANSPORT	aapP|bztD->PGPT0020830	1
INDIRECT_EFFECTS	COLONIZING_PLANT_SYSTEM	COLONIZATION-PLANT_DERIVED_SUBSTRATE_USAGE	PLANT_DERIVED_AMINO_ACID_TRANSPORT	PLANT_DERIVED_L-AMINO_ACID_TRANSPORT	aapQ|bztB->PGPT0020820	1
INDIRECT_EFFECTS	COLONIZING_PLANT_SYSTEM	COLONIZATION-PLANT_DERIVED_SUBSTRATE_USAGE	PLANT_DERIVED_AMINO_ACID_TRANSPORT	PLANT_DERIVED_LYSINE_TRANSPORT	PA5152->PGPT0020545	1
INDIRECT_EFFECTS	COLONIZING_PLANT_SYSTEM	COLONIZATION-PLANT_DERIVED_SUBSTRATE_USAGE	PLANT_DERIVED_AMINO_ACID_TRANSPORT	PLANT_DERIVED_LYSINE_TRANSPORT	PA5153->PGPT0020530	1
INDIRECT_EFFECTS	COLONIZING_PLANT_SYSTEM	COLONIZATION-PLANT_DERIVED_SUBSTRATE_USAGE	PLANT_DERIVED_AMINO_ACID_TRANSPORT	PLANT_DERIVED_LYSINE_TRANSPORT	PA5154->PGPT0020535	1
INDIRECT_EFFECTS	COLONIZING_PLANT_SYSTEM	COLONIZATION-PLANT_DERIVED_SUBSTRATE_USAGE	PLANT_DERIVED_AMINO_ACID_TRANSPORT	PLANT_DERIVED_LYSINE_TRANSPORT	PA5155->PGPT0020540	1
INDIRECT_EFFECTS	COLONIZING_PLANT_SYSTEM	COLONIZATION-PLANT_DERIVED_SUBSTRATE_USAGE	PLANT_DERIVED_AMINO_ACID_TRANSPORT	PLANT_DERIVED_LYSINE_TRANSPORT	arcD|lysl|lysP->PGPT0020620	1
INDIRECT_EFFECTS	COLONIZING_PLANT_SYSTEM	COLONIZATION-PLANT_DERIVED_SUBSTRATE_USAGE	PLANT_DERIVED_AMINO_ACID_TRANSPORT	PLANT_DERIVED_LYSINE_TRANSPORT	lysE|argO->PGPT0020651	1
INDIRECT_EFFECTS	COLONIZING_PLANT_SYSTEM	COLONIZATION-PLANT_DERIVED_SUBSTRATE_USAGE	PLANT_DERIVED_AMINO_ACID_TRANSPORT	PLANT_DERIVED_METHIONINE_TRANSPORT	metI->PGPT0020515	1
INDIRECT_EFFECTS	COLONIZING_PLANT_SYSTEM	COLONIZATION-PLANT_DERIVED_SUBSTRATE_USAGE	PLANT_DERIVED_AMINO_ACID_TRANSPORT	PLANT_DERIVED_METHIONINE_TRANSPORT	metN->PGPT0020520	2
INDIRECT_EFFECTS	COLONIZING_PLANT_SYSTEM	COLONIZATION-PLANT_DERIVED_SUBSTRATE_USAGE	PLANT_DERIVED_AMINO_ACID_TRANSPORT	PLANT_DERIVED_METHIONINE_TRANSPORT	metQ->PGPT0020510	1
INDIRECT_EFFECTS	COLONIZING_PLANT_SYSTEM	COLONIZATION-PLANT_DERIVED_SUBSTRATE_USAGE	PLANT_DERIVED_AMINO_ACID_TRANSPORT	PLANT_DERIVED_POLAR_AMINO_ACID_TRANSPORT	ABC_PA_A->PGPT0020790	3
INDIRECT_EFFECTS	COLONIZING_PLANT_SYSTEM	COLONIZATION-PLANT_DERIVED_SUBSTRATE_USAGE	PLANT_DERIVED_AMINO_ACID_TRANSPORT	PLANT_DERIVED_POLAR_AMINO_ACID_TRANSPORT	ABC_PA_P->PGPT0020795	6
INDIRECT_EFFECTS	COLONIZING_PLANT_SYSTEM	COLONIZATION-PLANT_DERIVED_SUBSTRATE_USAGE	PLANT_DERIVED_AMINO_ACID_TRANSPORT	PLANT_DERIVED_POLAR_AMINO_ACID_TRANSPORT	ABC_PA_S->PGPT0020800	17
INDIRECT_EFFECTS	COLONIZING_PLANT_SYSTEM	COLONIZATION-PLANT_DERIVED_SUBSTRATE_USAGE	PLANT_DERIVED_AMINO_ACID_TRANSPORT	PLANT_DERIVED_PROLINE_TRANSPORT	TC_SSS|yerK|opuE->PGPT0013955	2
INDIRECT_EFFECTS	COLONIZING_PLANT_SYSTEM	COLONIZATION-PLANT_DERIVED_SUBSTRATE_USAGE	PLANT_DERIVED_AMINO_ACID_TRANSPORT	PLANT_DERIVED_PROLINE_TRANSPORT	gbuC|proX->PGPT0013640	1
INDIRECT_EFFECTS	COLONIZING_PLANT_SYSTEM	COLONIZATION-PLANT_DERIVED_SUBSTRATE_USAGE	PLANT_DERIVED_AMINO_ACID_TRANSPORT	PLANT_DERIVED_PROLINE_TRANSPORT	putP|ycgO->PGPT0013970	2
INDIRECT_EFFECTS	COLONIZING_PLANT_SYSTEM	COLONIZATION-PLANT_DERIVED_SUBSTRATE_USAGE	PLANT_DERIVED_AMINO_ACID_UTILIZATION	PLANT_DERIVED_ALANINE_DEGRADATION	alaA->PGPT0001880	1
INDIRECT_EFFECTS	COLONIZING_PLANT_SYSTEM	COLONIZATION-PLANT_DERIVED_SUBSTRATE_USAGE	PLANT_DERIVED_AMINO_ACID_UTILIZATION	PLANT_DERIVED_ALANINE_DEGRADATION	alr->PGPT0020040	1
INDIRECT_EFFECTS	COLONIZING_PLANT_SYSTEM	COLONIZATION-PLANT_DERIVED_SUBSTRATE_USAGE	PLANT_DERIVED_AMINO_ACID_UTILIZATION	PLANT_DERIVED_ALANINE_DEGRADATION	ddl->PGPT0020050	1
INDIRECT_EFFECTS	COLONIZING_PLANT_SYSTEM	COLONIZATION-PLANT_DERIVED_SUBSTRATE_USAGE	PLANT_DERIVED_AMINO_ACID_UTILIZATION	PLANT_DERIVED_ARGININE_DEGRADATION	adiA->PGPT0012235	1
INDIRECT_EFFECTS	COLONIZING_PLANT_SYSTEM	COLONIZATION-PLANT_DERIVED_SUBSTRATE_USAGE	PLANT_DERIVED_AMINO_ACID_UTILIZATION	PLANT_DERIVED_ARGININE_DEGRADATION	arcA->PGPT0020075	1
INDIRECT_EFFECTS	COLONIZING_PLANT_SYSTEM	COLONIZATION-PLANT_DERIVED_SUBSTRATE_USAGE	PLANT_DERIVED_AMINO_ACID_UTILIZATION	PLANT_DERIVED_ARGININE_DEGRADATION	arcB|argF|argI->PGPT0020080	2
INDIRECT_EFFECTS	COLONIZING_PLANT_SYSTEM	COLONIZATION-PLANT_DERIVED_SUBSTRATE_USAGE	PLANT_DERIVED_AMINO_ACID_UTILIZATION	PLANT_DERIVED_ARGININE_DEGRADATION	arcC->PGPT0020085	1
INDIRECT_EFFECTS	COLONIZING_PLANT_SYSTEM	COLONIZATION-PLANT_DERIVED_SUBSTRATE_USAGE	PLANT_DERIVED_AMINO_ACID_UTILIZATION	PLANT_DERIVED_ARGININE_DEGRADATION	astE->PGPT0020091	1
INDIRECT_EFFECTS	COLONIZING_PLANT_SYSTEM	COLONIZATION-PLANT_DERIVED_SUBSTRATE_USAGE	PLANT_DERIVED_AMINO_ACID_UTILIZATION	PLANT_DERIVED_ARGININE_DEGRADATION	speA->PGPT0007770	1
INDIRECT_EFFECTS	COLONIZING_PLANT_SYSTEM	COLONIZATION-PLANT_DERIVED_SUBSTRATE_USAGE	PLANT_DERIVED_AMINO_ACID_UTILIZATION	PLANT_DERIVED_ASPARAGINE_DEGRADATION	EC_3_5_1_1|ansA|ansB->PGPT0020180	1
INDIRECT_EFFECTS	COLONIZING_PLANT_SYSTEM	COLONIZATION-PLANT_DERIVED_SUBSTRATE_USAGE	PLANT_DERIVED_AMINO_ACID_UTILIZATION	PLANT_DERIVED_ASPARAGINE_DEGRADATION	asnB->PGPT0020150	1
INDIRECT_EFFECTS	COLONIZING_PLANT_SYSTEM	COLONIZATION-PLANT_DERIVED_SUBSTRATE_USAGE	PLANT_DERIVED_AMINO_ACID_UTILIZATION	PLANT_DERIVED_ASPARTATE_DEGRADATION	argG->PGPT0020130	1
INDIRECT_EFFECTS	COLONIZING_PLANT_SYSTEM	COLONIZATION-PLANT_DERIVED_SUBSTRATE_USAGE	PLANT_DERIVED_AMINO_ACID_UTILIZATION	PLANT_DERIVED_ASPARTATE_DEGRADATION	asnB->PGPT0020150	1
INDIRECT_EFFECTS	COLONIZING_PLANT_SYSTEM	COLONIZATION-PLANT_DERIVED_SUBSTRATE_USAGE	PLANT_DERIVED_AMINO_ACID_UTILIZATION	PLANT_DERIVED_ASPARTATE_DEGRADATION	aspA->PGPT0020125	1
INDIRECT_EFFECTS	COLONIZING_PLANT_SYSTEM	COLONIZATION-PLANT_DERIVED_SUBSTRATE_USAGE	PLANT_DERIVED_AMINO_ACID_UTILIZATION	PLANT_DERIVED_ASPARTATE_DEGRADATION	aspC->PGPT0020115	1
INDIRECT_EFFECTS	COLONIZING_PLANT_SYSTEM	COLONIZATION-PLANT_DERIVED_SUBSTRATE_USAGE	PLANT_DERIVED_AMINO_ACID_UTILIZATION	PLANT_DERIVED_ASPARTATE_DEGRADATION	hom->PGPT0020155	1
INDIRECT_EFFECTS	COLONIZING_PLANT_SYSTEM	COLONIZATION-PLANT_DERIVED_SUBSTRATE_USAGE	PLANT_DERIVED_AMINO_ACID_UTILIZATION	PLANT_DERIVED_ASPARTATE_DEGRADATION	lysC->PGPT0014040	2
INDIRECT_EFFECTS	COLONIZING_PLANT_SYSTEM	COLONIZATION-PLANT_DERIVED_SUBSTRATE_USAGE	PLANT_DERIVED_AMINO_ACID_UTILIZATION	PLANT_DERIVED_ASPARTATE_DEGRADATION	nadB->PGPT0013355	1
INDIRECT_EFFECTS	COLONIZING_PLANT_SYSTEM	COLONIZATION-PLANT_DERIVED_SUBSTRATE_USAGE	PLANT_DERIVED_AMINO_ACID_UTILIZATION	PLANT_DERIVED_ASPARTATE_DEGRADATION	panD->PGPT0008890	1
INDIRECT_EFFECTS	COLONIZING_PLANT_SYSTEM	COLONIZATION-PLANT_DERIVED_SUBSTRATE_USAGE	PLANT_DERIVED_AMINO_ACID_UTILIZATION	PLANT_DERIVED_ASPARTATE_DEGRADATION	purA->PGPT0020140	1
INDIRECT_EFFECTS	COLONIZING_PLANT_SYSTEM	COLONIZATION-PLANT_DERIVED_SUBSTRATE_USAGE	PLANT_DERIVED_AMINO_ACID_UTILIZATION	PLANT_DERIVED_CYSTEINE_DEGRADATION|CONVERSION	aspC->PGPT0020115	1
INDIRECT_EFFECTS	COLONIZING_PLANT_SYSTEM	COLONIZATION-PLANT_DERIVED_SUBSTRATE_USAGE	PLANT_DERIVED_AMINO_ACID_UTILIZATION	PLANT_DERIVED_CYSTEINE_DEGRADATION|CONVERSION	cysK->PGPT0002810	1
INDIRECT_EFFECTS	COLONIZING_PLANT_SYSTEM	COLONIZATION-PLANT_DERIVED_SUBSTRATE_USAGE	PLANT_DERIVED_AMINO_ACID_UTILIZATION	PLANT_DERIVED_CYSTEINE_DEGRADATION|CONVERSION	nifS|iscS->PGPT0000065	1
INDIRECT_EFFECTS	COLONIZING_PLANT_SYSTEM	COLONIZATION-PLANT_DERIVED_SUBSTRATE_USAGE	PLANT_DERIVED_AMINO_ACID_UTILIZATION	PLANT_DERIVED_CYSTEINE_DEGRADATION|CONVERSION	sseA->PGPT0002045	3
INDIRECT_EFFECTS	COLONIZING_PLANT_SYSTEM	COLONIZATION-PLANT_DERIVED_SUBSTRATE_USAGE	PLANT_DERIVED_AMINO_ACID_UTILIZATION	PLANT_DERIVED_CYSTEINE_DEGRADATION|CONVERSION	sufS->PGPT0020195	2
INDIRECT_EFFECTS	COLONIZING_PLANT_SYSTEM	COLONIZATION-PLANT_DERIVED_SUBSTRATE_USAGE	PLANT_DERIVED_AMINO_ACID_UTILIZATION	PLANT_DERIVED_D-AMINO_ACID_DEGRADATION	dadA->PGPT0020315	2
INDIRECT_EFFECTS	COLONIZING_PLANT_SYSTEM	COLONIZATION-PLANT_DERIVED_SUBSTRATE_USAGE	PLANT_DERIVED_AMINO_ACID_UTILIZATION	PLANT_DERIVED_GLUTAMATE_DEGRADATION|CONVERSION	glnA->PGPT0000645	3
INDIRECT_EFFECTS	COLONIZING_PLANT_SYSTEM	COLONIZATION-PLANT_DERIVED_SUBSTRATE_USAGE	PLANT_DERIVED_AMINO_ACID_UTILIZATION	PLANT_DERIVED_GLUTAMATE_DEGRADATION|CONVERSION	murI->PGPT0020200	1
INDIRECT_EFFECTS	COLONIZING_PLANT_SYSTEM	COLONIZATION-PLANT_DERIVED_SUBSTRATE_USAGE	PLANT_DERIVED_AMINO_ACID_UTILIZATION	PLANT_DERIVED_GLUTAMATE_DEGRADATION|CONVERSION	putA->PGPT0020210	1
INDIRECT_EFFECTS	COLONIZING_PLANT_SYSTEM	COLONIZATION-PLANT_DERIVED_SUBSTRATE_USAGE	PLANT_DERIVED_AMINO_ACID_UTILIZATION	PLANT_DERIVED_GLUTAMINE_DEGRADATION	glmS|nodM->PGPT0017630	1
INDIRECT_EFFECTS	COLONIZING_PLANT_SYSTEM	COLONIZATION-PLANT_DERIVED_SUBSTRATE_USAGE	PLANT_DERIVED_AMINO_ACID_UTILIZATION	PLANT_DERIVED_GLUTAMINE_DEGRADATION	glsA->PGPT0020215	1
INDIRECT_EFFECTS	COLONIZING_PLANT_SYSTEM	COLONIZATION-PLANT_DERIVED_SUBSTRATE_USAGE	PLANT_DERIVED_AMINO_ACID_UTILIZATION	PLANT_DERIVED_GLUTAMINE_DEGRADATION	gltB->PGPT0000635	1
INDIRECT_EFFECTS	COLONIZING_PLANT_SYSTEM	COLONIZATION-PLANT_DERIVED_SUBSTRATE_USAGE	PLANT_DERIVED_AMINO_ACID_UTILIZATION	PLANT_DERIVED_GLUTAMINE_DEGRADATION	gltD->PGPT0000640	1
INDIRECT_EFFECTS	COLONIZING_PLANT_SYSTEM	COLONIZATION-PLANT_DERIVED_SUBSTRATE_USAGE	PLANT_DERIVED_AMINO_ACID_UTILIZATION	PLANT_DERIVED_GLUTAMINE_DEGRADATION	purF->PGPT0020225	1
INDIRECT_EFFECTS	COLONIZING_PLANT_SYSTEM	COLONIZATION-PLANT_DERIVED_SUBSTRATE_USAGE	PLANT_DERIVED_AMINO_ACID_UTILIZATION	PLANT_DERIVED_GLYCINE_DEGRADATION	gcvP->PGPT0020480	1
INDIRECT_EFFECTS	COLONIZING_PLANT_SYSTEM	COLONIZATION-PLANT_DERIVED_SUBSTRATE_USAGE	PLANT_DERIVED_AMINO_ACID_UTILIZATION	PLANT_DERIVED_GLYCINE_DEGRADATION	gcvT->PGPT0008130	1
INDIRECT_EFFECTS	COLONIZING_PLANT_SYSTEM	COLONIZATION-PLANT_DERIVED_SUBSTRATE_USAGE	PLANT_DERIVED_AMINO_ACID_UTILIZATION	PLANT_DERIVED_GLYCINE_DEGRADATION	glyA->PGPT0008090	1
INDIRECT_EFFECTS	COLONIZING_PLANT_SYSTEM	COLONIZATION-PLANT_DERIVED_SUBSTRATE_USAGE	PLANT_DERIVED_AMINO_ACID_UTILIZATION	PLANT_DERIVED_GLYCINE_DEGRADATION	ltaE->PGPT0020465	2
INDIRECT_EFFECTS	COLONIZING_PLANT_SYSTEM	COLONIZATION-PLANT_DERIVED_SUBSTRATE_USAGE	PLANT_DERIVED_AMINO_ACID_UTILIZATION	PLANT_DERIVED_GLYCINE_DEGRADATION	sgaA->PGPT0001920	1
INDIRECT_EFFECTS	COLONIZING_PLANT_SYSTEM	COLONIZATION-PLANT_DERIVED_SUBSTRATE_USAGE	PLANT_DERIVED_AMINO_ACID_UTILIZATION	PLANT_DERIVED_GLYCINE_DEGRADATION	thiG->PGPT0008965	1
INDIRECT_EFFECTS	COLONIZING_PLANT_SYSTEM	COLONIZATION-PLANT_DERIVED_SUBSTRATE_USAGE	PLANT_DERIVED_AMINO_ACID_UTILIZATION	PLANT_DERIVED_GLYCINE_DEGRADATION	thiO->PGPT0008955	1
INDIRECT_EFFECTS	COLONIZING_PLANT_SYSTEM	COLONIZATION-PLANT_DERIVED_SUBSTRATE_USAGE	PLANT_DERIVED_AMINO_ACID_UTILIZATION	PLANT_DERIVED_HISTIDINE_DEGRADATION	egtD->PGPT0020260	1
INDIRECT_EFFECTS	COLONIZING_PLANT_SYSTEM	COLONIZATION-PLANT_DERIVED_SUBSTRATE_USAGE	PLANT_DERIVED_AMINO_ACID_UTILIZATION	PLANT_DERIVED_HISTIDINE_DEGRADATION	hutH->PGPT0020230	1
INDIRECT_EFFECTS	COLONIZING_PLANT_SYSTEM	COLONIZATION-PLANT_DERIVED_SUBSTRATE_USAGE	PLANT_DERIVED_AMINO_ACID_UTILIZATION	PLANT_DERIVED_LEUCINE_DEGRADATION	ilvE->PGPT0008860	1
INDIRECT_EFFECTS	COLONIZING_PLANT_SYSTEM	COLONIZATION-PLANT_DERIVED_SUBSTRATE_USAGE	PLANT_DERIVED_AMINO_ACID_UTILIZATION	PLANT_DERIVED_LEUCINE_DEGRADATION	ldh|leu->PGPT0020320	1
INDIRECT_EFFECTS	COLONIZING_PLANT_SYSTEM	COLONIZATION-PLANT_DERIVED_SUBSTRATE_USAGE	PLANT_DERIVED_AMINO_ACID_UTILIZATION	PLANT_DERIVED_METHIONINE_DEGRADATION	map->PGPT0020010	2
INDIRECT_EFFECTS	COLONIZING_PLANT_SYSTEM	COLONIZATION-PLANT_DERIVED_SUBSTRATE_USAGE	PLANT_DERIVED_AMINO_ACID_UTILIZATION	PLANT_DERIVED_METHIONINE_DEGRADATION	mdeA->PGPT0020020	1
INDIRECT_EFFECTS	COLONIZING_PLANT_SYSTEM	COLONIZATION-PLANT_DERIVED_SUBSTRATE_USAGE	PLANT_DERIVED_AMINO_ACID_UTILIZATION	PLANT_DERIVED_METHIONINE_DEGRADATION	metK->PGPT0020000	1
INDIRECT_EFFECTS	COLONIZING_PLANT_SYSTEM	COLONIZATION-PLANT_DERIVED_SUBSTRATE_USAGE	PLANT_DERIVED_AMINO_ACID_UTILIZATION	PLANT_DERIVED_METHIONINE_DEGRADATION	ridA|tdcF->PGPT0020030	4
INDIRECT_EFFECTS	COLONIZING_PLANT_SYSTEM	COLONIZATION-PLANT_DERIVED_SUBSTRATE_USAGE	PLANT_DERIVED_AMINO_ACID_UTILIZATION	PLANT_DERIVED_METHIONINE_DEGRADATION	ybdL->PGPT0020025	1
INDIRECT_EFFECTS	COLONIZING_PLANT_SYSTEM	COLONIZATION-PLANT_DERIVED_SUBSTRATE_USAGE	PLANT_DERIVED_AMINO_ACID_UTILIZATION	PLANT_DERIVED_PHENYLALANINE_DEGRADATION	aspC->PGPT0020115	1
INDIRECT_EFFECTS	COLONIZING_PLANT_SYSTEM	COLONIZATION-PLANT_DERIVED_SUBSTRATE_USAGE	PLANT_DERIVED_AMINO_ACID_UTILIZATION	PLANT_DERIVED_PHENYLALANINE_DEGRADATION	dadA->PGPT0020315	2
INDIRECT_EFFECTS	COLONIZING_PLANT_SYSTEM	COLONIZATION-PLANT_DERIVED_SUBSTRATE_USAGE	PLANT_DERIVED_AMINO_ACID_UTILIZATION	PLANT_DERIVED_PHENYLALANINE_DEGRADATION	hisC->PGPT0020305	2
INDIRECT_EFFECTS	COLONIZING_PLANT_SYSTEM	COLONIZATION-PLANT_DERIVED_SUBSTRATE_USAGE	PLANT_DERIVED_AMINO_ACID_UTILIZATION	PLANT_DERIVED_PHENYLALANINE_DEGRADATION	ilvE->PGPT0008860	1
INDIRECT_EFFECTS	COLONIZING_PLANT_SYSTEM	COLONIZATION-PLANT_DERIVED_SUBSTRATE_USAGE	PLANT_DERIVED_AMINO_ACID_UTILIZATION	PLANT_DERIVED_PHENYLALANINE_DEGRADATION	katG->PGPT0013165	1
INDIRECT_EFFECTS	COLONIZING_PLANT_SYSTEM	COLONIZATION-PLANT_DERIVED_SUBSTRATE_USAGE	PLANT_DERIVED_AMINO_ACID_UTILIZATION	PLANT_DERIVED_PHENYLALANINE_DEGRADATION	phhA->PGPT0020295	1
INDIRECT_EFFECTS	COLONIZING_PLANT_SYSTEM	COLONIZATION-PLANT_DERIVED_SUBSTRATE_USAGE	PLANT_DERIVED_AMINO_ACID_UTILIZATION	PLANT_DERIVED_PHENYLALANINE_DEGRADATION	tyrB->PGPT0020310	1
INDIRECT_EFFECTS	COLONIZING_PLANT_SYSTEM	COLONIZATION-PLANT_DERIVED_SUBSTRATE_USAGE	PLANT_DERIVED_AMINO_ACID_UTILIZATION	PLANT_DERIVED_PROLINE_DEGRADATION	proC->PGPT0014225	1
INDIRECT_EFFECTS	COLONIZING_PLANT_SYSTEM	COLONIZATION-PLANT_DERIVED_SUBSTRATE_USAGE	PLANT_DERIVED_AMINO_ACID_UTILIZATION	PLANT_DERIVED_PROLINE_DEGRADATION	putA->PGPT0020210	1
INDIRECT_EFFECTS	COLONIZING_PLANT_SYSTEM	COLONIZATION-PLANT_DERIVED_SUBSTRATE_USAGE	PLANT_DERIVED_AMINO_ACID_UTILIZATION	PLANT_DERIVED_SERINE_DEGRADATION	cysE->PGPT0020265	2
INDIRECT_EFFECTS	COLONIZING_PLANT_SYSTEM	COLONIZATION-PLANT_DERIVED_SUBSTRATE_USAGE	PLANT_DERIVED_AMINO_ACID_UTILIZATION	PLANT_DERIVED_SERINE_DEGRADATION	cysM->PGPT0002820	1
INDIRECT_EFFECTS	COLONIZING_PLANT_SYSTEM	COLONIZATION-PLANT_DERIVED_SUBSTRATE_USAGE	PLANT_DERIVED_AMINO_ACID_UTILIZATION	PLANT_DERIVED_SERINE_DEGRADATION	hom->PGPT0020155	1
INDIRECT_EFFECTS	COLONIZING_PLANT_SYSTEM	COLONIZATION-PLANT_DERIVED_SUBSTRATE_USAGE	PLANT_DERIVED_AMINO_ACID_UTILIZATION	PLANT_DERIVED_SERINE_DEGRADATION	thrB2->PGPT0020285	1
INDIRECT_EFFECTS	COLONIZING_PLANT_SYSTEM	COLONIZATION-PLANT_DERIVED_SUBSTRATE_USAGE	PLANT_DERIVED_AMINO_ACID_UTILIZATION	PLANT_DERIVED_SERINE_DEGRADATION	thrC->PGPT0009175	1
INDIRECT_EFFECTS	COLONIZING_PLANT_SYSTEM	COLONIZATION-PLANT_DERIVED_SUBSTRATE_USAGE	PLANT_DERIVED_AMINO_ACID_UTILIZATION	PLANT_DERIVED_SERINE_DEGRADATION	trhH->PGPT0020280	1
INDIRECT_EFFECTS	COLONIZING_PLANT_SYSTEM	COLONIZATION-PLANT_DERIVED_SUBSTRATE_USAGE	PLANT_DERIVED_AMINO_ACID_UTILIZATION	PLANT_DERIVED_THREONINE_DEGRADATION	ilvA|tdcB->PGPT0001960	2
INDIRECT_EFFECTS	COLONIZING_PLANT_SYSTEM	COLONIZATION-PLANT_DERIVED_SUBSTRATE_USAGE	PLANT_DERIVED_AMINO_ACID_UTILIZATION	PLANT_DERIVED_THREONINE_DEGRADATION	ltaE->PGPT0020465	2
INDIRECT_EFFECTS	COLONIZING_PLANT_SYSTEM	COLONIZATION-PLANT_DERIVED_SUBSTRATE_USAGE	PLANT_DERIVED_AMINO_ACID_UTILIZATION	PLANT_DERIVED_TRYPTOPHANE_DEGRADATION	aspC->PGPT0020115	1
INDIRECT_EFFECTS	COLONIZING_PLANT_SYSTEM	COLONIZATION-PLANT_DERIVED_SUBSTRATE_USAGE	PLANT_DERIVED_AMINO_ACID_UTILIZATION	PLANT_DERIVED_TYROSINE_DEGRADATION	aspC->PGPT0020115	1
INDIRECT_EFFECTS	COLONIZING_PLANT_SYSTEM	COLONIZATION-PLANT_DERIVED_SUBSTRATE_USAGE	PLANT_DERIVED_AMINO_ACID_UTILIZATION	PLANT_DERIVED_TYROSINE_DEGRADATION	hisC->PGPT0020305	2
INDIRECT_EFFECTS	COLONIZING_PLANT_SYSTEM	COLONIZATION-PLANT_DERIVED_SUBSTRATE_USAGE	PLANT_DERIVED_AMINO_ACID_UTILIZATION	PLANT_DERIVED_TYROSINE_DEGRADATION	hppD->PGPT0009480	1
INDIRECT_EFFECTS	COLONIZING_PLANT_SYSTEM	COLONIZATION-PLANT_DERIVED_SUBSTRATE_USAGE	PLANT_DERIVED_AMINO_ACID_UTILIZATION	PLANT_DERIVED_TYROSINE_DEGRADATION	tyrB->PGPT0020310	1
INDIRECT_EFFECTS	COLONIZING_PLANT_SYSTEM	COLONIZATION-PLANT_DERIVED_SUBSTRATE_USAGE	PLANT_DERIVED_AMINO_ACID_UTILIZATION	PLANT_DERIVED_VALINE_DEGRADATION	ilvE->PGPT0008860	1
INDIRECT_EFFECTS	COLONIZING_PLANT_SYSTEM	COLONIZATION-PLANT_DERIVED_SUBSTRATE_USAGE	PLANT_DERIVED_AMINO|NUCLEOTIDE_SUGAR_UTILIZATION	PLANT_DERIVED_GLUCOSAMINE|GLUCOSAMINATE_DEGRADATION	glmM->PGPT0018950	1
INDIRECT_EFFECTS	COLONIZING_PLANT_SYSTEM	COLONIZATION-PLANT_DERIVED_SUBSTRATE_USAGE	PLANT_DERIVED_AMINO|NUCLEOTIDE_SUGAR_UTILIZATION	PLANT_DERIVED_GLUCOSAMINE|GLUCOSAMINATE_DEGRADATION	glmU->PGPT0018955	1
INDIRECT_EFFECTS	COLONIZING_PLANT_SYSTEM	COLONIZATION-PLANT_DERIVED_SUBSTRATE_USAGE	PLANT_DERIVED_AMINO|NUCLEOTIDE_SUGAR_UTILIZATION	PLANT_DERIVED_GLUCOSAMINE|GLUCOSAMINATE_DEGRADATION	pseB|wbjB->PGPT0018935	1
INDIRECT_EFFECTS	COLONIZING_PLANT_SYSTEM	COLONIZATION-PLANT_DERIVED_SUBSTRATE_USAGE	PLANT_DERIVED_AMINO|NUCLEOTIDE_SUGAR_UTILIZATION	PLANT_DERIVED_GLUCOSAMINE|GLUCOSAMINATE_DEGRADATION	wbpP->PGPT0018910	1
INDIRECT_EFFECTS	COLONIZING_PLANT_SYSTEM	COLONIZATION-PLANT_DERIVED_SUBSTRATE_USAGE	PLANT_DERIVED_AMINO|NUCLEOTIDE_SUGAR_UTILIZATION	PLANT_DERIVED_MURAMATE_DEGRADATION	amgK->PGPT0019050	2
INDIRECT_EFFECTS	COLONIZING_PLANT_SYSTEM	COLONIZATION-PLANT_DERIVED_SUBSTRATE_USAGE	PLANT_DERIVED_AMINO|NUCLEOTIDE_SUGAR_UTILIZATION	PLANT_DERIVED_MURAMATE_DEGRADATION	mupP->PGPT0019045	1
INDIRECT_EFFECTS	COLONIZING_PLANT_SYSTEM	COLONIZATION-PLANT_DERIVED_SUBSTRATE_USAGE	PLANT_DERIVED_AMINO|NUCLEOTIDE_SUGAR_UTILIZATION	PLANT_DERIVED_MURAMATE_DEGRADATION	murU->PGPT0019055	1
INDIRECT_EFFECTS	COLONIZING_PLANT_SYSTEM	COLONIZATION-PLANT_DERIVED_SUBSTRATE_USAGE	PLANT_DERIVED_AMINO|NUCLEOTIDE_SUGAR_UTILIZATION	PLANT_DERIVED_NDP-GLUCOSE-GLUCURONATE_DEGRADATION	ugd|tuaD->PGPT0017855	1
INDIRECT_EFFECTS	COLONIZING_PLANT_SYSTEM	COLONIZATION-PLANT_DERIVED_SUBSTRATE_USAGE	PLANT_DERIVED_AROMATIC|PHENOLIC_COMPOUND_UTILIZATION	PLANT_DERIVED_AMINOBENZOATE_UTILIZATION	ligI->PGPT0005265	1
INDIRECT_EFFECTS	COLONIZING_PLANT_SYSTEM	COLONIZATION-PLANT_DERIVED_SUBSTRATE_USAGE	PLANT_DERIVED_AROMATIC|PHENOLIC_COMPOUND_UTILIZATION	PLANT_DERIVED_BENZENE|PHENOL_DEGRADATION	dmpP|poxF|tomA5->PGPT0005360	1
INDIRECT_EFFECTS	COLONIZING_PLANT_SYSTEM	COLONIZATION-PLANT_DERIVED_SUBSTRATE_USAGE	PLANT_DERIVED_AROMATIC|PHENOLIC_COMPOUND_UTILIZATION	PLANT_DERIVED_BENZENE|PHENOL_DEGRADATION	ubiX|bsdB->PGPT0009565	2
INDIRECT_EFFECTS	COLONIZING_PLANT_SYSTEM	COLONIZATION-PLANT_DERIVED_SUBSTRATE_USAGE	PLANT_DERIVED_AROMATIC|PHENOLIC_COMPOUND_UTILIZATION	PLANT_DERIVED_BENZOATE_UTILIZATION	dmpD|xylF->PGPT0005235	1
INDIRECT_EFFECTS	COLONIZING_PLANT_SYSTEM	COLONIZATION-PLANT_DERIVED_SUBSTRATE_USAGE	PLANT_DERIVED_AROMATIC|PHENOLIC_COMPOUND_UTILIZATION	PLANT_DERIVED_BENZOATE_UTILIZATION	ligI->PGPT0005265	1
INDIRECT_EFFECTS	COLONIZING_PLANT_SYSTEM	COLONIZATION-PLANT_DERIVED_SUBSTRATE_USAGE	PLANT_DERIVED_AROMATIC|PHENOLIC_COMPOUND_UTILIZATION	PLANT_DERIVED_BETA-KETOADIPATE_PATHWAY	pcaC->PGPT0005005	2
INDIRECT_EFFECTS	COLONIZING_PLANT_SYSTEM	COLONIZATION-PLANT_DERIVED_SUBSTRATE_USAGE	PLANT_DERIVED_AROMATIC|PHENOLIC_COMPOUND_UTILIZATION	PLANT_DERIVED_BETA-KETOADIPATE_PATHWAY	pcaD|catD->PGPT0004995	2
INDIRECT_EFFECTS	COLONIZING_PLANT_SYSTEM	COLONIZATION-PLANT_DERIVED_SUBSTRATE_USAGE	PLANT_DERIVED_AROMATIC|PHENOLIC_COMPOUND_UTILIZATION	PLANT_DERIVED_BETA-KETOADIPATE_PATHWAY	pcaF->PGPT0001570	1
INDIRECT_EFFECTS	COLONIZING_PLANT_SYSTEM	COLONIZATION-PLANT_DERIVED_SUBSTRATE_USAGE	PLANT_DERIVED_AROMATIC|PHENOLIC_COMPOUND_UTILIZATION	PLANT_DERIVED_CATECHOL_DERIVATE_UTILIZATION	catC->PGPT0005045	1
INDIRECT_EFFECTS	COLONIZING_PLANT_SYSTEM	COLONIZATION-PLANT_DERIVED_SUBSTRATE_USAGE	PLANT_DERIVED_AROMATIC|PHENOLIC_COMPOUND_UTILIZATION	PLANT_DERIVED_CATECHOL_DERIVATE_UTILIZATION	dmpD|xylF->PGPT0005235	1
INDIRECT_EFFECTS	COLONIZING_PLANT_SYSTEM	COLONIZATION-PLANT_DERIVED_SUBSTRATE_USAGE	PLANT_DERIVED_AROMATIC|PHENOLIC_COMPOUND_UTILIZATION	PLANT_DERIVED_GALLATE_CATABOLISM	galR->PGPT0019915	2
INDIRECT_EFFECTS	COLONIZING_PLANT_SYSTEM	COLONIZATION-PLANT_DERIVED_SUBSTRATE_USAGE	PLANT_DERIVED_AROMATIC|PHENOLIC_COMPOUND_UTILIZATION	PLANT_DERIVED_HCA_DEGRADATION|VANILLIN_INTERMEDIEATE	paaF|echA->PGPT0001860	3
INDIRECT_EFFECTS	COLONIZING_PLANT_SYSTEM	COLONIZATION-PLANT_DERIVED_SUBSTRATE_USAGE	PLANT_DERIVED_AROMATIC|PHENOLIC_COMPOUND_UTILIZATION	PLANT_DERIVED_LIGNIN_UTILIZATION	calB->PGPT0019970	1
INDIRECT_EFFECTS	COLONIZING_PLANT_SYSTEM	COLONIZATION-PLANT_DERIVED_SUBSTRATE_USAGE	PLANT_DERIVED_AROMATIC|PHENOLIC_COMPOUND_UTILIZATION	PLANT_DERIVED_LIGNIN_UTILIZATION	yfiH->PGPT0019965	1
INDIRECT_EFFECTS	COLONIZING_PLANT_SYSTEM	COLONIZATION-PLANT_DERIVED_SUBSTRATE_USAGE	PLANT_DERIVED_AROMATIC|PHENOLIC_COMPOUND_UTILIZATION	PLANT_DERIVED_NITRO-|AMINOBENZOATE_DEGRADATION	andAb->PGPT0005585	1
INDIRECT_EFFECTS	COLONIZING_PLANT_SYSTEM	COLONIZATION-PLANT_DERIVED_SUBSTRATE_USAGE	PLANT_DERIVED_AROMATIC|PHENOLIC_COMPOUND_UTILIZATION	PLANT_DERIVED_NITRO-|AMINOBENZOATE_DEGRADATION	namA->PGPT0005575	1
INDIRECT_EFFECTS	COLONIZING_PLANT_SYSTEM	COLONIZATION-PLANT_DERIVED_SUBSTRATE_USAGE	PLANT_DERIVED_AROMATIC|PHENOLIC_COMPOUND_UTILIZATION	PLANT_DERIVED_NITRO-|AMINOBENZOATE_DEGRADATION	nbaA->PGPT0005560	1
INDIRECT_EFFECTS	COLONIZING_PLANT_SYSTEM	COLONIZATION-PLANT_DERIVED_SUBSTRATE_USAGE	PLANT_DERIVED_AROMATIC|PHENOLIC_COMPOUND_UTILIZATION	PLANT_DERIVED_PHTHALATE_UTILIZATION	EC_3_1_1_102->PGPT0006530	1
INDIRECT_EFFECTS	COLONIZING_PLANT_SYSTEM	COLONIZATION-PLANT_DERIVED_SUBSTRATE_USAGE	PLANT_DERIVED_AROMATIC|PHENOLIC_COMPOUND_UTILIZATION	PLANT_DERIVED_POLYPHENOL_METABOLISM	yfiH->PGPT0019965	1
INDIRECT_EFFECTS	COLONIZING_PLANT_SYSTEM	COLONIZATION-PLANT_DERIVED_SUBSTRATE_USAGE	PLANT_DERIVED_AROMATIC|PHENOLIC_COMPOUND_UTILIZATION	PLANT_DERIVED_PROTOCATECHUIC_ACID_DEGRADATION	pcaC->PGPT0005005	2
INDIRECT_EFFECTS	COLONIZING_PLANT_SYSTEM	COLONIZATION-PLANT_DERIVED_SUBSTRATE_USAGE	PLANT_DERIVED_AROMATIC|PHENOLIC_COMPOUND_UTILIZATION	PLANT_DERIVED_PROTOCATECHUIC_ACID_DEGRADATION	pcaD|catD->PGPT0004995	2
INDIRECT_EFFECTS	COLONIZING_PLANT_SYSTEM	COLONIZATION-PLANT_DERIVED_SUBSTRATE_USAGE	PLANT_DERIVED_AROMATIC|PHENOLIC_COMPOUND_UTILIZATION	PLANT_DERIVED_PROTOCATECHUIC_ACID_DEGRADATION	pcaF->PGPT0001570	1
INDIRECT_EFFECTS	COLONIZING_PLANT_SYSTEM	COLONIZATION-PLANT_DERIVED_SUBSTRATE_USAGE	PLANT_DERIVED_AROMATIC|PHENOLIC_COMPOUND_UTILIZATION	PLANT_DERIVED_QUINATE_CATABOLISM	aroQ|qutE->PGPT0012905	1
INDIRECT_EFFECTS	COLONIZING_PLANT_SYSTEM	COLONIZATION-PLANT_DERIVED_SUBSTRATE_USAGE	PLANT_DERIVED_CARBOHYDRATE-GENERAL_USAGE	PLANT_DERIVED_CARBOHYDRATES-GLYCOLYSIS|GLUCONEOGENESIS	eno->PGPT0018050	1
INDIRECT_EFFECTS	COLONIZING_PLANT_SYSTEM	COLONIZATION-PLANT_DERIVED_SUBSTRATE_USAGE	PLANT_DERIVED_CARBOHYDRATE-GENERAL_USAGE	PLANT_DERIVED_CARBOHYDRATES-GLYCOLYSIS|GLUCONEOGENESIS	fbaA|cbbA->PGPT0017615	1
INDIRECT_EFFECTS	COLONIZING_PLANT_SYSTEM	COLONIZATION-PLANT_DERIVED_SUBSTRATE_USAGE	PLANT_DERIVED_CARBOHYDRATE-GENERAL_USAGE	PLANT_DERIVED_CARBOHYDRATES-GLYCOLYSIS|GLUCONEOGENESIS	fruK|fpk->PGPT0017580	1
INDIRECT_EFFECTS	COLONIZING_PLANT_SYSTEM	COLONIZATION-PLANT_DERIVED_SUBSTRATE_USAGE	PLANT_DERIVED_CARBOHYDRATE-GENERAL_USAGE	PLANT_DERIVED_CARBOHYDRATES-GLYCOLYSIS|GLUCONEOGENESIS	gapA->PGPT0018000	6
INDIRECT_EFFECTS	COLONIZING_PLANT_SYSTEM	COLONIZATION-PLANT_DERIVED_SUBSTRATE_USAGE	PLANT_DERIVED_CARBOHYDRATE-GENERAL_USAGE	PLANT_DERIVED_CARBOHYDRATES-GLYCOLYSIS|GLUCONEOGENESIS	glk->PGPT0017730	1
INDIRECT_EFFECTS	COLONIZING_PLANT_SYSTEM	COLONIZATION-PLANT_DERIVED_SUBSTRATE_USAGE	PLANT_DERIVED_CARBOHYDRATE-GENERAL_USAGE	PLANT_DERIVED_CARBOHYDRATES-GLYCOLYSIS|GLUCONEOGENESIS	gpmB->PGPT0018035	1
INDIRECT_EFFECTS	COLONIZING_PLANT_SYSTEM	COLONIZATION-PLANT_DERIVED_SUBSTRATE_USAGE	PLANT_DERIVED_CARBOHYDRATE-GENERAL_USAGE	PLANT_DERIVED_CARBOHYDRATES-GLYCOLYSIS|GLUCONEOGENESIS	gpmI->PGPT0018040	1
INDIRECT_EFFECTS	COLONIZING_PLANT_SYSTEM	COLONIZATION-PLANT_DERIVED_SUBSTRATE_USAGE	PLANT_DERIVED_CARBOHYDRATE-GENERAL_USAGE	PLANT_DERIVED_CARBOHYDRATES-GLYCOLYSIS|GLUCONEOGENESIS	pgi->PGPT0017735	1
INDIRECT_EFFECTS	COLONIZING_PLANT_SYSTEM	COLONIZATION-PLANT_DERIVED_SUBSTRATE_USAGE	PLANT_DERIVED_CARBOHYDRATE-GENERAL_USAGE	PLANT_DERIVED_CARBOHYDRATES-GLYCOLYSIS|GLUCONEOGENESIS	pgk->PGPT0018015	1
INDIRECT_EFFECTS	COLONIZING_PLANT_SYSTEM	COLONIZATION-PLANT_DERIVED_SUBSTRATE_USAGE	PLANT_DERIVED_CARBOHYDRATE-GENERAL_USAGE	PLANT_DERIVED_CARBOHYDRATES-GLYCOLYSIS|GLUCONEOGENESIS	pgm->PGPT0017710	1
INDIRECT_EFFECTS	COLONIZING_PLANT_SYSTEM	COLONIZATION-PLANT_DERIVED_SUBSTRATE_USAGE	PLANT_DERIVED_CARBOHYDRATE-GENERAL_USAGE	PLANT_DERIVED_CARBOHYDRATES-GLYCOLYSIS|GLUCONEOGENESIS	pps|ppsA->PGPT0002035	1
INDIRECT_EFFECTS	COLONIZING_PLANT_SYSTEM	COLONIZATION-PLANT_DERIVED_SUBSTRATE_USAGE	PLANT_DERIVED_CARBOHYDRATE-GENERAL_USAGE	PLANT_DERIVED_CARBOHYDRATES-GLYCOLYSIS|GLUCONEOGENESIS	pyk->PGPT0002020	2
INDIRECT_EFFECTS	COLONIZING_PLANT_SYSTEM	COLONIZATION-PLANT_DERIVED_SUBSTRATE_USAGE	PLANT_DERIVED_CARBOHYDRATE-GENERAL_USAGE	PLANT_DERIVED_CARBOHYDRATES-GLYCOLYSIS|GLUCONEOGENESIS	tpiA->PGPT0017995	1
INDIRECT_EFFECTS	COLONIZING_PLANT_SYSTEM	COLONIZATION-PLANT_DERIVED_SUBSTRATE_USAGE	PLANT_DERIVED_CARBOHYDRATE-GENERAL_USAGE	PLANT_DERIVED_CARBOHYDRATE_UTILIZATION_REGULATION	hexR|yebK->PGPT0017985	2
INDIRECT_EFFECTS	COLONIZING_PLANT_SYSTEM	COLONIZATION-PLANT_DERIVED_SUBSTRATE_USAGE	PLANT_DERIVED_CARBOHYDRATE-GENERAL_USAGE	PLANT_DERIVED_CARBOHYDRATE_UTILIZATION_REGULATION	lacI|galR->PGPT0017992	2
INDIRECT_EFFECTS	COLONIZING_PLANT_SYSTEM	COLONIZATION-PLANT_DERIVED_SUBSTRATE_USAGE	PLANT_DERIVED_CARBOHYDRATE-GENERAL_USAGE	PLANT_DERIVED_SUGAR_FERMENTATION	sfsA->PGPT0017980	1
INDIRECT_EFFECTS	COLONIZING_PLANT_SYSTEM	COLONIZATION-PLANT_DERIVED_SUBSTRATE_USAGE	PLANT_DERIVED_CARBOHYDRATE-HEXOSES_UTILIZATION	PLANT_DERIVED_ALDOSE_DEGRADATION	yliI->PGPT0017700	1
INDIRECT_EFFECTS	COLONIZING_PLANT_SYSTEM	COLONIZATION-PLANT_DERIVED_SUBSTRATE_USAGE	PLANT_DERIVED_CARBOHYDRATE-HEXOSES_UTILIZATION	PLANT_DERIVED_FRUCTOSE_METABOLISM|DEGRADATION	fbaA|cbbA->PGPT0017615	1
INDIRECT_EFFECTS	COLONIZING_PLANT_SYSTEM	COLONIZATION-PLANT_DERIVED_SUBSTRATE_USAGE	PLANT_DERIVED_CARBOHYDRATE-HEXOSES_UTILIZATION	PLANT_DERIVED_FRUCTOSE_METABOLISM|DEGRADATION	fbp|cbbFC->PGPT0017665	1
INDIRECT_EFFECTS	COLONIZING_PLANT_SYSTEM	COLONIZATION-PLANT_DERIVED_SUBSTRATE_USAGE	PLANT_DERIVED_CARBOHYDRATE-HEXOSES_UTILIZATION	PLANT_DERIVED_FRUCTOSE_METABOLISM|DEGRADATION	fdhC->PGPT0017695	3
INDIRECT_EFFECTS	COLONIZING_PLANT_SYSTEM	COLONIZATION-PLANT_DERIVED_SUBSTRATE_USAGE	PLANT_DERIVED_CARBOHYDRATE-HEXOSES_UTILIZATION	PLANT_DERIVED_FRUCTOSE_METABOLISM|DEGRADATION	fdhL->PGPT0017690	1
INDIRECT_EFFECTS	COLONIZING_PLANT_SYSTEM	COLONIZATION-PLANT_DERIVED_SUBSTRATE_USAGE	PLANT_DERIVED_CARBOHYDRATE-HEXOSES_UTILIZATION	PLANT_DERIVED_FRUCTOSE_METABOLISM|DEGRADATION	fruK|fpk->PGPT0017580	1
INDIRECT_EFFECTS	COLONIZING_PLANT_SYSTEM	COLONIZATION-PLANT_DERIVED_SUBSTRATE_USAGE	PLANT_DERIVED_CARBOHYDRATE-HEXOSES_UTILIZATION	PLANT_DERIVED_FRUCTOSE_METABOLISM|DEGRADATION	fruR1->PGPT0017585	1
INDIRECT_EFFECTS	COLONIZING_PLANT_SYSTEM	COLONIZATION-PLANT_DERIVED_SUBSTRATE_USAGE	PLANT_DERIVED_CARBOHYDRATE-HEXOSES_UTILIZATION	PLANT_DERIVED_FRUCTOSE_METABOLISM|DEGRADATION	glmS|nodM->PGPT0017630	1
INDIRECT_EFFECTS	COLONIZING_PLANT_SYSTEM	COLONIZATION-PLANT_DERIVED_SUBSTRATE_USAGE	PLANT_DERIVED_CARBOHYDRATE-HEXOSES_UTILIZATION	PLANT_DERIVED_FRUCTOSE_METABOLISM|DEGRADATION	pfkB->PGPT0017600	1
INDIRECT_EFFECTS	COLONIZING_PLANT_SYSTEM	COLONIZATION-PLANT_DERIVED_SUBSTRATE_USAGE	PLANT_DERIVED_CARBOHYDRATE-HEXOSES_UTILIZATION	PLANT_DERIVED_FRUCTOSE_METABOLISM|DEGRADATION	scrK->PGPT0017625	1
INDIRECT_EFFECTS	COLONIZING_PLANT_SYSTEM	COLONIZATION-PLANT_DERIVED_SUBSTRATE_USAGE	PLANT_DERIVED_CARBOHYDRATE-HEXOSES_UTILIZATION	PLANT_DERIVED_FUCOSE_DEGRADATION	fucA->PGPT0017430	2
INDIRECT_EFFECTS	COLONIZING_PLANT_SYSTEM	COLONIZATION-PLANT_DERIVED_SUBSTRATE_USAGE	PLANT_DERIVED_CARBOHYDRATE-HEXOSES_UTILIZATION	PLANT_DERIVED_FUCOSE_DEGRADATION	pld->PGPT0017915	2
INDIRECT_EFFECTS	COLONIZING_PLANT_SYSTEM	COLONIZATION-PLANT_DERIVED_SUBSTRATE_USAGE	PLANT_DERIVED_CARBOHYDRATE-HEXOSES_UTILIZATION	PLANT_DERIVED_GALACOTOSE_METABOLISM|DEGRADATION	galK->PGPT0017825	1
INDIRECT_EFFECTS	COLONIZING_PLANT_SYSTEM	COLONIZATION-PLANT_DERIVED_SUBSTRATE_USAGE	PLANT_DERIVED_CARBOHYDRATE-HEXOSES_UTILIZATION	PLANT_DERIVED_GALACOTOSE_METABOLISM|DEGRADATION	ugd|tuaD->PGPT0017855	1
INDIRECT_EFFECTS	COLONIZING_PLANT_SYSTEM	COLONIZATION-PLANT_DERIVED_SUBSTRATE_USAGE	PLANT_DERIVED_CARBOHYDRATE-HEXOSES_UTILIZATION	PLANT_DERIVED_GLUCOSE_DEGRADATION	glk->PGPT0017730	1
INDIRECT_EFFECTS	COLONIZING_PLANT_SYSTEM	COLONIZATION-PLANT_DERIVED_SUBSTRATE_USAGE	PLANT_DERIVED_CARBOHYDRATE-HEXOSES_UTILIZATION	PLANT_DERIVED_GLUCOSE_DEGRADATION	pgi->PGPT0017735	1
INDIRECT_EFFECTS	COLONIZING_PLANT_SYSTEM	COLONIZATION-PLANT_DERIVED_SUBSTRATE_USAGE	PLANT_DERIVED_CARBOHYDRATE-HEXOSES_UTILIZATION	PLANT_DERIVED_GLUCOSE_DEGRADATION	pgm->PGPT0017710	1
INDIRECT_EFFECTS	COLONIZING_PLANT_SYSTEM	COLONIZATION-PLANT_DERIVED_SUBSTRATE_USAGE	PLANT_DERIVED_CARBOHYDRATE-HEXOSES_UTILIZATION	PLANT_DERIVED_GLUCOSE_DEGRADATION	pmm_pgm->PGPT0017725	1
INDIRECT_EFFECTS	COLONIZING_PLANT_SYSTEM	COLONIZATION-PLANT_DERIVED_SUBSTRATE_USAGE	PLANT_DERIVED_CARBOHYDRATE-HEXOSES_UTILIZATION	PLANT_DERIVED_MANNOSE_METABOLISM|DEGRADATION	algA|xanB|rfbA|wbpW|pslB->PGPT0017875	1
INDIRECT_EFFECTS	COLONIZING_PLANT_SYSTEM	COLONIZATION-PLANT_DERIVED_SUBSTRATE_USAGE	PLANT_DERIVED_CARBOHYDRATE-HEXOSES_UTILIZATION	PLANT_DERIVED_MANNOSE_METABOLISM|DEGRADATION	pmm_pgm->PGPT0017725	1
INDIRECT_EFFECTS	COLONIZING_PLANT_SYSTEM	COLONIZATION-PLANT_DERIVED_SUBSTRATE_USAGE	PLANT_DERIVED_CARBOHYDRATE-HEXOSES_UTILIZATION	PLANT_DERIVED_RHAMNOSE_DEGRADATION	rhaR->PGPT0017785	1
INDIRECT_EFFECTS	COLONIZING_PLANT_SYSTEM	COLONIZATION-PLANT_DERIVED_SUBSTRATE_USAGE	PLANT_DERIVED_CARBOHYDRATE-HEXOSES_UTILIZATION	PLANT_DERIVED_TAGATOSE_DEGRADATION	agaR->PGPT0017955	1
INDIRECT_EFFECTS	COLONIZING_PLANT_SYSTEM	COLONIZATION-PLANT_DERIVED_SUBSTRATE_USAGE	PLANT_DERIVED_CARBOHYDRATE-HEXOSES_UTILIZATION	PLANT_DERIVED_TREHALOSE_METABOLISM	otsA->PGPT0014135	1
INDIRECT_EFFECTS	COLONIZING_PLANT_SYSTEM	COLONIZATION-PLANT_DERIVED_SUBSTRATE_USAGE	PLANT_DERIVED_CARBOHYDRATE-HEXOSES_UTILIZATION	PLANT_DERIVED_TREHALOSE_METABOLISM	otsB->PGPT0014140	1
INDIRECT_EFFECTS	COLONIZING_PLANT_SYSTEM	COLONIZATION-PLANT_DERIVED_SUBSTRATE_USAGE	PLANT_DERIVED_CARBOHYDRATE-HEXOSES_UTILIZATION	PLANT_DERIVED_TREHALOSE_METABOLISM	treS->PGPT0014120	1
INDIRECT_EFFECTS	COLONIZING_PLANT_SYSTEM	COLONIZATION-PLANT_DERIVED_SUBSTRATE_USAGE	PLANT_DERIVED_CARBOHYDRATE-HEXOSES_UTILIZATION	PLANT_DERIVED_TREHALOSE_METABOLISM	treY|glgY->PGPT0014125	1
INDIRECT_EFFECTS	COLONIZING_PLANT_SYSTEM	COLONIZATION-PLANT_DERIVED_SUBSTRATE_USAGE	PLANT_DERIVED_CARBOHYDRATE-HEXOSES_UTILIZATION	PLANT_DERIVED_TREHALOSE_METABOLISM	treZ|glgZ->PGPT0014130	1
INDIRECT_EFFECTS	COLONIZING_PLANT_SYSTEM	COLONIZATION-PLANT_DERIVED_SUBSTRATE_USAGE	PLANT_DERIVED_CARBOHYDRATE-PENTOSES_UTILIZATION	PLANT_DERIVED_ARABINOSE_METABOLISM	araB|L_arabinonolactonase->PGPT0017460	2
INDIRECT_EFFECTS	COLONIZING_PLANT_SYSTEM	COLONIZATION-PLANT_DERIVED_SUBSTRATE_USAGE	PLANT_DERIVED_CARBOHYDRATE-PENTOSES_UTILIZATION	PLANT_DERIVED_ARABINOSE_METABOLISM	araC->PGPT0017465	2
INDIRECT_EFFECTS	COLONIZING_PLANT_SYSTEM	COLONIZATION-PLANT_DERIVED_SUBSTRATE_USAGE	PLANT_DERIVED_CARBOHYDRATE-PENTOSES_UTILIZATION	PLANT_DERIVED_ARABINOSE_METABOLISM	araC->PGPT0017485	1
INDIRECT_EFFECTS	COLONIZING_PLANT_SYSTEM	COLONIZATION-PLANT_DERIVED_SUBSTRATE_USAGE	PLANT_DERIVED_CARBOHYDRATE-PENTOSES_UTILIZATION	PLANT_DERIVED_ARABINOSE_METABOLISM	araD->PGPT0017470	1
INDIRECT_EFFECTS	COLONIZING_PLANT_SYSTEM	COLONIZATION-PLANT_DERIVED_SUBSTRATE_USAGE	PLANT_DERIVED_CARBOHYDRATE-PENTOSES_UTILIZATION	PLANT_DERIVED_PENTOSE_METABOLISM	talA|talB->PGPT0017375	1
INDIRECT_EFFECTS	COLONIZING_PLANT_SYSTEM	COLONIZATION-PLANT_DERIVED_SUBSTRATE_USAGE	PLANT_DERIVED_CARBOHYDRATE-PENTOSES_UTILIZATION	PLANT_DERIVED_PENTOSE_METABOLISM	tktA|tktB->PGPT0011200	1
INDIRECT_EFFECTS	COLONIZING_PLANT_SYSTEM	COLONIZATION-PLANT_DERIVED_SUBSTRATE_USAGE	PLANT_DERIVED_CARBOHYDRATE-PENTOSES_UTILIZATION	PLANT_DERIVED_PENTOSE_METABOLISM	ykgB|pgl->PGPT0014975	1
INDIRECT_EFFECTS	COLONIZING_PLANT_SYSTEM	COLONIZATION-PLANT_DERIVED_SUBSTRATE_USAGE	PLANT_DERIVED_CARBOHYDRATE-PENTOSES_UTILIZATION	PLANT_DERIVED_PENTOSE_METABOLISM	zwf->PGPT0017380	2
INDIRECT_EFFECTS	COLONIZING_PLANT_SYSTEM	COLONIZATION-PLANT_DERIVED_SUBSTRATE_USAGE	PLANT_DERIVED_CARBOHYDRATE-PENTOSES_UTILIZATION	PLANT_DERIVED_RIBOSE_METABOLISM|DEGRADATION	fucA->PGPT0017430	2
INDIRECT_EFFECTS	COLONIZING_PLANT_SYSTEM	COLONIZATION-PLANT_DERIVED_SUBSTRATE_USAGE	PLANT_DERIVED_CARBOHYDRATE-PENTOSES_UTILIZATION	PLANT_DERIVED_RIBOSE_METABOLISM|DEGRADATION	hisG->PGPT0017400	2
INDIRECT_EFFECTS	COLONIZING_PLANT_SYSTEM	COLONIZATION-PLANT_DERIVED_SUBSTRATE_USAGE	PLANT_DERIVED_CARBOHYDRATE-PENTOSES_UTILIZATION	PLANT_DERIVED_RIBOSE_METABOLISM|DEGRADATION	rbsK->PGPT0017405	1
INDIRECT_EFFECTS	COLONIZING_PLANT_SYSTEM	COLONIZATION-PLANT_DERIVED_SUBSTRATE_USAGE	PLANT_DERIVED_CARBOHYDRATE-PENTOSES_UTILIZATION	PLANT_DERIVED_RIBOSE_METABOLISM|DEGRADATION	rpe|cbbE->PGPT0017425	1
INDIRECT_EFFECTS	COLONIZING_PLANT_SYSTEM	COLONIZATION-PLANT_DERIVED_SUBSTRATE_USAGE	PLANT_DERIVED_CARBOHYDRATE-PENTOSES_UTILIZATION	PLANT_DERIVED_RIBOSE_METABOLISM|DEGRADATION	rpiA->PGPT0017390	1
INDIRECT_EFFECTS	COLONIZING_PLANT_SYSTEM	COLONIZATION-PLANT_DERIVED_SUBSTRATE_USAGE	PLANT_DERIVED_CARBOHYDRATE-PENTOSES_UTILIZATION	PLANT_DERIVED_XYLOSE|XYLULOSE_DEGRADATION	rpe|cbbE->PGPT0017425	1
INDIRECT_EFFECTS	COLONIZING_PLANT_SYSTEM	COLONIZATION-PLANT_DERIVED_SUBSTRATE_USAGE	PLANT_DERIVED_CARBOHYDRATE-PENTOSES_UTILIZATION	PLANT_DERIVED_XYLOSE|XYLULOSE_DEGRADATION	xfp->PGPT0017575	1
INDIRECT_EFFECTS	COLONIZING_PLANT_SYSTEM	COLONIZATION-PLANT_DERIVED_SUBSTRATE_USAGE	PLANT_DERIVED_CARBOHYDRATE-PENTOSES_UTILIZATION	PLANT_DERIVED_XYLOSE|XYLULOSE_DEGRADATION	xylB->PGPT0017535	1
INDIRECT_EFFECTS	COLONIZING_PLANT_SYSTEM	COLONIZATION-PLANT_DERIVED_SUBSTRATE_USAGE	PLANT_DERIVED_CARBOHYDRATE-PENTOSES_UTILIZATION	PLANT_DERIVED_XYLOSE|XYLULOSE_DEGRADATION	yajO|iolS->PGPT0017540	2
INDIRECT_EFFECTS	COLONIZING_PLANT_SYSTEM	COLONIZATION-PLANT_DERIVED_SUBSTRATE_USAGE	PLANT_DERIVED_CARBOHYDRATE_TRANSPORT	PLANT_DERIVED_ALPHA-GLUCOSIDE_TRANSPORT	msmX|msmK|malK|sugC|ggtA|msiK->PGPT0016310	1
INDIRECT_EFFECTS	COLONIZING_PLANT_SYSTEM	COLONIZATION-PLANT_DERIVED_SUBSTRATE_USAGE	PLANT_DERIVED_CARBOHYDRATE_TRANSPORT	PLANT_DERIVED_ARABINOGALACTAN|GALACTOSE_OLIGOMER|MALTOOLIGOSACCHARIDE_TRANSPORT	malK|mtlK|thuK->PGPT0014160	2
INDIRECT_EFFECTS	COLONIZING_PLANT_SYSTEM	COLONIZATION-PLANT_DERIVED_SUBSTRATE_USAGE	PLANT_DERIVED_CARBOHYDRATE_TRANSPORT	PLANT_DERIVED_ARABINOGALACTAN|GALACTOSE_OLIGOMER|MALTOOLIGOSACCHARIDE_TRANSPORT	msmX|msmK|malK|sugC|ggtA|msiK->PGPT0016310	1
INDIRECT_EFFECTS	COLONIZING_PLANT_SYSTEM	COLONIZATION-PLANT_DERIVED_SUBSTRATE_USAGE	PLANT_DERIVED_CARBOHYDRATE_TRANSPORT	PLANT_DERIVED_ARABINOOLOIGOSACCHARIDE_TRANSPORT	msmX|msmK|malK|sugC|ggtA|msiK->PGPT0016310	1
INDIRECT_EFFECTS	COLONIZING_PLANT_SYSTEM	COLONIZATION-PLANT_DERIVED_SUBSTRATE_USAGE	PLANT_DERIVED_CARBOHYDRATE_TRANSPORT	PLANT_DERIVED_ARABINOSE_TRANSPORT_I	araF->PGPT0016605	1
INDIRECT_EFFECTS	COLONIZING_PLANT_SYSTEM	COLONIZATION-PLANT_DERIVED_SUBSTRATE_USAGE	PLANT_DERIVED_CARBOHYDRATE_TRANSPORT	PLANT_DERIVED_ARABINOSE_TRANSPORT_I	araG->PGPT0016615	1
INDIRECT_EFFECTS	COLONIZING_PLANT_SYSTEM	COLONIZATION-PLANT_DERIVED_SUBSTRATE_USAGE	PLANT_DERIVED_CARBOHYDRATE_TRANSPORT	PLANT_DERIVED_ARABINOSE_TRANSPORT_I	araH->PGPT0016610	1
INDIRECT_EFFECTS	COLONIZING_PLANT_SYSTEM	COLONIZATION-PLANT_DERIVED_SUBSTRATE_USAGE	PLANT_DERIVED_CARBOHYDRATE_TRANSPORT	PLANT_DERIVED_ARABINOSE_TRANSPORT_II	sotB->PGPT0016620	1
INDIRECT_EFFECTS	COLONIZING_PLANT_SYSTEM	COLONIZATION-PLANT_DERIVED_SUBSTRATE_USAGE	PLANT_DERIVED_CARBOHYDRATE_TRANSPORT	PLANT_DERIVED_CELLOBIOSE_TRANSPORT	msmX|msmK|malK|sugC|ggtA|msiK->PGPT0016310	1
INDIRECT_EFFECTS	COLONIZING_PLANT_SYSTEM	COLONIZATION-PLANT_DERIVED_SUBSTRATE_USAGE	PLANT_DERIVED_CARBOHYDRATE_TRANSPORT	PLANT_DERIVED_CHITOBIOSE_TRANSPORT_I	msmX|msmK|malK|sugC|ggtA|msiK->PGPT0016310	1
INDIRECT_EFFECTS	COLONIZING_PLANT_SYSTEM	COLONIZATION-PLANT_DERIVED_SUBSTRATE_USAGE	PLANT_DERIVED_CARBOHYDRATE_TRANSPORT	PLANT_DERIVED_FRUCTOOLIGOSACCHARIDE_TRANSPORT	msmX|msmK|malK|sugC|ggtA|msiK->PGPT0016310	1
INDIRECT_EFFECTS	COLONIZING_PLANT_SYSTEM	COLONIZATION-PLANT_DERIVED_SUBSTRATE_USAGE	PLANT_DERIVED_CARBOHYDRATE_TRANSPORT	PLANT_DERIVED_FRUCTOSE_PTS_SYSTEM_I	fruA->PGPT0017120	1
INDIRECT_EFFECTS	COLONIZING_PLANT_SYSTEM	COLONIZATION-PLANT_DERIVED_SUBSTRATE_USAGE	PLANT_DERIVED_CARBOHYDRATE_TRANSPORT	PLANT_DERIVED_GLUCOSE|MANNOSE_TRANSPORT_I	gtsA|glcE->PGPT0016570	1
INDIRECT_EFFECTS	COLONIZING_PLANT_SYSTEM	COLONIZATION-PLANT_DERIVED_SUBSTRATE_USAGE	PLANT_DERIVED_CARBOHYDRATE_TRANSPORT	PLANT_DERIVED_GLUCOSE|MANNOSE_TRANSPORT_I	gtsB|glcF->PGPT0016575	1
INDIRECT_EFFECTS	COLONIZING_PLANT_SYSTEM	COLONIZATION-PLANT_DERIVED_SUBSTRATE_USAGE	PLANT_DERIVED_CARBOHYDRATE_TRANSPORT	PLANT_DERIVED_GLUCOSE|MANNOSE_TRANSPORT_I	gtsC|glcG->PGPT0016580	1
INDIRECT_EFFECTS	COLONIZING_PLANT_SYSTEM	COLONIZATION-PLANT_DERIVED_SUBSTRATE_USAGE	PLANT_DERIVED_CARBOHYDRATE_TRANSPORT	PLANT_DERIVED_GLUCOSE|MANNOSE_TRANSPORT_I	malK|mtlK|thuK->PGPT0014160	2
INDIRECT_EFFECTS	COLONIZING_PLANT_SYSTEM	COLONIZATION-PLANT_DERIVED_SUBSTRATE_USAGE	PLANT_DERIVED_CARBOHYDRATE_TRANSPORT	PLANT_DERIVED_GLUCOSE|MANNOSE_TRANSPORT_I	msmX|msmK|malK|sugC|ggtA|msiK->PGPT0016310	1
INDIRECT_EFFECTS	COLONIZING_PLANT_SYSTEM	COLONIZATION-PLANT_DERIVED_SUBSTRATE_USAGE	PLANT_DERIVED_CARBOHYDRATE_TRANSPORT	PLANT_DERIVED_GLUCOSE|MANNOSE_TRANSPORT_II	glpP->PGPT0016585	1
INDIRECT_EFFECTS	COLONIZING_PLANT_SYSTEM	COLONIZATION-PLANT_DERIVED_SUBSTRATE_USAGE	PLANT_DERIVED_CARBOHYDRATE_TRANSPORT	PLANT_DERIVED_GLYCEROL_TRANSPORT	glpP->PGPT0016585	1
INDIRECT_EFFECTS	COLONIZING_PLANT_SYSTEM	COLONIZATION-PLANT_DERIVED_SUBSTRATE_USAGE	PLANT_DERIVED_CARBOHYDRATE_TRANSPORT	PLANT_DERIVED_GLYCEROL_TRANSPORT	glpQ->PGPT0016810	1
INDIRECT_EFFECTS	COLONIZING_PLANT_SYSTEM	COLONIZATION-PLANT_DERIVED_SUBSTRATE_USAGE	PLANT_DERIVED_CARBOHYDRATE_TRANSPORT	PLANT_DERIVED_GLYCEROL_TRANSPORT	glpS->PGPT0016815	1
INDIRECT_EFFECTS	COLONIZING_PLANT_SYSTEM	COLONIZATION-PLANT_DERIVED_SUBSTRATE_USAGE	PLANT_DERIVED_CARBOHYDRATE_TRANSPORT	PLANT_DERIVED_GLYCEROL_TRANSPORT	glpT->PGPT0016820	1
INDIRECT_EFFECTS	COLONIZING_PLANT_SYSTEM	COLONIZATION-PLANT_DERIVED_SUBSTRATE_USAGE	PLANT_DERIVED_CARBOHYDRATE_TRANSPORT	PLANT_DERIVED_GLYCEROL_TRANSPORT	glpV->PGPT0016805	1
INDIRECT_EFFECTS	COLONIZING_PLANT_SYSTEM	COLONIZATION-PLANT_DERIVED_SUBSTRATE_USAGE	PLANT_DERIVED_CARBOHYDRATE_TRANSPORT	PLANT_DERIVED_GLYCEROL_TRANSPORT	ycaD->PGPT0014291	1
INDIRECT_EFFECTS	COLONIZING_PLANT_SYSTEM	COLONIZATION-PLANT_DERIVED_SUBSTRATE_USAGE	PLANT_DERIVED_CARBOHYDRATE_TRANSPORT	PLANT_DERIVED_GLYCEROL_UPTAKE	glpF|pduF->PGPT0004760	1
INDIRECT_EFFECTS	COLONIZING_PLANT_SYSTEM	COLONIZATION-PLANT_DERIVED_SUBSTRATE_USAGE	PLANT_DERIVED_CARBOHYDRATE_TRANSPORT	PLANT_DERIVED_MALTODEXTRIN_TRANSPORT	lamB->PGPT0016830	2
INDIRECT_EFFECTS	COLONIZING_PLANT_SYSTEM	COLONIZATION-PLANT_DERIVED_SUBSTRATE_USAGE	PLANT_DERIVED_CARBOHYDRATE_TRANSPORT	PLANT_DERIVED_MALTOSE|MALTODEXTRIN_TRANSPORT	malE->PGPT0016295	1
INDIRECT_EFFECTS	COLONIZING_PLANT_SYSTEM	COLONIZATION-PLANT_DERIVED_SUBSTRATE_USAGE	PLANT_DERIVED_CARBOHYDRATE_TRANSPORT	PLANT_DERIVED_MALTOSE|MALTODEXTRIN_TRANSPORT	malF->PGPT0016300	1
INDIRECT_EFFECTS	COLONIZING_PLANT_SYSTEM	COLONIZATION-PLANT_DERIVED_SUBSTRATE_USAGE	PLANT_DERIVED_CARBOHYDRATE_TRANSPORT	PLANT_DERIVED_MALTOSE|MALTODEXTRIN_TRANSPORT	malG->PGPT0016305	1
INDIRECT_EFFECTS	COLONIZING_PLANT_SYSTEM	COLONIZATION-PLANT_DERIVED_SUBSTRATE_USAGE	PLANT_DERIVED_CARBOHYDRATE_TRANSPORT	PLANT_DERIVED_MALTOSE|MALTODEXTRIN_TRANSPORT	malK|mtlK|thuK->PGPT0014160	2
INDIRECT_EFFECTS	COLONIZING_PLANT_SYSTEM	COLONIZATION-PLANT_DERIVED_SUBSTRATE_USAGE	PLANT_DERIVED_CARBOHYDRATE_TRANSPORT	PLANT_DERIVED_MALTOSE|MALTODEXTRIN_TRANSPORT	msmX|msmK|malK|sugC|ggtA|msiK->PGPT0016310	1
INDIRECT_EFFECTS	COLONIZING_PLANT_SYSTEM	COLONIZATION-PLANT_DERIVED_SUBSTRATE_USAGE	PLANT_DERIVED_CARBOHYDRATE_TRANSPORT	PLANT_DERIVED_MALTOSE|TREHALOSE_TRANSPORT	malK|mtlK|thuK->PGPT0014160	2
INDIRECT_EFFECTS	COLONIZING_PLANT_SYSTEM	COLONIZATION-PLANT_DERIVED_SUBSTRATE_USAGE	PLANT_DERIVED_CARBOHYDRATE_TRANSPORT	PLANT_DERIVED_MANNITOL|SORBITOL_TRANSPORT	malK|mtlK|thuK->PGPT0014160	2
INDIRECT_EFFECTS	COLONIZING_PLANT_SYSTEM	COLONIZATION-PLANT_DERIVED_SUBSTRATE_USAGE	PLANT_DERIVED_CARBOHYDRATE_TRANSPORT	PLANT_DERIVED_MANNITOL|SORBITOL_TRANSPORT	msmX|msmK|malK|sugC|ggtA|msiK->PGPT0016310	1
INDIRECT_EFFECTS	COLONIZING_PLANT_SYSTEM	COLONIZATION-PLANT_DERIVED_SUBSTRATE_USAGE	PLANT_DERIVED_CARBOHYDRATE_TRANSPORT	PLANT_DERIVED_MANNITOL|SORBITOL_TRANSPORT	smoE|mtlE->PGPT0016380	1
INDIRECT_EFFECTS	COLONIZING_PLANT_SYSTEM	COLONIZATION-PLANT_DERIVED_SUBSTRATE_USAGE	PLANT_DERIVED_CARBOHYDRATE_TRANSPORT	PLANT_DERIVED_MANNITOL|SORBITOL_TRANSPORT	smoF|mtlF->PGPT0016385	1
INDIRECT_EFFECTS	COLONIZING_PLANT_SYSTEM	COLONIZATION-PLANT_DERIVED_SUBSTRATE_USAGE	PLANT_DERIVED_CARBOHYDRATE_TRANSPORT	PLANT_DERIVED_MANNITOL|SORBITOL_TRANSPORT	smoG|mtlG->PGPT0016390	1
INDIRECT_EFFECTS	COLONIZING_PLANT_SYSTEM	COLONIZATION-PLANT_DERIVED_SUBSTRATE_USAGE	PLANT_DERIVED_CARBOHYDRATE_TRANSPORT	PLANT_DERIVED_MANNOSYL-GLYCERATE_PTS_SYSTEM	mngR|farR->PGPT0016955	2
INDIRECT_EFFECTS	COLONIZING_PLANT_SYSTEM	COLONIZATION-PLANT_DERIVED_SUBSTRATE_USAGE	PLANT_DERIVED_CARBOHYDRATE_TRANSPORT	PLANT_DERIVED_MULTIPLE_SUGAR_TRANSPORT_III	malK|mtlK|thuK->PGPT0014160	2
INDIRECT_EFFECTS	COLONIZING_PLANT_SYSTEM	COLONIZATION-PLANT_DERIVED_SUBSTRATE_USAGE	PLANT_DERIVED_CARBOHYDRATE_TRANSPORT	PLANT_DERIVED_MULTIPLE_SUGAR_TRANSPORT_III	msmX|msmK|malK|sugC|ggtA|msiK->PGPT0016310	1
INDIRECT_EFFECTS	COLONIZING_PLANT_SYSTEM	COLONIZATION-PLANT_DERIVED_SUBSTRATE_USAGE	PLANT_DERIVED_CARBOHYDRATE_TRANSPORT	PLANT_DERIVED_OTHER_SUGAR_TRANSPORT_RELATED_PROTEINS	TC_PST->PGPT0017190	1
INDIRECT_EFFECTS	COLONIZING_PLANT_SYSTEM	COLONIZATION-PLANT_DERIVED_SUBSTRATE_USAGE	PLANT_DERIVED_CARBOHYDRATE_TRANSPORT	PLANT_DERIVED_OTHER_SUGAR_TRANSPORT_RELATED_PROTEINS	ynfM->PGPT0017201	1
INDIRECT_EFFECTS	COLONIZING_PLANT_SYSTEM	COLONIZATION-PLANT_DERIVED_SUBSTRATE_USAGE	PLANT_DERIVED_CARBOHYDRATE_TRANSPORT	PLANT_DERIVED_REAFFINOSE|STACHYOSE|MELIBIOSE_TRANSPORT	msmX|msmK|malK|sugC|ggtA|msiK->PGPT0016310	1
INDIRECT_EFFECTS	COLONIZING_PLANT_SYSTEM	COLONIZATION-PLANT_DERIVED_SUBSTRATE_USAGE	PLANT_DERIVED_CARBOHYDRATE_USAGE-OTHERS	PLANT_DERIVED_PROPANEDIOL_UTILIZATION	pta->PGPT0001370	1
INDIRECT_EFFECTS	COLONIZING_PLANT_SYSTEM	COLONIZATION-PLANT_DERIVED_SUBSTRATE_USAGE	PLANT_DERIVED_CARNITHINE_USAGE	PLANT_DERIVED_CARNITHINE_DEGRADATION	cdhR->PGPT0021945	1
INDIRECT_EFFECTS	COLONIZING_PLANT_SYSTEM	COLONIZATION-PLANT_DERIVED_SUBSTRATE_USAGE	PLANT_DERIVED_CARNITHINE_USAGE	PLANT_DERIVED_CARNITHINE_DEGRADATION	dhcR->PGPT0021950	3
INDIRECT_EFFECTS	COLONIZING_PLANT_SYSTEM	COLONIZATION-PLANT_DERIVED_SUBSTRATE_USAGE	PLANT_DERIVED_COMPLEX_SUGAR_UTILIZATION	PLANT_DERIVED_GLUCAN|GLYCAN_BREAKDOWN	nagZ->PGPT0012175	1
INDIRECT_EFFECTS	COLONIZING_PLANT_SYSTEM	COLONIZATION-PLANT_DERIVED_SUBSTRATE_USAGE	PLANT_DERIVED_COMPLEX_SUGAR_UTILIZATION	PLANT_DERIVED_MALTOSE_DEGRADATION	glgE->PGPT0018610	1
INDIRECT_EFFECTS	COLONIZING_PLANT_SYSTEM	COLONIZATION-PLANT_DERIVED_SUBSTRATE_USAGE	PLANT_DERIVED_COMPLEX_SUGAR_UTILIZATION	PLANT_DERIVED_MALTOSE_DEGRADATION	maa|nodL->PGPT0018611	1
INDIRECT_EFFECTS	COLONIZING_PLANT_SYSTEM	COLONIZATION-PLANT_DERIVED_SUBSTRATE_USAGE	PLANT_DERIVED_COMPLEX_SUGAR_UTILIZATION	PLANT_DERIVED_MALTOSE_DEGRADATION	malQ->PGPT0018570	1
INDIRECT_EFFECTS	COLONIZING_PLANT_SYSTEM	COLONIZATION-PLANT_DERIVED_SUBSTRATE_USAGE	PLANT_DERIVED_COMPLEX_SUGAR_UTILIZATION	PLANT_DERIVED_MALTOSE_DEGRADATION	malT->PGPT0018616	2
INDIRECT_EFFECTS	COLONIZING_PLANT_SYSTEM	COLONIZATION-PLANT_DERIVED_SUBSTRATE_USAGE	PLANT_DERIVED_COMPLEX_SUGAR_UTILIZATION	PLANT_DERIVED_PULLULAN_DEGRADATION	pulA->PGPT0012195	1
INDIRECT_EFFECTS	COLONIZING_PLANT_SYSTEM	COLONIZATION-PLANT_DERIVED_SUBSTRATE_USAGE	PLANT_DERIVED_COMPLEX_SUGAR_UTILIZATION	PLANT_DERIVED_STARCH|GLYCOGEN_DEGRADATION	amyA|malS->PGPT0018575	1
INDIRECT_EFFECTS	COLONIZING_PLANT_SYSTEM	COLONIZATION-PLANT_DERIVED_SUBSTRATE_USAGE	PLANT_DERIVED_COMPLEX_SUGAR_UTILIZATION	PLANT_DERIVED_STARCH|GLYCOGEN_DEGRADATION	glgP->PGPT0018545	1
INDIRECT_EFFECTS	COLONIZING_PLANT_SYSTEM	COLONIZATION-PLANT_DERIVED_SUBSTRATE_USAGE	PLANT_DERIVED_COMPLEX_SUGAR_UTILIZATION	PLANT_DERIVED_STARCH|GLYCOGEN_DEGRADATION	malQ->PGPT0018570	1
INDIRECT_EFFECTS	COLONIZING_PLANT_SYSTEM	COLONIZATION-PLANT_DERIVED_SUBSTRATE_USAGE	PLANT_DERIVED_COMPLEX_SUGAR_UTILIZATION	PLANT_DERIVED_STARCH|GLYCOGEN_DEGRADATION	malT->PGPT0018616	2
INDIRECT_EFFECTS	COLONIZING_PLANT_SYSTEM	COLONIZATION-PLANT_DERIVED_SUBSTRATE_USAGE	PLANT_DERIVED_FLAVONOID_UTILIZATION	PLANT_DERIVED_QUERCETIN_DEGRADATION	yhhW|pirA->PGPT0019980	3
INDIRECT_EFFECTS	COLONIZING_PLANT_SYSTEM	COLONIZATION-PLANT_DERIVED_SUBSTRATE_USAGE	PLANT_DERIVED_GLYCOSIDE_UTILIZATION	PLANT_DERIVED_GLYCOSIDE-GLYCOSIDASES|GLYCOSYLHYDROLASES	ISA|treX->PGPT0019225	1
INDIRECT_EFFECTS	COLONIZING_PLANT_SYSTEM	COLONIZATION-PLANT_DERIVED_SUBSTRATE_USAGE	PLANT_DERIVED_GLYCOSIDE_UTILIZATION	PLANT_DERIVED_GLYCOSIDE-GLYCOSIDASES|GLYCOSYLHYDROLASES	amyA|malS->PGPT0018575	1
INDIRECT_EFFECTS	COLONIZING_PLANT_SYSTEM	COLONIZATION-PLANT_DERIVED_SUBSTRATE_USAGE	PLANT_DERIVED_GLYCOSIDE_UTILIZATION	PLANT_DERIVED_GLYCOSIDE-GLYCOSIDASES|GLYCOSYLHYDROLASES	mta->PGPT0019210	1
INDIRECT_EFFECTS	COLONIZING_PLANT_SYSTEM	COLONIZATION-PLANT_DERIVED_SUBSTRATE_USAGE	PLANT_DERIVED_GLYCOSIDE_UTILIZATION	PLANT_DERIVED_GLYCOSIDE-GLYCOSIDASES|GLYCOSYLHYDROLASES	nagZ->PGPT0012175	1
INDIRECT_EFFECTS	COLONIZING_PLANT_SYSTEM	COLONIZATION-PLANT_DERIVED_SUBSTRATE_USAGE	PLANT_DERIVED_GLYCOSIDE_UTILIZATION	PLANT_DERIVED_GLYCOSIDE-GLYCOSIDASES|GLYCOSYLHYDROLASES	pulA->PGPT0012195	1
INDIRECT_EFFECTS	COLONIZING_PLANT_SYSTEM	COLONIZATION-PLANT_DERIVED_SUBSTRATE_USAGE	PLANT_DERIVED_GLYCOSIDE_UTILIZATION	PLANT_DERIVED_GLYCOSIDE-GLYCOSIDASES|GLYCOSYLHYDROLASES	treA|treF->PGPT0019170	1
INDIRECT_EFFECTS	COLONIZING_PLANT_SYSTEM	COLONIZATION-PLANT_DERIVED_SUBSTRATE_USAGE	PLANT_DERIVED_GLYCOSIDE_UTILIZATION	PLANT_DERIVED_GLYCOSIDE-GLYCOSIDASES|GLYCOSYLHYDROLASES	treS->PGPT0014120	1
INDIRECT_EFFECTS	COLONIZING_PLANT_SYSTEM	COLONIZATION-PLANT_DERIVED_SUBSTRATE_USAGE	PLANT_DERIVED_GLYCOSIDE_UTILIZATION	PLANT_DERIVED_GLYCOSIDE-GLYCOSIDASES|GLYCOSYLHYDROLASES	treZ|glgZ->PGPT0014130	1
INDIRECT_EFFECTS	COLONIZING_PLANT_SYSTEM	COLONIZATION-PLANT_DERIVED_SUBSTRATE_USAGE	PLANT_DERIVED_LIPID_METABOLISM	PLANT_DERIVED_FATTY_ACID_DEGRADATION	ECHS1->PGPT0021790	1
INDIRECT_EFFECTS	COLONIZING_PLANT_SYSTEM	COLONIZATION-PLANT_DERIVED_SUBSTRATE_USAGE	PLANT_DERIVED_LIPID_METABOLISM	PLANT_DERIVED_FATTY_ACID_DEGRADATION	EC_1_1_1_1|adh->PGPT0006375	1
INDIRECT_EFFECTS	COLONIZING_PLANT_SYSTEM	COLONIZATION-PLANT_DERIVED_SUBSTRATE_USAGE	PLANT_DERIVED_LIPID_METABOLISM	PLANT_DERIVED_FATTY_ACID_DEGRADATION	GCDH|gcdH->PGPT0021815	1
INDIRECT_EFFECTS	COLONIZING_PLANT_SYSTEM	COLONIZATION-PLANT_DERIVED_SUBSTRATE_USAGE	PLANT_DERIVED_LIPID_METABOLISM	PLANT_DERIVED_FATTY_ACID_DEGRADATION	aas->PGPT0021850	1
INDIRECT_EFFECTS	COLONIZING_PLANT_SYSTEM	COLONIZATION-PLANT_DERIVED_SUBSTRATE_USAGE	PLANT_DERIVED_LIPID_METABOLISM	PLANT_DERIVED_FATTY_ACID_DEGRADATION	acd->PGPT0008385	9
INDIRECT_EFFECTS	COLONIZING_PLANT_SYSTEM	COLONIZATION-PLANT_DERIVED_SUBSTRATE_USAGE	PLANT_DERIVED_LIPID_METABOLISM	PLANT_DERIVED_FATTY_ACID_DEGRADATION	adhP->PGPT0006365	1
INDIRECT_EFFECTS	COLONIZING_PLANT_SYSTEM	COLONIZATION-PLANT_DERIVED_SUBSTRATE_USAGE	PLANT_DERIVED_LIPID_METABOLISM	PLANT_DERIVED_FATTY_ACID_DEGRADATION	aldH|dhaS->PGPT0006875	2
INDIRECT_EFFECTS	COLONIZING_PLANT_SYSTEM	COLONIZATION-PLANT_DERIVED_SUBSTRATE_USAGE	PLANT_DERIVED_LIPID_METABOLISM	PLANT_DERIVED_FATTY_ACID_DEGRADATION	atoC->PGPT0021745	1
INDIRECT_EFFECTS	COLONIZING_PLANT_SYSTEM	COLONIZATION-PLANT_DERIVED_SUBSTRATE_USAGE	PLANT_DERIVED_LIPID_METABOLISM	PLANT_DERIVED_FATTY_ACID_DEGRADATION	atoE->PGPT0021760	2
INDIRECT_EFFECTS	COLONIZING_PLANT_SYSTEM	COLONIZATION-PLANT_DERIVED_SUBSTRATE_USAGE	PLANT_DERIVED_LIPID_METABOLISM	PLANT_DERIVED_FATTY_ACID_DEGRADATION	bcd->PGPT0002285	6
INDIRECT_EFFECTS	COLONIZING_PLANT_SYSTEM	COLONIZATION-PLANT_DERIVED_SUBSTRATE_USAGE	PLANT_DERIVED_LIPID_METABOLISM	PLANT_DERIVED_FATTY_ACID_DEGRADATION	fadB->PGPT0001865	1
INDIRECT_EFFECTS	COLONIZING_PLANT_SYSTEM	COLONIZATION-PLANT_DERIVED_SUBSTRATE_USAGE	PLANT_DERIVED_LIPID_METABOLISM	PLANT_DERIVED_FATTY_ACID_DEGRADATION	fadB->PGPT0008390	2
INDIRECT_EFFECTS	COLONIZING_PLANT_SYSTEM	COLONIZATION-PLANT_DERIVED_SUBSTRATE_USAGE	PLANT_DERIVED_LIPID_METABOLISM	PLANT_DERIVED_FATTY_ACID_DEGRADATION	fadD->PGPT0008380	4
INDIRECT_EFFECTS	COLONIZING_PLANT_SYSTEM	COLONIZATION-PLANT_DERIVED_SUBSTRATE_USAGE	PLANT_DERIVED_LIPID_METABOLISM	PLANT_DERIVED_FATTY_ACID_DEGRADATION	fadE->PGPT0021800	1
INDIRECT_EFFECTS	COLONIZING_PLANT_SYSTEM	COLONIZATION-PLANT_DERIVED_SUBSTRATE_USAGE	PLANT_DERIVED_LIPID_METABOLISM	PLANT_DERIVED_FATTY_ACID_DEGRADATION	fadN->PGPT0008395	2
INDIRECT_EFFECTS	COLONIZING_PLANT_SYSTEM	COLONIZATION-PLANT_DERIVED_SUBSTRATE_USAGE	PLANT_DERIVED_LIPID_METABOLISM	PLANT_DERIVED_FATTY_ACID_DEGRADATION	frmA|ADH5|adhC->PGPT0006355	4
INDIRECT_EFFECTS	COLONIZING_PLANT_SYSTEM	COLONIZATION-PLANT_DERIVED_SUBSTRATE_USAGE	PLANT_DERIVED_LIPID_METABOLISM	PLANT_DERIVED_FATTY_ACID_DEGRADATION	paaF|echA->PGPT0001860	3
INDIRECT_EFFECTS	COLONIZING_PLANT_SYSTEM	COLONIZATION-PLANT_DERIVED_SUBSTRATE_USAGE	PLANT_DERIVED_LIPID_METABOLISM	PLANT_DERIVED_FATTY_ACID_DEGRADATION	rubB|alkT->PGPT0021900	3
INDIRECT_EFFECTS	COLONIZING_PLANT_SYSTEM	COLONIZATION-PLANT_DERIVED_SUBSTRATE_USAGE	PLANT_DERIVED_LIPID_METABOLISM	PLANT_DERIVED_FATTY_ACID_DEGRADATION	yiaY->PGPT0006370	1
INDIRECT_EFFECTS	COLONIZING_PLANT_SYSTEM	COLONIZATION-PLANT_DERIVED_SUBSTRATE_USAGE	PLANT_DERIVED_LIPID_METABOLISM	PLANT_DERIVED_GLYCEROPHOPSHOLIPID_DEGRADATION	glpA|glpD->PGPT0006775	2
INDIRECT_EFFECTS	COLONIZING_PLANT_SYSTEM	COLONIZATION-PLANT_DERIVED_SUBSTRATE_USAGE	PLANT_DERIVED_LIPID_METABOLISM	PLANT_DERIVED_GLYCEROPHOPSHOLIPID_DEGRADATION	glpQ|ugpQ->PGPT0018470	3
INDIRECT_EFFECTS	COLONIZING_PLANT_SYSTEM	COLONIZATION-PLANT_DERIVED_SUBSTRATE_USAGE	PLANT_DERIVED_LIPID_METABOLISM	PLANT_DERIVED_PHOSPHOLIPID|CHOLESTEROL_TRANSPORT	linN->PGPT0007020	1
INDIRECT_EFFECTS	COLONIZING_PLANT_SYSTEM	COLONIZATION-PLANT_DERIVED_SUBSTRATE_USAGE	PLANT_DERIVED_LIPID_METABOLISM	PLANT_DERIVED_PHOSPHOLIPID|CHOLESTEROL_TRANSPORT	mlaB->PGPT0007675	1
INDIRECT_EFFECTS	COLONIZING_PLANT_SYSTEM	COLONIZATION-PLANT_DERIVED_SUBSTRATE_USAGE	PLANT_DERIVED_LIPID_METABOLISM	PLANT_DERIVED_PHOSPHOLIPID|CHOLESTEROL_TRANSPORT	mlaC->PGPT0007670	1
INDIRECT_EFFECTS	COLONIZING_PLANT_SYSTEM	COLONIZATION-PLANT_DERIVED_SUBSTRATE_USAGE	PLANT_DERIVED_LIPID_METABOLISM	PLANT_DERIVED_PHOSPHOLIPID|CHOLESTEROL_TRANSPORT	mlaD|linM->PGPT0007005	2
INDIRECT_EFFECTS	COLONIZING_PLANT_SYSTEM	COLONIZATION-PLANT_DERIVED_SUBSTRATE_USAGE	PLANT_DERIVED_LIPID_METABOLISM	PLANT_DERIVED_PHOSPHOLIPID|CHOLESTEROL_TRANSPORT	mlaE|linK->PGPT0007010	2
INDIRECT_EFFECTS	COLONIZING_PLANT_SYSTEM	COLONIZATION-PLANT_DERIVED_SUBSTRATE_USAGE	PLANT_DERIVED_LIPID_METABOLISM	PLANT_DERIVED_PHOSPHOLIPID|CHOLESTEROL_TRANSPORT	mlaF|linL|mkl->PGPT0007015	2
INDIRECT_EFFECTS	COLONIZING_PLANT_SYSTEM	COLONIZATION-PLANT_DERIVED_SUBSTRATE_USAGE	PLANT_DERIVED_NUCLEOSIDE_METABOLISM	PLANT_DERIVED_NUCLEOSIDE_TRANSPORT	bmpA->PGPT0021055	1
INDIRECT_EFFECTS	COLONIZING_PLANT_SYSTEM	COLONIZATION-PLANT_DERIVED_SUBSTRATE_USAGE	PLANT_DERIVED_NUCLEOSIDE_METABOLISM	PLANT_DERIVED_NUCLEOSIDE_TRANSPORT	nupA|yufO->PGPT0021040	1
INDIRECT_EFFECTS	COLONIZING_PLANT_SYSTEM	COLONIZATION-PLANT_DERIVED_SUBSTRATE_USAGE	PLANT_DERIVED_NUCLEOSIDE_METABOLISM	PLANT_DERIVED_NUCLEOSIDE_TRANSPORT	nupB|yufP->PGPT0021045	1
INDIRECT_EFFECTS	COLONIZING_PLANT_SYSTEM	COLONIZATION-PLANT_DERIVED_SUBSTRATE_USAGE	PLANT_DERIVED_NUCLEOSIDE_METABOLISM	PLANT_DERIVED_NUCLEOSIDE_TRANSPORT	nupC|yufQ->PGPT0021050	1
INDIRECT_EFFECTS	COLONIZING_PLANT_SYSTEM	COLONIZATION-PLANT_DERIVED_SUBSTRATE_USAGE	PLANT_DERIVED_NUCLEOSIDE_METABOLISM	PLANT_DERIVED_PURINE_DEGRADATION	alc->PGPT0000880	1
INDIRECT_EFFECTS	COLONIZING_PLANT_SYSTEM	COLONIZATION-PLANT_DERIVED_SUBSTRATE_USAGE	PLANT_DERIVED_NUCLEOSIDE_METABOLISM	PLANT_DERIVED_PURINE_DEGRADATION	uraD->PGPT0021130	1
INDIRECT_EFFECTS	COLONIZING_PLANT_SYSTEM	COLONIZATION-PLANT_DERIVED_SUBSTRATE_USAGE	PLANT_DERIVED_NUCLEOSIDE_METABOLISM	PLANT_DERIVED_PURINE_DEGRADATION	uraH|pucM|hiuH->PGPT0021125	1
INDIRECT_EFFECTS	COLONIZING_PLANT_SYSTEM	COLONIZATION-PLANT_DERIVED_SUBSTRATE_USAGE	PLANT_DERIVED_NUCLEOSIDE_METABOLISM	PLANT_DERIVED_PURINE_DEGRADATION	xdhA->PGPT0007250	1
INDIRECT_EFFECTS	COLONIZING_PLANT_SYSTEM	COLONIZATION-PLANT_DERIVED_SUBSTRATE_USAGE	PLANT_DERIVED_NUCLEOSIDE_METABOLISM	PLANT_DERIVED_PURINE_DEGRADATION	xdhB|pucD->PGPT0007265	1
INDIRECT_EFFECTS	COLONIZING_PLANT_SYSTEM	COLONIZATION-PLANT_DERIVED_SUBSTRATE_USAGE	PLANT_DERIVED_NUCLEOSIDE_METABOLISM	PLANT_DERIVED_PURINE_DEGRADATION	yagR->PGPT0007260	1
INDIRECT_EFFECTS	COLONIZING_PLANT_SYSTEM	COLONIZATION-PLANT_DERIVED_SUBSTRATE_USAGE	PLANT_DERIVED_NUCLEOSIDE_METABOLISM	PLANT_DERIVED_PURINE_DEGRADATION	yagS->PGPT0007275	1
INDIRECT_EFFECTS	COLONIZING_PLANT_SYSTEM	COLONIZATION-PLANT_DERIVED_SUBSTRATE_USAGE	PLANT_DERIVED_NUCLEOSIDE_METABOLISM	PLANT_DERIVED_PURINE_DEGRADATION	yagT->PGPT0007290	1
INDIRECT_EFFECTS	COLONIZING_PLANT_SYSTEM	COLONIZATION-PLANT_DERIVED_SUBSTRATE_USAGE	PLANT_DERIVED_NUCLEOSIDE_METABOLISM	PLANT_DERIVED_PURINE_METABOLISM	ade->PGPT0021695	1
INDIRECT_EFFECTS	COLONIZING_PLANT_SYSTEM	COLONIZATION-PLANT_DERIVED_SUBSTRATE_USAGE	PLANT_DERIVED_NUCLEOSIDE_METABOLISM	PLANT_DERIVED_PURINE_METABOLISM	adk|AK->PGPT0009040	1
INDIRECT_EFFECTS	COLONIZING_PLANT_SYSTEM	COLONIZATION-PLANT_DERIVED_SUBSTRATE_USAGE	PLANT_DERIVED_NUCLEOSIDE_METABOLISM	PLANT_DERIVED_PURINE_METABOLISM	allA->PGPT0021505	1
INDIRECT_EFFECTS	COLONIZING_PLANT_SYSTEM	COLONIZATION-PLANT_DERIVED_SUBSTRATE_USAGE	PLANT_DERIVED_NUCLEOSIDE_METABOLISM	PLANT_DERIVED_PURINE_METABOLISM	amn->PGPT0021500	1
INDIRECT_EFFECTS	COLONIZING_PLANT_SYSTEM	COLONIZATION-PLANT_DERIVED_SUBSTRATE_USAGE	PLANT_DERIVED_NUCLEOSIDE_METABOLISM	PLANT_DERIVED_PURINE_METABOLISM	apaH->PGPT0021535	1
INDIRECT_EFFECTS	COLONIZING_PLANT_SYSTEM	COLONIZATION-PLANT_DERIVED_SUBSTRATE_USAGE	PLANT_DERIVED_NUCLEOSIDE_METABOLISM	PLANT_DERIVED_PURINE_METABOLISM	apt->PGPT0021455	1
INDIRECT_EFFECTS	COLONIZING_PLANT_SYSTEM	COLONIZATION-PLANT_DERIVED_SUBSTRATE_USAGE	PLANT_DERIVED_NUCLEOSIDE_METABOLISM	PLANT_DERIVED_PURINE_METABOLISM	arcC->PGPT0020085	1
INDIRECT_EFFECTS	COLONIZING_PLANT_SYSTEM	COLONIZATION-PLANT_DERIVED_SUBSTRATE_USAGE	PLANT_DERIVED_NUCLEOSIDE_METABOLISM	PLANT_DERIVED_PURINE_METABOLISM	cpdA->PGPT0021595	2
INDIRECT_EFFECTS	COLONIZING_PLANT_SYSTEM	COLONIZATION-PLANT_DERIVED_SUBSTRATE_USAGE	PLANT_DERIVED_NUCLEOSIDE_METABOLISM	PLANT_DERIVED_PURINE_METABOLISM	cyaA->PGPT0015070	1
INDIRECT_EFFECTS	COLONIZING_PLANT_SYSTEM	COLONIZATION-PLANT_DERIVED_SUBSTRATE_USAGE	PLANT_DERIVED_NUCLEOSIDE_METABOLISM	PLANT_DERIVED_PURINE_METABOLISM	cysD->PGPT0002405	1
INDIRECT_EFFECTS	COLONIZING_PLANT_SYSTEM	COLONIZATION-PLANT_DERIVED_SUBSTRATE_USAGE	PLANT_DERIVED_NUCLEOSIDE_METABOLISM	PLANT_DERIVED_PURINE_METABOLISM	cysNC->PGPT0002395	1
INDIRECT_EFFECTS	COLONIZING_PLANT_SYSTEM	COLONIZATION-PLANT_DERIVED_SUBSTRATE_USAGE	PLANT_DERIVED_NUCLEOSIDE_METABOLISM	PLANT_DERIVED_PURINE_METABOLISM	dgt->PGPT0021495	2
INDIRECT_EFFECTS	COLONIZING_PLANT_SYSTEM	COLONIZATION-PLANT_DERIVED_SUBSTRATE_USAGE	PLANT_DERIVED_NUCLEOSIDE_METABOLISM	PLANT_DERIVED_PURINE_METABOLISM	gmk->PGPT0021475	1
INDIRECT_EFFECTS	COLONIZING_PLANT_SYSTEM	COLONIZATION-PLANT_DERIVED_SUBSTRATE_USAGE	PLANT_DERIVED_NUCLEOSIDE_METABOLISM	PLANT_DERIVED_PURINE_METABOLISM	guaA->PGPT0021580	2
INDIRECT_EFFECTS	COLONIZING_PLANT_SYSTEM	COLONIZATION-PLANT_DERIVED_SUBSTRATE_USAGE	PLANT_DERIVED_NUCLEOSIDE_METABOLISM	PLANT_DERIVED_PURINE_METABOLISM	guaB->PGPT0021445	1
INDIRECT_EFFECTS	COLONIZING_PLANT_SYSTEM	COLONIZATION-PLANT_DERIVED_SUBSTRATE_USAGE	PLANT_DERIVED_NUCLEOSIDE_METABOLISM	PLANT_DERIVED_PURINE_METABOLISM	guaD->PGPT0021515	1
INDIRECT_EFFECTS	COLONIZING_PLANT_SYSTEM	COLONIZATION-PLANT_DERIVED_SUBSTRATE_USAGE	PLANT_DERIVED_NUCLEOSIDE_METABOLISM	PLANT_DERIVED_PURINE_METABOLISM	hit->PGPT0021690	1
INDIRECT_EFFECTS	COLONIZING_PLANT_SYSTEM	COLONIZATION-PLANT_DERIVED_SUBSTRATE_USAGE	PLANT_DERIVED_NUCLEOSIDE_METABOLISM	PLANT_DERIVED_PURINE_METABOLISM	hprT|hpt->PGPT0007295	1
INDIRECT_EFFECTS	COLONIZING_PLANT_SYSTEM	COLONIZATION-PLANT_DERIVED_SUBSTRATE_USAGE	PLANT_DERIVED_NUCLEOSIDE_METABOLISM	PLANT_DERIVED_PURINE_METABOLISM	hpxW->PGPT0021715	2
INDIRECT_EFFECTS	COLONIZING_PLANT_SYSTEM	COLONIZATION-PLANT_DERIVED_SUBSTRATE_USAGE	PLANT_DERIVED_NUCLEOSIDE_METABOLISM	PLANT_DERIVED_PURINE_METABOLISM	nudE->PGPT0021615	1
INDIRECT_EFFECTS	COLONIZING_PLANT_SYSTEM	COLONIZATION-PLANT_DERIVED_SUBSTRATE_USAGE	PLANT_DERIVED_NUCLEOSIDE_METABOLISM	PLANT_DERIVED_PURINE_METABOLISM	nudF->PGPT0021525	1
INDIRECT_EFFECTS	COLONIZING_PLANT_SYSTEM	COLONIZATION-PLANT_DERIVED_SUBSTRATE_USAGE	PLANT_DERIVED_NUCLEOSIDE_METABOLISM	PLANT_DERIVED_PURINE_METABOLISM	pgm->PGPT0017710	1
INDIRECT_EFFECTS	COLONIZING_PLANT_SYSTEM	COLONIZATION-PLANT_DERIVED_SUBSTRATE_USAGE	PLANT_DERIVED_NUCLEOSIDE_METABOLISM	PLANT_DERIVED_PURINE_METABOLISM	pmm_pgm->PGPT0017725	1
INDIRECT_EFFECTS	COLONIZING_PLANT_SYSTEM	COLONIZATION-PLANT_DERIVED_SUBSTRATE_USAGE	PLANT_DERIVED_NUCLEOSIDE_METABOLISM	PLANT_DERIVED_PURINE_METABOLISM	ppx|ppx_gppA->PGPT0002595	1
INDIRECT_EFFECTS	COLONIZING_PLANT_SYSTEM	COLONIZATION-PLANT_DERIVED_SUBSTRATE_USAGE	PLANT_DERIVED_NUCLEOSIDE_METABOLISM	PLANT_DERIVED_PURINE_METABOLISM	prsA->PGPT0021480	1
INDIRECT_EFFECTS	COLONIZING_PLANT_SYSTEM	COLONIZATION-PLANT_DERIVED_SUBSTRATE_USAGE	PLANT_DERIVED_NUCLEOSIDE_METABOLISM	PLANT_DERIVED_PURINE_METABOLISM	purA->PGPT0020140	1
INDIRECT_EFFECTS	COLONIZING_PLANT_SYSTEM	COLONIZATION-PLANT_DERIVED_SUBSTRATE_USAGE	PLANT_DERIVED_NUCLEOSIDE_METABOLISM	PLANT_DERIVED_PURINE_METABOLISM	purB->PGPT0021555	1
INDIRECT_EFFECTS	COLONIZING_PLANT_SYSTEM	COLONIZATION-PLANT_DERIVED_SUBSTRATE_USAGE	PLANT_DERIVED_NUCLEOSIDE_METABOLISM	PLANT_DERIVED_PURINE_METABOLISM	purC->PGPT0021565	1
INDIRECT_EFFECTS	COLONIZING_PLANT_SYSTEM	COLONIZATION-PLANT_DERIVED_SUBSTRATE_USAGE	PLANT_DERIVED_NUCLEOSIDE_METABOLISM	PLANT_DERIVED_PURINE_METABOLISM	purD->PGPT0021575	1
INDIRECT_EFFECTS	COLONIZING_PLANT_SYSTEM	COLONIZATION-PLANT_DERIVED_SUBSTRATE_USAGE	PLANT_DERIVED_NUCLEOSIDE_METABOLISM	PLANT_DERIVED_PURINE_METABOLISM	purE->PGPT0021545	1
INDIRECT_EFFECTS	COLONIZING_PLANT_SYSTEM	COLONIZATION-PLANT_DERIVED_SUBSTRATE_USAGE	PLANT_DERIVED_NUCLEOSIDE_METABOLISM	PLANT_DERIVED_PURINE_METABOLISM	purF->PGPT0020225	1
INDIRECT_EFFECTS	COLONIZING_PLANT_SYSTEM	COLONIZATION-PLANT_DERIVED_SUBSTRATE_USAGE	PLANT_DERIVED_NUCLEOSIDE_METABOLISM	PLANT_DERIVED_PURINE_METABOLISM	purH->PGPT0008110	1
INDIRECT_EFFECTS	COLONIZING_PLANT_SYSTEM	COLONIZATION-PLANT_DERIVED_SUBSTRATE_USAGE	PLANT_DERIVED_NUCLEOSIDE_METABOLISM	PLANT_DERIVED_PURINE_METABOLISM	purK->PGPT0021550	1
INDIRECT_EFFECTS	COLONIZING_PLANT_SYSTEM	COLONIZATION-PLANT_DERIVED_SUBSTRATE_USAGE	PLANT_DERIVED_NUCLEOSIDE_METABOLISM	PLANT_DERIVED_PURINE_METABOLISM	purL->PGPT0021585	1
INDIRECT_EFFECTS	COLONIZING_PLANT_SYSTEM	COLONIZATION-PLANT_DERIVED_SUBSTRATE_USAGE	PLANT_DERIVED_NUCLEOSIDE_METABOLISM	PLANT_DERIVED_PURINE_METABOLISM	purM->PGPT0021570	1
INDIRECT_EFFECTS	COLONIZING_PLANT_SYSTEM	COLONIZATION-PLANT_DERIVED_SUBSTRATE_USAGE	PLANT_DERIVED_NUCLEOSIDE_METABOLISM	PLANT_DERIVED_PURINE_METABOLISM	purN->PGPT0008095	1
INDIRECT_EFFECTS	COLONIZING_PLANT_SYSTEM	COLONIZATION-PLANT_DERIVED_SUBSTRATE_USAGE	PLANT_DERIVED_NUCLEOSIDE_METABOLISM	PLANT_DERIVED_PURINE_METABOLISM	purT->PGPT0008100	1
INDIRECT_EFFECTS	COLONIZING_PLANT_SYSTEM	COLONIZATION-PLANT_DERIVED_SUBSTRATE_USAGE	PLANT_DERIVED_NUCLEOSIDE_METABOLISM	PLANT_DERIVED_PURINE_METABOLISM	pyk->PGPT0002020	2
INDIRECT_EFFECTS	COLONIZING_PLANT_SYSTEM	COLONIZATION-PLANT_DERIVED_SUBSTRATE_USAGE	PLANT_DERIVED_NUCLEOSIDE_METABOLISM	PLANT_DERIVED_PURINE_METABOLISM	relA->PGPT0014820	1
INDIRECT_EFFECTS	COLONIZING_PLANT_SYSTEM	COLONIZATION-PLANT_DERIVED_SUBSTRATE_USAGE	PLANT_DERIVED_NUCLEOSIDE_METABOLISM	PLANT_DERIVED_PURINE_METABOLISM	spoT->PGPT0014310	1
INDIRECT_EFFECTS	COLONIZING_PLANT_SYSTEM	COLONIZATION-PLANT_DERIVED_SUBSTRATE_USAGE	PLANT_DERIVED_NUCLEOSIDE_METABOLISM	PLANT_DERIVED_PURINE_METABOLISM	tilS_hprT->PGPT0021660	2
INDIRECT_EFFECTS	COLONIZING_PLANT_SYSTEM	COLONIZATION-PLANT_DERIVED_SUBSTRATE_USAGE	PLANT_DERIVED_NUCLEOSIDE_METABOLISM	PLANT_DERIVED_PURINE_METABOLISM	ureA->PGPT0000955	1
INDIRECT_EFFECTS	COLONIZING_PLANT_SYSTEM	COLONIZATION-PLANT_DERIVED_SUBSTRATE_USAGE	PLANT_DERIVED_NUCLEOSIDE_METABOLISM	PLANT_DERIVED_PURINE_METABOLISM	ureB->PGPT0000960	1
INDIRECT_EFFECTS	COLONIZING_PLANT_SYSTEM	COLONIZATION-PLANT_DERIVED_SUBSTRATE_USAGE	PLANT_DERIVED_NUCLEOSIDE_METABOLISM	PLANT_DERIVED_PURINE_METABOLISM	ureC->PGPT0000965	1
INDIRECT_EFFECTS	COLONIZING_PLANT_SYSTEM	COLONIZATION-PLANT_DERIVED_SUBSTRATE_USAGE	PLANT_DERIVED_NUCLEOSIDE_METABOLISM	PLANT_DERIVED_PURINE_METABOLISM	xpt->PGPT0007305	1
INDIRECT_EFFECTS	COLONIZING_PLANT_SYSTEM	COLONIZATION-PLANT_DERIVED_SUBSTRATE_USAGE	PLANT_DERIVED_NUCLEOSIDE_METABOLISM	PLANT_DERIVED_PYRIMIDINE_DEGRADATION	UPB1_like|pydC->PGPT0008885	1
INDIRECT_EFFECTS	COLONIZING_PLANT_SYSTEM	COLONIZATION-PLANT_DERIVED_SUBSTRATE_USAGE	PLANT_DERIVED_NUCLEOSIDE_METABOLISM	PLANT_DERIVED_PYRIMIDINE_METABOLISM	carA->PGPT0021155	1
INDIRECT_EFFECTS	COLONIZING_PLANT_SYSTEM	COLONIZATION-PLANT_DERIVED_SUBSTRATE_USAGE	PLANT_DERIVED_NUCLEOSIDE_METABOLISM	PLANT_DERIVED_PYRIMIDINE_METABOLISM	carB->PGPT0021150	1
INDIRECT_EFFECTS	COLONIZING_PLANT_SYSTEM	COLONIZATION-PLANT_DERIVED_SUBSTRATE_USAGE	PLANT_DERIVED_NUCLEOSIDE_METABOLISM	PLANT_DERIVED_PYRIMIDINE_METABOLISM	cdd->PGPT0021360	1
INDIRECT_EFFECTS	COLONIZING_PLANT_SYSTEM	COLONIZATION-PLANT_DERIVED_SUBSTRATE_USAGE	PLANT_DERIVED_NUCLEOSIDE_METABOLISM	PLANT_DERIVED_PYRIMIDINE_METABOLISM	cmk->PGPT0021220	1
INDIRECT_EFFECTS	COLONIZING_PLANT_SYSTEM	COLONIZATION-PLANT_DERIVED_SUBSTRATE_USAGE	PLANT_DERIVED_NUCLEOSIDE_METABOLISM	PLANT_DERIVED_PYRIMIDINE_METABOLISM	codA->PGPT0021315	1
INDIRECT_EFFECTS	COLONIZING_PLANT_SYSTEM	COLONIZATION-PLANT_DERIVED_SUBSTRATE_USAGE	PLANT_DERIVED_NUCLEOSIDE_METABOLISM	PLANT_DERIVED_PYRIMIDINE_METABOLISM	codA|cdd->PGPT0021320	1
INDIRECT_EFFECTS	COLONIZING_PLANT_SYSTEM	COLONIZATION-PLANT_DERIVED_SUBSTRATE_USAGE	PLANT_DERIVED_NUCLEOSIDE_METABOLISM	PLANT_DERIVED_PYRIMIDINE_METABOLISM	dut->PGPT0021355	1
INDIRECT_EFFECTS	COLONIZING_PLANT_SYSTEM	COLONIZATION-PLANT_DERIVED_SUBSTRATE_USAGE	PLANT_DERIVED_NUCLEOSIDE_METABOLISM	PLANT_DERIVED_PYRIMIDINE_METABOLISM	mazG->PGPT0008820	1
INDIRECT_EFFECTS	COLONIZING_PLANT_SYSTEM	COLONIZATION-PLANT_DERIVED_SUBSTRATE_USAGE	PLANT_DERIVED_NUCLEOSIDE_METABOLISM	PLANT_DERIVED_PYRIMIDINE_METABOLISM	ndk->PGPT0021210	1
INDIRECT_EFFECTS	COLONIZING_PLANT_SYSTEM	COLONIZATION-PLANT_DERIVED_SUBSTRATE_USAGE	PLANT_DERIVED_NUCLEOSIDE_METABOLISM	PLANT_DERIVED_PYRIMIDINE_METABOLISM	nrdA|nrdE->PGPT0021340	2
INDIRECT_EFFECTS	COLONIZING_PLANT_SYSTEM	COLONIZATION-PLANT_DERIVED_SUBSTRATE_USAGE	PLANT_DERIVED_NUCLEOSIDE_METABOLISM	PLANT_DERIVED_PYRIMIDINE_METABOLISM	nrdB|nrdF->PGPT0021345	1
INDIRECT_EFFECTS	COLONIZING_PLANT_SYSTEM	COLONIZATION-PLANT_DERIVED_SUBSTRATE_USAGE	PLANT_DERIVED_NUCLEOSIDE_METABOLISM	PLANT_DERIVED_PYRIMIDINE_METABOLISM	nucA|ushA|yhcR|yfkN->PGPT0013395	1
INDIRECT_EFFECTS	COLONIZING_PLANT_SYSTEM	COLONIZATION-PLANT_DERIVED_SUBSTRATE_USAGE	PLANT_DERIVED_NUCLEOSIDE_METABOLISM	PLANT_DERIVED_PYRIMIDINE_METABOLISM	ppnN|ygdH->PGPT0021310	1
INDIRECT_EFFECTS	COLONIZING_PLANT_SYSTEM	COLONIZATION-PLANT_DERIVED_SUBSTRATE_USAGE	PLANT_DERIVED_NUCLEOSIDE_METABOLISM	PLANT_DERIVED_PYRIMIDINE_METABOLISM	ppnP|yaiE->PGPT0021300	1
INDIRECT_EFFECTS	COLONIZING_PLANT_SYSTEM	COLONIZATION-PLANT_DERIVED_SUBSTRATE_USAGE	PLANT_DERIVED_NUCLEOSIDE_METABOLISM	PLANT_DERIVED_PYRIMIDINE_METABOLISM	pyrB->PGPT0021160	1
INDIRECT_EFFECTS	COLONIZING_PLANT_SYSTEM	COLONIZATION-PLANT_DERIVED_SUBSTRATE_USAGE	PLANT_DERIVED_NUCLEOSIDE_METABOLISM	PLANT_DERIVED_PYRIMIDINE_METABOLISM	pyrC->PGPT0021145	2
INDIRECT_EFFECTS	COLONIZING_PLANT_SYSTEM	COLONIZATION-PLANT_DERIVED_SUBSTRATE_USAGE	PLANT_DERIVED_NUCLEOSIDE_METABOLISM	PLANT_DERIVED_PYRIMIDINE_METABOLISM	pyrD->PGPT0021190	1
INDIRECT_EFFECTS	COLONIZING_PLANT_SYSTEM	COLONIZATION-PLANT_DERIVED_SUBSTRATE_USAGE	PLANT_DERIVED_NUCLEOSIDE_METABOLISM	PLANT_DERIVED_PYRIMIDINE_METABOLISM	pyrE->PGPT0021200	2
INDIRECT_EFFECTS	COLONIZING_PLANT_SYSTEM	COLONIZATION-PLANT_DERIVED_SUBSTRATE_USAGE	PLANT_DERIVED_NUCLEOSIDE_METABOLISM	PLANT_DERIVED_PYRIMIDINE_METABOLISM	pyrF->PGPT0014965	1
INDIRECT_EFFECTS	COLONIZING_PLANT_SYSTEM	COLONIZATION-PLANT_DERIVED_SUBSTRATE_USAGE	PLANT_DERIVED_NUCLEOSIDE_METABOLISM	PLANT_DERIVED_PYRIMIDINE_METABOLISM	pyrG->PGPT0021215	1
INDIRECT_EFFECTS	COLONIZING_PLANT_SYSTEM	COLONIZATION-PLANT_DERIVED_SUBSTRATE_USAGE	PLANT_DERIVED_NUCLEOSIDE_METABOLISM	PLANT_DERIVED_PYRIMIDINE_METABOLISM	pyrH->PGPT0021205	1
INDIRECT_EFFECTS	COLONIZING_PLANT_SYSTEM	COLONIZATION-PLANT_DERIVED_SUBSTRATE_USAGE	PLANT_DERIVED_NUCLEOSIDE_METABOLISM	PLANT_DERIVED_PYRIMIDINE_METABOLISM	surE->PGPT0013405	1
INDIRECT_EFFECTS	COLONIZING_PLANT_SYSTEM	COLONIZATION-PLANT_DERIVED_SUBSTRATE_USAGE	PLANT_DERIVED_NUCLEOSIDE_METABOLISM	PLANT_DERIVED_PYRIMIDINE_METABOLISM	thyA->PGPT0008145	1
INDIRECT_EFFECTS	COLONIZING_PLANT_SYSTEM	COLONIZATION-PLANT_DERIVED_SUBSTRATE_USAGE	PLANT_DERIVED_NUCLEOSIDE_METABOLISM	PLANT_DERIVED_PYRIMIDINE_METABOLISM	tmk->PGPT0021395	1
INDIRECT_EFFECTS	COLONIZING_PLANT_SYSTEM	COLONIZATION-PLANT_DERIVED_SUBSTRATE_USAGE	PLANT_DERIVED_NUCLEOSIDE_METABOLISM	PLANT_DERIVED_PYRIMIDINE_METABOLISM	upp->PGPT0021240	1
INDIRECT_EFFECTS	COLONIZING_PLANT_SYSTEM	COLONIZATION-PLANT_DERIVED_SUBSTRATE_USAGE	PLANT_DERIVED_NUCLEOSIDE_METABOLISM	PLANT_DERIVED_PYRIMIDINE_METABOLISM	ydfG->PGPT0021285	2
INDIRECT_EFFECTS	COLONIZING_PLANT_SYSTEM	COLONIZATION-PLANT_DERIVED_SUBSTRATE_USAGE	PLANT_DERIVED_NUCLEOSIDE_METABOLISM	PLANT_DERIVED_PYRIMIDINE_METABOLISM	yrfG->PGPT0013415	1
INDIRECT_EFFECTS	COLONIZING_PLANT_SYSTEM	COLONIZATION-PLANT_DERIVED_SUBSTRATE_USAGE	PLANT_DERIVED_ORGANIC_ACID_TRANSPORT	PLANT_DERIVED_C4-DICARBOXYRATE_TRANSPORT	dctA->PGPT0001450	1
INDIRECT_EFFECTS	COLONIZING_PLANT_SYSTEM	COLONIZATION-PLANT_DERIVED_SUBSTRATE_USAGE	PLANT_DERIVED_ORGANIC_ACID_TRANSPORT	PLANT_DERIVED_C4-DICARBOXYRATE_TRANSPORT	dctB->PGPT0017305	2
INDIRECT_EFFECTS	COLONIZING_PLANT_SYSTEM	COLONIZATION-PLANT_DERIVED_SUBSTRATE_USAGE	PLANT_DERIVED_ORGANIC_ACID_TRANSPORT	PLANT_DERIVED_C4-DICARBOXYRATE_TRANSPORT	dctD->PGPT0017310	2
INDIRECT_EFFECTS	COLONIZING_PLANT_SYSTEM	COLONIZATION-PLANT_DERIVED_SUBSTRATE_USAGE	PLANT_DERIVED_ORGANIC_ACID_TRANSPORT	PLANT_DERIVED_C4-DICARBOXYRATE_TRANSPORT	dctM->PGPT0017335	8
INDIRECT_EFFECTS	COLONIZING_PLANT_SYSTEM	COLONIZATION-PLANT_DERIVED_SUBSTRATE_USAGE	PLANT_DERIVED_ORGANIC_ACID_TRANSPORT	PLANT_DERIVED_C4-DICARBOXYRATE_TRANSPORT	dctP->PGPT0017325	11
INDIRECT_EFFECTS	COLONIZING_PLANT_SYSTEM	COLONIZATION-PLANT_DERIVED_SUBSTRATE_USAGE	PLANT_DERIVED_ORGANIC_ACID_TRANSPORT	PLANT_DERIVED_C4-DICARBOXYRATE_TRANSPORT	dctQ->PGPT0017330	6
INDIRECT_EFFECTS	COLONIZING_PLANT_SYSTEM	COLONIZATION-PLANT_DERIVED_SUBSTRATE_USAGE	PLANT_DERIVED_ORGANIC_ACID_TRANSPORT	PLANT_DERIVED_CITRATE_TRANSPORT	TC_CITMHS|CitMHS_family|citN->PGPT0001500	1
INDIRECT_EFFECTS	COLONIZING_PLANT_SYSTEM	COLONIZATION-PLANT_DERIVED_SUBSTRATE_USAGE	PLANT_DERIVED_ORGANIC_ACID_TRANSPORT	PLANT_DERIVED_FORMATE_TRANSPORT	fdhC->PGPT0017240	1
INDIRECT_EFFECTS	COLONIZING_PLANT_SYSTEM	COLONIZATION-PLANT_DERIVED_SUBSTRATE_USAGE	PLANT_DERIVED_ORGANIC_ACID_TRANSPORT	PLANT_DERIVED_FORMATE_TRANSPORT	oxlT->PGPT0017235	2
INDIRECT_EFFECTS	COLONIZING_PLANT_SYSTEM	COLONIZATION-PLANT_DERIVED_SUBSTRATE_USAGE	PLANT_DERIVED_ORGANIC_ACID_TRANSPORT	PLANT_DERIVED_HEXURONATE_TRANSPORT	exuT->PGPT0017205	1
INDIRECT_EFFECTS	COLONIZING_PLANT_SYSTEM	COLONIZATION-PLANT_DERIVED_SUBSTRATE_USAGE	PLANT_DERIVED_ORGANIC_ACID_TRANSPORT	PLANT_DERIVED_KETO-|OXOGLUTARATE_TRANSPORT	TC_DASS|yflS->PGPT0013960	1
INDIRECT_EFFECTS	COLONIZING_PLANT_SYSTEM	COLONIZATION-PLANT_DERIVED_SUBSTRATE_USAGE	PLANT_DERIVED_ORGANIC_ACID_TRANSPORT	PLANT_DERIVED_LACTATE_TRANSPORT	lctP->PGPT0001800	2
INDIRECT_EFFECTS	COLONIZING_PLANT_SYSTEM	COLONIZATION-PLANT_DERIVED_SUBSTRATE_USAGE	PLANT_DERIVED_ORGANIC_ACID_TRANSPORT	PLANT_DERIVED_MALATE_TRANSPORT	TC_DASS|yflS->PGPT0013960	1
INDIRECT_EFFECTS	COLONIZING_PLANT_SYSTEM	COLONIZATION-PLANT_DERIVED_SUBSTRATE_USAGE	PLANT_DERIVED_ORGANIC_ACID_TRANSPORT	PLANT_DERIVED_MALATE_TRANSPORT	dctA->PGPT0001450	1
INDIRECT_EFFECTS	COLONIZING_PLANT_SYSTEM	COLONIZATION-PLANT_DERIVED_SUBSTRATE_USAGE	PLANT_DERIVED_ORGANIC_ACID_TRANSPORT	PLANT_DERIVED_MALATE_TRANSPORT	maeN->PGPT0001690	1
INDIRECT_EFFECTS	COLONIZING_PLANT_SYSTEM	COLONIZATION-PLANT_DERIVED_SUBSTRATE_USAGE	PLANT_DERIVED_ORGANIC_ACID_TRANSPORT	PLANT_DERIVED_MALONATE_TRANSPORT	mdcF->PGPT0001720	3
INDIRECT_EFFECTS	COLONIZING_PLANT_SYSTEM	COLONIZATION-PLANT_DERIVED_SUBSTRATE_USAGE	PLANT_DERIVED_ORGANIC_ACID_TRANSPORT	PLANT_DERIVED_OXALATE_TRANSPORT	oxlT->PGPT0017235	2
INDIRECT_EFFECTS	COLONIZING_PLANT_SYSTEM	COLONIZATION-PLANT_DERIVED_SUBSTRATE_USAGE	PLANT_DERIVED_ORGANIC_ACID_TRANSPORT	PLANT_DERIVED_TRICARBOXYLATE_TRANSPORT	tctA->PGPT0017350	5
INDIRECT_EFFECTS	COLONIZING_PLANT_SYSTEM	COLONIZATION-PLANT_DERIVED_SUBSTRATE_USAGE	PLANT_DERIVED_ORGANIC_ACID_TRANSPORT	PLANT_DERIVED_TRICARBOXYLATE_TRANSPORT	tctC->PGPT0017360	4
INDIRECT_EFFECTS	COLONIZING_PLANT_SYSTEM	COLONIZATION-PLANT_DERIVED_SUBSTRATE_USAGE	PLANT_DERIVED_ORGANIC_ACID_TRANSPORT	PLANT_DERIVED_TRICARBOXYLATE_TRANSPORT	tctD->PGPT0017365	1
INDIRECT_EFFECTS	COLONIZING_PLANT_SYSTEM	COLONIZATION-PLANT_DERIVED_SUBSTRATE_USAGE	PLANT_DERIVED_ORGANIC_ACID_TRANSPORT	PLANT_DERIVED_TRICARBOXYLATE_TRANSPORT	tctE->PGPT0017370	1
INDIRECT_EFFECTS	COLONIZING_PLANT_SYSTEM	COLONIZATION-PLANT_DERIVED_SUBSTRATE_USAGE	PLANT_DERIVED_ORGANIC_ACID_UTILIZATION	PLANT_DERIVED_ACETATE_UTILIZATION	acs->PGPT0002265	2
INDIRECT_EFFECTS	COLONIZING_PLANT_SYSTEM	COLONIZATION-PLANT_DERIVED_SUBSTRATE_USAGE	PLANT_DERIVED_ORGANIC_ACID_UTILIZATION	PLANT_DERIVED_ACONITATE_UTILIZATION	IRG1_like->PGPT0001471	1
INDIRECT_EFFECTS	COLONIZING_PLANT_SYSTEM	COLONIZATION-PLANT_DERIVED_SUBSTRATE_USAGE	PLANT_DERIVED_ORGANIC_ACID_UTILIZATION	PLANT_DERIVED_ACONITATE_UTILIZATION	acnA->PGPT0001465	1
INDIRECT_EFFECTS	COLONIZING_PLANT_SYSTEM	COLONIZATION-PLANT_DERIVED_SUBSTRATE_USAGE	PLANT_DERIVED_ORGANIC_ACID_UTILIZATION	PLANT_DERIVED_ACONITATE_UTILIZATION	acnB->PGPT0001470	1
INDIRECT_EFFECTS	COLONIZING_PLANT_SYSTEM	COLONIZATION-PLANT_DERIVED_SUBSTRATE_USAGE	PLANT_DERIVED_ORGANIC_ACID_UTILIZATION	PLANT_DERIVED_CITRATE_SENSING|UTILIZATION	citE->PGPT0019480	1
INDIRECT_EFFECTS	COLONIZING_PLANT_SYSTEM	COLONIZATION-PLANT_DERIVED_SUBSTRATE_USAGE	PLANT_DERIVED_ORGANIC_ACID_UTILIZATION	PLANT_DERIVED_CITRATE_SENSING|UTILIZATION	icd->PGPT0001170	1
INDIRECT_EFFECTS	COLONIZING_PLANT_SYSTEM	COLONIZATION-PLANT_DERIVED_SUBSTRATE_USAGE	PLANT_DERIVED_ORGANIC_ACID_UTILIZATION	PLANT_DERIVED_ERYTHRONATE_UTILIZATION	otnI|ygbM->PGPT0018150	2
INDIRECT_EFFECTS	COLONIZING_PLANT_SYSTEM	COLONIZATION-PLANT_DERIVED_SUBSTRATE_USAGE	PLANT_DERIVED_ORGANIC_ACID_UTILIZATION	PLANT_DERIVED_ERYTHRONATE_UTILIZATION	pdxB->PGPT0009150	1
INDIRECT_EFFECTS	COLONIZING_PLANT_SYSTEM	COLONIZATION-PLANT_DERIVED_SUBSTRATE_USAGE	PLANT_DERIVED_ORGANIC_ACID_UTILIZATION	PLANT_DERIVED_FORMATE_UTILIZATION	fdoG|fdhF|fdwA->PGPT0019635	3
INDIRECT_EFFECTS	COLONIZING_PLANT_SYSTEM	COLONIZATION-PLANT_DERIVED_SUBSTRATE_USAGE	PLANT_DERIVED_ORGANIC_ACID_UTILIZATION	PLANT_DERIVED_FORMATE_UTILIZATION	fdoH|fdsB->PGPT0019665	1
INDIRECT_EFFECTS	COLONIZING_PLANT_SYSTEM	COLONIZATION-PLANT_DERIVED_SUBSTRATE_USAGE	PLANT_DERIVED_ORGANIC_ACID_UTILIZATION	PLANT_DERIVED_FORMATE_UTILIZATION	fdoI|fdsG->PGPT0019670	1
INDIRECT_EFFECTS	COLONIZING_PLANT_SYSTEM	COLONIZATION-PLANT_DERIVED_SUBSTRATE_USAGE	PLANT_DERIVED_ORGANIC_ACID_UTILIZATION	PLANT_DERIVED_FUMARATE_SENSING|UTILIZATION	fumA|fumB->PGPT0001635	1
INDIRECT_EFFECTS	COLONIZING_PLANT_SYSTEM	COLONIZATION-PLANT_DERIVED_SUBSTRATE_USAGE	PLANT_DERIVED_ORGANIC_ACID_UTILIZATION	PLANT_DERIVED_FUMARATE_SENSING|UTILIZATION	fumC->PGPT0001650	1
INDIRECT_EFFECTS	COLONIZING_PLANT_SYSTEM	COLONIZATION-PLANT_DERIVED_SUBSTRATE_USAGE	PLANT_DERIVED_ORGANIC_ACID_UTILIZATION	PLANT_DERIVED_FUMARATE_SENSING|UTILIZATION	sdhA|frdA->PGPT0001605	1
INDIRECT_EFFECTS	COLONIZING_PLANT_SYSTEM	COLONIZATION-PLANT_DERIVED_SUBSTRATE_USAGE	PLANT_DERIVED_ORGANIC_ACID_UTILIZATION	PLANT_DERIVED_FUMARATE_SENSING|UTILIZATION	sdhB|frdB->PGPT0001600	1
INDIRECT_EFFECTS	COLONIZING_PLANT_SYSTEM	COLONIZATION-PLANT_DERIVED_SUBSTRATE_USAGE	PLANT_DERIVED_ORGANIC_ACID_UTILIZATION	PLANT_DERIVED_FUMARATE_SENSING|UTILIZATION	sdhC|frdC->PGPT0001595	1
INDIRECT_EFFECTS	COLONIZING_PLANT_SYSTEM	COLONIZATION-PLANT_DERIVED_SUBSTRATE_USAGE	PLANT_DERIVED_ORGANIC_ACID_UTILIZATION	PLANT_DERIVED_FUMARATE_SENSING|UTILIZATION	sdhD|frdD->PGPT0001590	1
INDIRECT_EFFECTS	COLONIZING_PLANT_SYSTEM	COLONIZATION-PLANT_DERIVED_SUBSTRATE_USAGE	PLANT_DERIVED_ORGANIC_ACID_UTILIZATION	PLANT_DERIVED_GLUCONIC_ACID_UTILIZATION	gntK|idnK->PGPT0018055	1
INDIRECT_EFFECTS	COLONIZING_PLANT_SYSTEM	COLONIZATION-PLANT_DERIVED_SUBSTRATE_USAGE	PLANT_DERIVED_ORGANIC_ACID_UTILIZATION	PLANT_DERIVED_GLUTARATE_UTILIZATION	sucA->PGPT0001530	1
INDIRECT_EFFECTS	COLONIZING_PLANT_SYSTEM	COLONIZATION-PLANT_DERIVED_SUBSTRATE_USAGE	PLANT_DERIVED_ORGANIC_ACID_UTILIZATION	PLANT_DERIVED_GLUTARATE_UTILIZATION	sucB->PGPT0001535	1
INDIRECT_EFFECTS	COLONIZING_PLANT_SYSTEM	COLONIZATION-PLANT_DERIVED_SUBSTRATE_USAGE	PLANT_DERIVED_ORGANIC_ACID_UTILIZATION	PLANT_DERIVED_GlYOXULATE_UTILIZATION	ghrA->PGPT0019465	1
INDIRECT_EFFECTS	COLONIZING_PLANT_SYSTEM	COLONIZATION-PLANT_DERIVED_SUBSTRATE_USAGE	PLANT_DERIVED_ORGANIC_ACID_UTILIZATION	PLANT_DERIVED_GlYOXULATE_UTILIZATION	ghrB->PGPT0001310	1
INDIRECT_EFFECTS	COLONIZING_PLANT_SYSTEM	COLONIZATION-PLANT_DERIVED_SUBSTRATE_USAGE	PLANT_DERIVED_ORGANIC_ACID_UTILIZATION	PLANT_DERIVED_INDOLE-3-ACETATE_DEGRADATION	aldH|dhaS->PGPT0006875	2
INDIRECT_EFFECTS	COLONIZING_PLANT_SYSTEM	COLONIZATION-PLANT_DERIVED_SUBSTRATE_USAGE	PLANT_DERIVED_ORGANIC_ACID_UTILIZATION	PLANT_DERIVED_MALATE_UTILIZATION	leuB->PGPT0001441	1
INDIRECT_EFFECTS	COLONIZING_PLANT_SYSTEM	COLONIZATION-PLANT_DERIVED_SUBSTRATE_USAGE	PLANT_DERIVED_ORGANIC_ACID_UTILIZATION	PLANT_DERIVED_MALATE_UTILIZATION	leuC->PGPT0001442	1
INDIRECT_EFFECTS	COLONIZING_PLANT_SYSTEM	COLONIZATION-PLANT_DERIVED_SUBSTRATE_USAGE	PLANT_DERIVED_ORGANIC_ACID_UTILIZATION	PLANT_DERIVED_MALATE_UTILIZATION	leuD->PGPT0001443	1
INDIRECT_EFFECTS	COLONIZING_PLANT_SYSTEM	COLONIZATION-PLANT_DERIVED_SUBSTRATE_USAGE	PLANT_DERIVED_ORGANIC_ACID_UTILIZATION	PLANT_DERIVED_MALATE_UTILIZATION	maeN->PGPT0001690	1
INDIRECT_EFFECTS	COLONIZING_PLANT_SYSTEM	COLONIZATION-PLANT_DERIVED_SUBSTRATE_USAGE	PLANT_DERIVED_ORGANIC_ACID_UTILIZATION	PLANT_DERIVED_MALATE_UTILIZATION	malK|yufL->PGPT0019555	1
INDIRECT_EFFECTS	COLONIZING_PLANT_SYSTEM	COLONIZATION-PLANT_DERIVED_SUBSTRATE_USAGE	PLANT_DERIVED_ORGANIC_ACID_UTILIZATION	PLANT_DERIVED_MALATE_UTILIZATION	malR->PGPT0019560	1
INDIRECT_EFFECTS	COLONIZING_PLANT_SYSTEM	COLONIZATION-PLANT_DERIVED_SUBSTRATE_USAGE	PLANT_DERIVED_ORGANIC_ACID_UTILIZATION	PLANT_DERIVED_MALATE_UTILIZATION	mqo->PGPT0001440	3
INDIRECT_EFFECTS	COLONIZING_PLANT_SYSTEM	COLONIZATION-PLANT_DERIVED_SUBSTRATE_USAGE	PLANT_DERIVED_ORGANIC_ACID_UTILIZATION	PLANT_DERIVED_MALONATE_UTILIZATION	mdcA->PGPT0019600	1
INDIRECT_EFFECTS	COLONIZING_PLANT_SYSTEM	COLONIZATION-PLANT_DERIVED_SUBSTRATE_USAGE	PLANT_DERIVED_ORGANIC_ACID_UTILIZATION	PLANT_DERIVED_MALONATE_UTILIZATION	mdcB->PGPT0019605	1
INDIRECT_EFFECTS	COLONIZING_PLANT_SYSTEM	COLONIZATION-PLANT_DERIVED_SUBSTRATE_USAGE	PLANT_DERIVED_ORGANIC_ACID_UTILIZATION	PLANT_DERIVED_MALONATE_UTILIZATION	mdcC->PGPT0019610	1
INDIRECT_EFFECTS	COLONIZING_PLANT_SYSTEM	COLONIZATION-PLANT_DERIVED_SUBSTRATE_USAGE	PLANT_DERIVED_ORGANIC_ACID_UTILIZATION	PLANT_DERIVED_MALONATE_UTILIZATION	mdcD->PGPT0019615	1
INDIRECT_EFFECTS	COLONIZING_PLANT_SYSTEM	COLONIZATION-PLANT_DERIVED_SUBSTRATE_USAGE	PLANT_DERIVED_ORGANIC_ACID_UTILIZATION	PLANT_DERIVED_MALONATE_UTILIZATION	mdcE->PGPT0019620	1
INDIRECT_EFFECTS	COLONIZING_PLANT_SYSTEM	COLONIZATION-PLANT_DERIVED_SUBSTRATE_USAGE	PLANT_DERIVED_ORGANIC_ACID_UTILIZATION	PLANT_DERIVED_MALONATE_UTILIZATION	mdcG->PGPT0019625	1
INDIRECT_EFFECTS	COLONIZING_PLANT_SYSTEM	COLONIZATION-PLANT_DERIVED_SUBSTRATE_USAGE	PLANT_DERIVED_ORGANIC_ACID_UTILIZATION	PLANT_DERIVED_MALONATE_UTILIZATION	mdcH->PGPT0019630	1
INDIRECT_EFFECTS	COLONIZING_PLANT_SYSTEM	COLONIZATION-PLANT_DERIVED_SUBSTRATE_USAGE	PLANT_DERIVED_ORGANIC_ACID_UTILIZATION	PLANT_DERIVED_MALONATE_UTILIZATION	mdcR->PGPT0001715	1
INDIRECT_EFFECTS	COLONIZING_PLANT_SYSTEM	COLONIZATION-PLANT_DERIVED_SUBSTRATE_USAGE	PLANT_DERIVED_ORGANIC_ACID_UTILIZATION	PLANT_DERIVED_NICOTINATE_DEGRADATION	nicA->PGPT0019680	1
INDIRECT_EFFECTS	COLONIZING_PLANT_SYSTEM	COLONIZATION-PLANT_DERIVED_SUBSTRATE_USAGE	PLANT_DERIVED_ORGANIC_ACID_UTILIZATION	PLANT_DERIVED_NICOTINATE_DEGRADATION	nicB->PGPT0019685	1
INDIRECT_EFFECTS	COLONIZING_PLANT_SYSTEM	COLONIZATION-PLANT_DERIVED_SUBSTRATE_USAGE	PLANT_DERIVED_ORGANIC_ACID_UTILIZATION	PLANT_DERIVED_ORGANIC_ACID_USAGE-TRICARBOXYLIC_ACID_CYCLE	CS|gltA->PGPT0001455	1
INDIRECT_EFFECTS	COLONIZING_PLANT_SYSTEM	COLONIZATION-PLANT_DERIVED_SUBSTRATE_USAGE	PLANT_DERIVED_ORGANIC_ACID_UTILIZATION	PLANT_DERIVED_ORGANIC_ACID_USAGE-TRICARBOXYLIC_ACID_CYCLE	aarC|cat1->PGPT0001545	1
INDIRECT_EFFECTS	COLONIZING_PLANT_SYSTEM	COLONIZATION-PLANT_DERIVED_SUBSTRATE_USAGE	PLANT_DERIVED_ORGANIC_ACID_UTILIZATION	PLANT_DERIVED_ORGANIC_ACID_USAGE-TRICARBOXYLIC_ACID_CYCLE	aceE->PGPT0001385	1
INDIRECT_EFFECTS	COLONIZING_PLANT_SYSTEM	COLONIZATION-PLANT_DERIVED_SUBSTRATE_USAGE	PLANT_DERIVED_ORGANIC_ACID_UTILIZATION	PLANT_DERIVED_ORGANIC_ACID_USAGE-TRICARBOXYLIC_ACID_CYCLE	aceF|pdhC->PGPT0001390	1
INDIRECT_EFFECTS	COLONIZING_PLANT_SYSTEM	COLONIZATION-PLANT_DERIVED_SUBSTRATE_USAGE	PLANT_DERIVED_ORGANIC_ACID_UTILIZATION	PLANT_DERIVED_ORGANIC_ACID_USAGE-TRICARBOXYLIC_ACID_CYCLE	acnA->PGPT0001465	1
INDIRECT_EFFECTS	COLONIZING_PLANT_SYSTEM	COLONIZATION-PLANT_DERIVED_SUBSTRATE_USAGE	PLANT_DERIVED_ORGANIC_ACID_UTILIZATION	PLANT_DERIVED_ORGANIC_ACID_USAGE-TRICARBOXYLIC_ACID_CYCLE	acnB->PGPT0001470	1
INDIRECT_EFFECTS	COLONIZING_PLANT_SYSTEM	COLONIZATION-PLANT_DERIVED_SUBSTRATE_USAGE	PLANT_DERIVED_ORGANIC_ACID_UTILIZATION	PLANT_DERIVED_ORGANIC_ACID_USAGE-TRICARBOXYLIC_ACID_CYCLE	fumA|fumB->PGPT0001635	1
INDIRECT_EFFECTS	COLONIZING_PLANT_SYSTEM	COLONIZATION-PLANT_DERIVED_SUBSTRATE_USAGE	PLANT_DERIVED_ORGANIC_ACID_UTILIZATION	PLANT_DERIVED_ORGANIC_ACID_USAGE-TRICARBOXYLIC_ACID_CYCLE	fumC->PGPT0001650	1
INDIRECT_EFFECTS	COLONIZING_PLANT_SYSTEM	COLONIZATION-PLANT_DERIVED_SUBSTRATE_USAGE	PLANT_DERIVED_ORGANIC_ACID_UTILIZATION	PLANT_DERIVED_ORGANIC_ACID_USAGE-TRICARBOXYLIC_ACID_CYCLE	icd->PGPT0001170	1
INDIRECT_EFFECTS	COLONIZING_PLANT_SYSTEM	COLONIZATION-PLANT_DERIVED_SUBSTRATE_USAGE	PLANT_DERIVED_ORGANIC_ACID_UTILIZATION	PLANT_DERIVED_ORGANIC_ACID_USAGE-TRICARBOXYLIC_ACID_CYCLE	lpd|pdhD->PGPT0001380	1
INDIRECT_EFFECTS	COLONIZING_PLANT_SYSTEM	COLONIZATION-PLANT_DERIVED_SUBSTRATE_USAGE	PLANT_DERIVED_ORGANIC_ACID_UTILIZATION	PLANT_DERIVED_ORGANIC_ACID_USAGE-TRICARBOXYLIC_ACID_CYCLE	mqo->PGPT0001440	3
INDIRECT_EFFECTS	COLONIZING_PLANT_SYSTEM	COLONIZATION-PLANT_DERIVED_SUBSTRATE_USAGE	PLANT_DERIVED_ORGANIC_ACID_UTILIZATION	PLANT_DERIVED_ORGANIC_ACID_USAGE-TRICARBOXYLIC_ACID_CYCLE	pckA->PGPT0001405	1
INDIRECT_EFFECTS	COLONIZING_PLANT_SYSTEM	COLONIZATION-PLANT_DERIVED_SUBSTRATE_USAGE	PLANT_DERIVED_ORGANIC_ACID_UTILIZATION	PLANT_DERIVED_ORGANIC_ACID_USAGE-TRICARBOXYLIC_ACID_CYCLE	pycA->PGPT0001425	1
INDIRECT_EFFECTS	COLONIZING_PLANT_SYSTEM	COLONIZATION-PLANT_DERIVED_SUBSTRATE_USAGE	PLANT_DERIVED_ORGANIC_ACID_UTILIZATION	PLANT_DERIVED_ORGANIC_ACID_USAGE-TRICARBOXYLIC_ACID_CYCLE	pycB->PGPT0001430	1
INDIRECT_EFFECTS	COLONIZING_PLANT_SYSTEM	COLONIZATION-PLANT_DERIVED_SUBSTRATE_USAGE	PLANT_DERIVED_ORGANIC_ACID_UTILIZATION	PLANT_DERIVED_ORGANIC_ACID_USAGE-TRICARBOXYLIC_ACID_CYCLE	sdhA|frdA->PGPT0001605	1
INDIRECT_EFFECTS	COLONIZING_PLANT_SYSTEM	COLONIZATION-PLANT_DERIVED_SUBSTRATE_USAGE	PLANT_DERIVED_ORGANIC_ACID_UTILIZATION	PLANT_DERIVED_ORGANIC_ACID_USAGE-TRICARBOXYLIC_ACID_CYCLE	sdhB|frdB->PGPT0001600	1
INDIRECT_EFFECTS	COLONIZING_PLANT_SYSTEM	COLONIZATION-PLANT_DERIVED_SUBSTRATE_USAGE	PLANT_DERIVED_ORGANIC_ACID_UTILIZATION	PLANT_DERIVED_ORGANIC_ACID_USAGE-TRICARBOXYLIC_ACID_CYCLE	sdhC|frdC->PGPT0001595	1
INDIRECT_EFFECTS	COLONIZING_PLANT_SYSTEM	COLONIZATION-PLANT_DERIVED_SUBSTRATE_USAGE	PLANT_DERIVED_ORGANIC_ACID_UTILIZATION	PLANT_DERIVED_ORGANIC_ACID_USAGE-TRICARBOXYLIC_ACID_CYCLE	sdhD|frdD->PGPT0001590	1
INDIRECT_EFFECTS	COLONIZING_PLANT_SYSTEM	COLONIZATION-PLANT_DERIVED_SUBSTRATE_USAGE	PLANT_DERIVED_ORGANIC_ACID_UTILIZATION	PLANT_DERIVED_ORGANIC_ACID_USAGE-TRICARBOXYLIC_ACID_CYCLE	sucA->PGPT0001530	1
INDIRECT_EFFECTS	COLONIZING_PLANT_SYSTEM	COLONIZATION-PLANT_DERIVED_SUBSTRATE_USAGE	PLANT_DERIVED_ORGANIC_ACID_UTILIZATION	PLANT_DERIVED_ORGANIC_ACID_USAGE-TRICARBOXYLIC_ACID_CYCLE	sucB->PGPT0001535	1
INDIRECT_EFFECTS	COLONIZING_PLANT_SYSTEM	COLONIZATION-PLANT_DERIVED_SUBSTRATE_USAGE	PLANT_DERIVED_ORGANIC_ACID_UTILIZATION	PLANT_DERIVED_ORGANIC_ACID_USAGE-TRICARBOXYLIC_ACID_CYCLE	sucC->PGPT0019515	1
INDIRECT_EFFECTS	COLONIZING_PLANT_SYSTEM	COLONIZATION-PLANT_DERIVED_SUBSTRATE_USAGE	PLANT_DERIVED_ORGANIC_ACID_UTILIZATION	PLANT_DERIVED_ORGANIC_ACID_USAGE-TRICARBOXYLIC_ACID_CYCLE	sucD->PGPT0001540	1
INDIRECT_EFFECTS	COLONIZING_PLANT_SYSTEM	COLONIZATION-PLANT_DERIVED_SUBSTRATE_USAGE	PLANT_DERIVED_ORGANIC_ACID_UTILIZATION	PLANT_DERIVED_OXALIC_ACID_DERIVATE_UTILIZATION	frc|yfdW->PGPT0002130	3
INDIRECT_EFFECTS	COLONIZING_PLANT_SYSTEM	COLONIZATION-PLANT_DERIVED_SUBSTRATE_USAGE	PLANT_DERIVED_ORGANIC_ACID_UTILIZATION	PLANT_DERIVED_OXALIC_ACID_DERIVATE_UTILIZATION	uctC|yfdE->PGPT0014505	1
INDIRECT_EFFECTS	COLONIZING_PLANT_SYSTEM	COLONIZATION-PLANT_DERIVED_SUBSTRATE_USAGE	PLANT_DERIVED_ORGANIC_ACID_UTILIZATION	PLANT_DERIVED_SALICYLIC_ACID_DEGRADATION	ubiX|bsdB->PGPT0009565	2
INDIRECT_EFFECTS	COLONIZING_PLANT_SYSTEM	COLONIZATION-PLANT_DERIVED_SUBSTRATE_USAGE	PLANT_DERIVED_ORGANIC_ACID_UTILIZATION	PLANT_DERIVED_SHIKIMATE_DEGRADATION	aroB->PGPT0012875	1
INDIRECT_EFFECTS	COLONIZING_PLANT_SYSTEM	COLONIZATION-PLANT_DERIVED_SUBSTRATE_USAGE	PLANT_DERIVED_ORGANIC_ACID_UTILIZATION	PLANT_DERIVED_SHIKIMATE_DEGRADATION	cyclohexadieny|prephenate_dehydrogenase|3_phosphoshikimate_1_carboxyvinyltransferase->PGPT0012870	1
INDIRECT_EFFECTS	COLONIZING_PLANT_SYSTEM	COLONIZATION-PLANT_DERIVED_SUBSTRATE_USAGE	PLANT_DERIVED_ORGANIC_ACID_UTILIZATION	PLANT_DERIVED_SUCCINATE_UTILIZATION	sdhA|frdA->PGPT0001605	1
INDIRECT_EFFECTS	COLONIZING_PLANT_SYSTEM	COLONIZATION-PLANT_DERIVED_SUBSTRATE_USAGE	PLANT_DERIVED_ORGANIC_ACID_UTILIZATION	PLANT_DERIVED_SUCCINATE_UTILIZATION	sdhB|frdB->PGPT0001600	1
INDIRECT_EFFECTS	COLONIZING_PLANT_SYSTEM	COLONIZATION-PLANT_DERIVED_SUBSTRATE_USAGE	PLANT_DERIVED_ORGANIC_ACID_UTILIZATION	PLANT_DERIVED_SUCCINATE_UTILIZATION	sdhC|frdC->PGPT0001595	1
INDIRECT_EFFECTS	COLONIZING_PLANT_SYSTEM	COLONIZATION-PLANT_DERIVED_SUBSTRATE_USAGE	PLANT_DERIVED_ORGANIC_ACID_UTILIZATION	PLANT_DERIVED_SUCCINATE_UTILIZATION	sdhD|frdD->PGPT0001590	1
INDIRECT_EFFECTS	COLONIZING_PLANT_SYSTEM	COLONIZATION-PLANT_DERIVED_SUBSTRATE_USAGE	PLANT_DERIVED_ORGANIC_ACID_UTILIZATION	PLANT_DERIVED_SUCCINATE_UTILIZATION	sucA->PGPT0001530	1
INDIRECT_EFFECTS	COLONIZING_PLANT_SYSTEM	COLONIZATION-PLANT_DERIVED_SUBSTRATE_USAGE	PLANT_DERIVED_ORGANIC_ACID_UTILIZATION	PLANT_DERIVED_SUCCINATE_UTILIZATION	sucC->PGPT0019515	1
INDIRECT_EFFECTS	COLONIZING_PLANT_SYSTEM	COLONIZATION-PLANT_DERIVED_SUBSTRATE_USAGE	PLANT_DERIVED_ORGANIC_ACID_UTILIZATION	PLANT_DERIVED_SUCCINATE_UTILIZATION	sucD->PGPT0001540	1
INDIRECT_EFFECTS	COLONIZING_PLANT_SYSTEM	COLONIZATION-PLANT_DERIVED_SUBSTRATE_USAGE	PLANT_DERIVED_ORGANIC_ACID_UTILIZATION	PLANT_DERIVED_TAURINE_UTILIZATION	ggt->PGPT0002935	1
INDIRECT_EFFECTS	COLONIZING_PLANT_SYSTEM	COLONIZATION-PLANT_DERIVED_SUBSTRATE_USAGE	PLANT_DERIVED_SUBSTRATE_UTILIZATION-OTHERS	PLANT_DERIVED_ALCOHOL_DEHYDROGENASE-CYTOCHROME_C	exaA->PGPT0006870	1
INDIRECT_EFFECTS	COLONIZING_PLANT_SYSTEM	COLONIZATION-PLANT_DERIVED_SUBSTRATE_USAGE	PLANT_DERIVED_SUGAR_ACID_UTILIZATION	PLANT_DERIVED_GALACTARATE|GLUCARATE_DEGRADATION	aldH->PGPT0018165	1
INDIRECT_EFFECTS	COLONIZING_PLANT_SYSTEM	COLONIZATION-PLANT_DERIVED_SUBSTRATE_USAGE	PLANT_DERIVED_SUGAR_ACID_UTILIZATION	PLANT_DERIVED_GALACTARATE|GLUCARATE_DEGRADATION	garD->PGPT0018155	1
INDIRECT_EFFECTS	COLONIZING_PLANT_SYSTEM	COLONIZATION-PLANT_DERIVED_SUBSTRATE_USAGE	PLANT_DERIVED_SUGAR_ACID_UTILIZATION	PLANT_DERIVED_GALACTARATE|GLUCARATE_DEGRADATION	garR|glxR->PGPT0018170	3
INDIRECT_EFFECTS	COLONIZING_PLANT_SYSTEM	COLONIZATION-PLANT_DERIVED_SUBSTRATE_USAGE	PLANT_DERIVED_SUGAR_ACID_UTILIZATION	PLANT_DERIVED_GALACTARATE|GLUCARATE_DEGRADATION	gudD->PGPT0018180	2
INDIRECT_EFFECTS	COLONIZING_PLANT_SYSTEM	COLONIZATION-PLANT_DERIVED_SUBSTRATE_USAGE	PLANT_DERIVED_SUGAR_ACID_UTILIZATION	PLANT_DERIVED_GALACTARATE|GLUCARATE_DEGRADATION	kdgD|ycbC->PGPT0018160	1
INDIRECT_EFFECTS	COLONIZING_PLANT_SYSTEM	COLONIZATION-PLANT_DERIVED_SUBSTRATE_USAGE	PLANT_DERIVED_SUGAR_ACID_UTILIZATION	PLANT_DERIVED_GALACTONATE_DEGRADATION	dgoA->PGPT0018075	1
INDIRECT_EFFECTS	COLONIZING_PLANT_SYSTEM	COLONIZATION-PLANT_DERIVED_SUBSTRATE_USAGE	PLANT_DERIVED_SUGAR_ACID_UTILIZATION	PLANT_DERIVED_GALACTONATE_DEGRADATION	dgoK->PGPT0018080	1
INDIRECT_EFFECTS	COLONIZING_PLANT_SYSTEM	COLONIZATION-PLANT_DERIVED_SUBSTRATE_USAGE	PLANT_DERIVED_SUGAR_ACID_UTILIZATION	PLANT_DERIVED_GALACTONATE_DEGRADATION	dgoR->PGPT0018085	1
INDIRECT_EFFECTS	COLONIZING_PLANT_SYSTEM	COLONIZATION-PLANT_DERIVED_SUBSTRATE_USAGE	PLANT_DERIVED_SUGAR_ACID_UTILIZATION	PLANT_DERIVED_GALACTURONATE|TAGATURONATE|ALTRONATE_DEGRADATION	eda->PGPT0002060	1
INDIRECT_EFFECTS	COLONIZING_PLANT_SYSTEM	COLONIZATION-PLANT_DERIVED_SUBSTRATE_USAGE	PLANT_DERIVED_SUGAR_ACID_UTILIZATION	PLANT_DERIVED_GLACTURONATE|GLUCURONATE_DEGRADATION	aldH->PGPT0018165	1
INDIRECT_EFFECTS	COLONIZING_PLANT_SYSTEM	COLONIZATION-PLANT_DERIVED_SUBSTRATE_USAGE	PLANT_DERIVED_SUGAR_ACID_UTILIZATION	PLANT_DERIVED_GLACTURONATE|GLUCURONATE_DEGRADATION	kdgD|ycbC->PGPT0018160	1
INDIRECT_EFFECTS	COLONIZING_PLANT_SYSTEM	COLONIZATION-PLANT_DERIVED_SUBSTRATE_USAGE	PLANT_DERIVED_SUGAR_ACID_UTILIZATION	PLANT_DERIVED_GLACTURONATE|GLUCURONATE_DEGRADATION	udh->PGPT0018290	1
INDIRECT_EFFECTS	COLONIZING_PLANT_SYSTEM	COLONIZATION-PLANT_DERIVED_SUBSTRATE_USAGE	PLANT_DERIVED_SUGAR_ACID_UTILIZATION	PLANT_DERIVED_GLUCONATE_METABOLISM	dkgB->PGPT0001325	1
INDIRECT_EFFECTS	COLONIZING_PLANT_SYSTEM	COLONIZATION-PLANT_DERIVED_SUBSTRATE_USAGE	PLANT_DERIVED_SUGAR_ACID_UTILIZATION	PLANT_DERIVED_GLUCONATE_METABOLISM	eda->PGPT0002060	1
INDIRECT_EFFECTS	COLONIZING_PLANT_SYSTEM	COLONIZATION-PLANT_DERIVED_SUBSTRATE_USAGE	PLANT_DERIVED_SUGAR_ACID_UTILIZATION	PLANT_DERIVED_GLUCONATE_METABOLISM	gdh|ycdF->PGPT0014705	2
INDIRECT_EFFECTS	COLONIZING_PLANT_SYSTEM	COLONIZATION-PLANT_DERIVED_SUBSTRATE_USAGE	PLANT_DERIVED_SUGAR_ACID_UTILIZATION	PLANT_DERIVED_GLUCONATE_METABOLISM	gntK|idnK->PGPT0018055	1
INDIRECT_EFFECTS	COLONIZING_PLANT_SYSTEM	COLONIZATION-PLANT_DERIVED_SUBSTRATE_USAGE	PLANT_DERIVED_SUGAR_ACID_UTILIZATION	PLANT_DERIVED_GLUCONATE_METABOLISM	idnO->PGPT0018070	1
INDIRECT_EFFECTS	COLONIZING_PLANT_SYSTEM	COLONIZATION-PLANT_DERIVED_SUBSTRATE_USAGE	PLANT_DERIVED_SUGAR_ACID_UTILIZATION	PLANT_DERIVED_GLUCONATE_METABOLISM	ykgB|pgl->PGPT0014975	1
INDIRECT_EFFECTS	COLONIZING_PLANT_SYSTEM	COLONIZATION-PLANT_DERIVED_SUBSTRATE_USAGE	PLANT_DERIVED_SUGAR_ACID_UTILIZATION	PLANT_DERIVED_GLUCONATE_METABOLISM	zwf->PGPT0017380	2
INDIRECT_EFFECTS	COLONIZING_PLANT_SYSTEM	COLONIZATION-PLANT_DERIVED_SUBSTRATE_USAGE	PLANT_DERIVED_SUGAR_ACID_UTILIZATION	PLANT_DERIVED_HEXONATE|HEXURONATE|HEXURONIDE_UTILIZATION	exuR->PGPT0018214	1
INDIRECT_EFFECTS	COLONIZING_PLANT_SYSTEM	COLONIZATION-PLANT_DERIVED_SUBSTRATE_USAGE	PLANT_DERIVED_SUGAR_ACID_UTILIZATION	PLANT_DERIVED_HEXONATE|HEXURONATE|HEXURONIDE_UTILIZATION	kdgR->PGPT0018213	2
INDIRECT_EFFECTS	COLONIZING_PLANT_SYSTEM	COLONIZATION-PLANT_DERIVED_SUBSTRATE_USAGE	PLANT_DERIVED_SUGAR_ACID_UTILIZATION	PLANT_DERIVED_IDONATE_DEGRADATION	gntK|idnK->PGPT0018055	1
INDIRECT_EFFECTS	COLONIZING_PLANT_SYSTEM	COLONIZATION-PLANT_DERIVED_SUBSTRATE_USAGE	PLANT_DERIVED_SUGAR_ACID_UTILIZATION	PLANT_DERIVED_IDONATE_DEGRADATION	idnO->PGPT0018070	1
INDIRECT_EFFECTS	COLONIZING_PLANT_SYSTEM	COLONIZATION-PLANT_DERIVED_SUBSTRATE_USAGE	PLANT_DERIVED_SUGAR_ACID_UTILIZATION	PLANT_DERIVED_LACTATE_DEGRADATION	dld2->PGPT0018110	1
INDIRECT_EFFECTS	COLONIZING_PLANT_SYSTEM	COLONIZATION-PLANT_DERIVED_SUBSTRATE_USAGE	PLANT_DERIVED_SUGAR_ACID_UTILIZATION	PLANT_DERIVED_LACTATE_DEGRADATION	lldD->PGPT0001765	2
INDIRECT_EFFECTS	COLONIZING_PLANT_SYSTEM	COLONIZATION-PLANT_DERIVED_SUBSTRATE_USAGE	PLANT_DERIVED_SUGAR_ACID_UTILIZATION	PLANT_DERIVED_LACTATE_DEGRADATION	lldF|ykgF|lutB->PGPT0018095	1
INDIRECT_EFFECTS	COLONIZING_PLANT_SYSTEM	COLONIZATION-PLANT_DERIVED_SUBSTRATE_USAGE	PLANT_DERIVED_SUGAR_ACID_UTILIZATION	PLANT_DERIVED_LACTATE_DEGRADATION	lldR->PGPT0018120	3
INDIRECT_EFFECTS	COLONIZING_PLANT_SYSTEM	COLONIZATION-PLANT_DERIVED_SUBSTRATE_USAGE	PLANT_DERIVED_SUGAR_ACID_UTILIZATION	PLANT_DERIVED_LYXONATE_DEGRADATION	aldH->PGPT0018165	1
INDIRECT_EFFECTS	COLONIZING_PLANT_SYSTEM	COLONIZATION-PLANT_DERIVED_SUBSTRATE_USAGE	PLANT_DERIVED_SUGAR_ACID_UTILIZATION	PLANT_DERIVED_TALARATE_DEGRADATION	talrD_galrD->PGPT0018185	1
INDIRECT_EFFECTS	COLONIZING_PLANT_SYSTEM	COLONIZATION-PLANT_DERIVED_SUBSTRATE_USAGE	PLANT_DERIVED_SUGAR_ACID_UTILIZATION	PLANT_DERIVED_THREONATE_DEGRADATION	otnI|ygbM->PGPT0018150	2
INDIRECT_EFFECTS	COLONIZING_PLANT_SYSTEM	COLONIZATION-PLANT_DERIVED_SUBSTRATE_USAGE	PLANT_DERIVED_SUGAR_ALCOHOL_UTILIZATION	PLANT_DERIVED_GALACTITOL_DEGRADATION	pfkB->PGPT0017600	1
INDIRECT_EFFECTS	COLONIZING_PLANT_SYSTEM	COLONIZATION-PLANT_DERIVED_SUBSTRATE_USAGE	PLANT_DERIVED_SUGAR_ALCOHOL_UTILIZATION	PLANT_DERIVED_GLYCEROL|GLYCEROPHOSPHODIESTER_METABOLISM|DEGRADATION	glpA|glpD->PGPT0006775	2
INDIRECT_EFFECTS	COLONIZING_PLANT_SYSTEM	COLONIZATION-PLANT_DERIVED_SUBSTRATE_USAGE	PLANT_DERIVED_SUGAR_ALCOHOL_UTILIZATION	PLANT_DERIVED_GLYCEROL|GLYCEROPHOSPHODIESTER_METABOLISM|DEGRADATION	glpK->PGPT0018435	1
INDIRECT_EFFECTS	COLONIZING_PLANT_SYSTEM	COLONIZATION-PLANT_DERIVED_SUBSTRATE_USAGE	PLANT_DERIVED_SUGAR_ALCOHOL_UTILIZATION	PLANT_DERIVED_GLYCEROL|GLYCEROPHOSPHODIESTER_METABOLISM|DEGRADATION	glpQ|ugpQ->PGPT0018470	3
INDIRECT_EFFECTS	COLONIZING_PLANT_SYSTEM	COLONIZATION-PLANT_DERIVED_SUBSTRATE_USAGE	PLANT_DERIVED_SUGAR_ALCOHOL_UTILIZATION	PLANT_DERIVED_GLYCEROL|GLYCEROPHOSPHODIESTER_METABOLISM|DEGRADATION	glpR->PGPT0018445	1
INDIRECT_EFFECTS	COLONIZING_PLANT_SYSTEM	COLONIZATION-PLANT_DERIVED_SUBSTRATE_USAGE	PLANT_DERIVED_SUGAR_ALCOHOL_UTILIZATION	PLANT_DERIVED_INOSITOL_DERIVATE_DEGRADATION	mmsA|iolA->PGPT0002295	2
INDIRECT_EFFECTS	COLONIZING_PLANT_SYSTEM	COLONIZATION-PLANT_DERIVED_SUBSTRATE_USAGE	PLANT_DERIVED_SUGAR_ALCOHOL_UTILIZATION	PLANT_DERIVED_INOSITOL_DERIVATE_DEGRADATION	mocR->PGPT0016790	2
INDIRECT_EFFECTS	COLONIZING_PLANT_SYSTEM	COLONIZATION-PLANT_DERIVED_SUBSTRATE_USAGE	PLANT_DERIVED_SUGAR_ALCOHOL_UTILIZATION	PLANT_DERIVED_INOSITOL_DERIVATE_DEGRADATION	suhB->PGPT0018535	2
INDIRECT_EFFECTS	COLONIZING_PLANT_SYSTEM	COLONIZATION-PLANT_DERIVED_SUBSTRATE_USAGE	PLANT_DERIVED_SUGAR_ALCOHOL_UTILIZATION	PLANT_DERIVED_MANNITOL_DEGRADATION	mtlK->PGPT0018400	1
INDIRECT_EFFECTS	COLONIZING_PLANT_SYSTEM	COLONIZATION-PLANT_DERIVED_SUBSTRATE_USAGE	PLANT_DERIVED_TERPENE_UTILIZATION	PLANT_DERIVED_CITRONELLOL-CITRONELLAL-CITRONELLATE_DEGRADATION	hmgL->PGPT0008315	3
INDIRECT_EFFECTS	COLONIZING_PLANT_SYSTEM	COLONIZATION-PLANT_DERIVED_SUBSTRATE_USAGE	PLANT_DERIVED_TERPENE_UTILIZATION	vCITRONELLOL-CITRONELLAL-CITRONELLATE_DEGRADATION	atuC|atuF->PGPT0019850	1
INDIRECT_EFFECTS	COLONIZING_PLANT_SYSTEM	COLONIZATION-PLANT_DERIVED_SUBSTRATE_USAGE	PLANT_DERIVED_TRIGONELLINE_USAGE	PLANT_DERIVED_TRIGONELLINE_DEGRADATION	gabD->PGPT0001580	1
INDIRECT_EFFECTS	COLONIZING_PLANT_SYSTEM	COLONIZATION-PLANT_DERIVED_SUBSTRATE_USAGE	PLANT_DERIVED_TRIGONELLINE_USAGE	PLANT_DERIVED_TRIGONELLINE_DEGRADATION	tgnR->PGPT0000900	2
INDIRECT_EFFECTS	COLONIZING_PLANT_SYSTEM	COLONIZATION-SURFACE_ATTACHMENT	SURFACE_ADHESION	OTHER_SURFACE_ADHESION_PROTEINS	ompA_ompF_porin|oprF->PGPT0022215	3
INDIRECT_EFFECTS	COLONIZING_PLANT_SYSTEM	COLONIZATION-SURFACE_ATTACHMENT	SURFACE_ADHESION	OTHER_SURFACE_ADHESION_PROTEINS	ompW|yciD->PGPT0022210	1
INDIRECT_EFFECTS	COLONIZING_PLANT_SYSTEM	COLONIZATION-SURFACE_ATTACHMENT	SURFACE_ADHESION	SURFACE_ADHESION-TYPE_IV_PILI	pilA->PGPT0015905	1
INDIRECT_EFFECTS	COLONIZING_PLANT_SYSTEM	COLONIZATION-SURFACE_ATTACHMENT	SURFACE_ADHESION	SURFACE_ADHESION-TYPE_IV_PILI	pilB->PGPT0015915	1
INDIRECT_EFFECTS	COLONIZING_PLANT_SYSTEM	COLONIZATION-SURFACE_ATTACHMENT	SURFACE_ADHESION	SURFACE_ADHESION-TYPE_IV_PILI	pilV->PGPT0015975	1
INDIRECT_EFFECTS	COLONIZING_PLANT_SYSTEM	COLONIZATION-SURFACE_ATTACHMENT	SURFACE_ADHESION	SURFACE_ADHESION-WIDESPREAD_COLONIZATION_ISLAND	cpaC->PGPT0016010	1
INDIRECT_EFFECTS	COLONIZING_PLANT_SYSTEM	COLONIZATION-SURFACE_ATTACHMENT	SURFACE_ADHESION	SURFACE_ADHESION-WIDESPREAD_COLONIZATION_ISLAND	cpaE->PGPT0016020	1
INDIRECT_EFFECTS	COLONIZING_PLANT_SYSTEM	COLONIZATION-SURFACE_ATTACHMENT	SURFACE_ADHESION	SURFACE_ADHESIVE_FIMBRIAE	fimD|fimC|mrkC|htrE|cssD->PGPT0016040	1
INDIRECT_EFFECTS	COLONIZING_PLANT_SYSTEM	COLONIZATION-SURFACE_ATTACHMENT	SURFACE_ATTACHMENT-LIPO-|COLANIC_ACID_METABOLISM	SURFACE_ATTACHMENT-COLANIC_ACID_METABOLISM	fcl->PGPT0022775	2
INDIRECT_EFFECTS	COLONIZING_PLANT_SYSTEM	COLONIZATION-SURFACE_ATTACHMENT	SURFACE_ATTACHMENT-LIPO-|COLANIC_ACID_METABOLISM	SURFACE_ATTACHMENT-COLANIC_ACID_METABOLISM	gmd->PGPT0022770	2
INDIRECT_EFFECTS	COLONIZING_PLANT_SYSTEM	COLONIZATION-SURFACE_ATTACHMENT	SURFACE_ATTACHMENT-LIPO-|COLANIC_ACID_METABOLISM	SURFACE_ATTACHMENT-COLANIC_ACID_METABOLISM	manC|cpsB->PGPT0022660	1
INDIRECT_EFFECTS	COLONIZING_PLANT_SYSTEM	COLONIZATION-SURFACE_ATTACHMENT	SURFACE_ATTACHMENT-LIPO-|COLANIC_ACID_METABOLISM	SURFACE_ATTACHMENT-COLANIC_ACID_METABOLISM	wcaE->PGPT0023325	1
INDIRECT_EFFECTS	COLONIZING_PLANT_SYSTEM	COLONIZATION-SURFACE_ATTACHMENT	SURFACE_ATTACHMENT-LIPO-|COLANIC_ACID_METABOLISM	SURFACE_ATTACHMENT-COLANIC_ACID_METABOLISM	wcaH|gmm|nudD|yefC->PGPT0023335	1
INDIRECT_EFFECTS	COLONIZING_PLANT_SYSTEM	COLONIZATION-SURFACE_ATTACHMENT	SURFACE_ATTACHMENT-LIPO-|TEICHOIC_ACID_METABOLISM	SURFACE_ATTACHMENT-LIPOTEICHOIC_ACID_METABOLISM	dltE->PGPT0013220	1
INDIRECT_EFFECTS	COLONIZING_PLANT_SYSTEM	COLONIZATION-SURFACE_ATTACHMENT	SURFACE_ATTACHMENT-LIPO-|TEICHOIC_ACID_METABOLISM	SURFACE_ATTACHMENT-TEICHOIC_ACID_METABOLISM	gtaC->PGPT0023460	1
INDIRECT_EFFECTS	COLONIZING_PLANT_SYSTEM	COLONIZATION-SURFACE_ATTACHMENT	SURFACE_ATTACHMENT-LIPO-|TEICHOIC_ACID_METABOLISM	SURFACE_ATTACHMENT-TEICHOIC_ACID_METABOLISM	tagA|tarA->PGPT0023455	3
INDIRECT_EFFECTS	COLONIZING_PLANT_SYSTEM	COLONIZATION-SURFACE_ATTACHMENT	SURFACE_ATTACHMENT-LIPO-|TEICHURONIC_ACID_METABOLISM	SURFACE_ATTACHMENT-TEICHURONIC_ACID_TRANSPORT	tuaB->PGPT0015230	2
INDIRECT_EFFECTS	COLONIZING_PLANT_SYSTEM	COLONIZATION-SURFACE_ATTACHMENT	SURFACE_ATTACHMENT-LPS|LIPID|IVA_METABOLISM	SURFACE_ATTACHMENT-LIPID_A_METABOLISM	lpxA->PGPT0022320	1
INDIRECT_EFFECTS	COLONIZING_PLANT_SYSTEM	COLONIZATION-SURFACE_ATTACHMENT	SURFACE_ATTACHMENT-LPS|LIPID|IVA_METABOLISM	SURFACE_ATTACHMENT-LIPID_A_METABOLISM	lpxB->PGPT0022325	1
INDIRECT_EFFECTS	COLONIZING_PLANT_SYSTEM	COLONIZATION-SURFACE_ATTACHMENT	SURFACE_ATTACHMENT-LPS|LIPID|IVA_METABOLISM	SURFACE_ATTACHMENT-LIPID_A_METABOLISM	lpxC->PGPT0022330	1
INDIRECT_EFFECTS	COLONIZING_PLANT_SYSTEM	COLONIZATION-SURFACE_ATTACHMENT	SURFACE_ATTACHMENT-LPS|LIPID|IVA_METABOLISM	SURFACE_ATTACHMENT-LIPID_A_METABOLISM	lpxD->PGPT0022340	1
INDIRECT_EFFECTS	COLONIZING_PLANT_SYSTEM	COLONIZATION-SURFACE_ATTACHMENT	SURFACE_ATTACHMENT-LPS|LIPID|IVA_METABOLISM	SURFACE_ATTACHMENT-LIPID_A_METABOLISM	lpxG->PGPT0022365	1
INDIRECT_EFFECTS	COLONIZING_PLANT_SYSTEM	COLONIZATION-SURFACE_ATTACHMENT	SURFACE_ATTACHMENT-LPS|LIPID|IVA_METABOLISM	SURFACE_ATTACHMENT-LIPID_A_METABOLISM	lpxH->PGPT0022370	1
INDIRECT_EFFECTS	COLONIZING_PLANT_SYSTEM	COLONIZATION-SURFACE_ATTACHMENT	SURFACE_ATTACHMENT-LPS|LIPID|IVA_METABOLISM	SURFACE_ATTACHMENT-LIPID_A_METABOLISM	lpxK->PGPT0022380	1
INDIRECT_EFFECTS	COLONIZING_PLANT_SYSTEM	COLONIZATION-SURFACE_ATTACHMENT	SURFACE_ATTACHMENT-LPS|LIPID|IVA_METABOLISM	SURFACE_ATTACHMENT-LIPID_A_METABOLISM	lpxL|htrB->PGPT0013315	2
INDIRECT_EFFECTS	COLONIZING_PLANT_SYSTEM	COLONIZATION-SURFACE_ATTACHMENT	SURFACE_ATTACHMENT-LPS|LIPID|IVA_METABOLISM	SURFACE_ATTACHMENT-LIPID_A_METABOLISM	lpxR->PGPT0022405	1
INDIRECT_EFFECTS	COLONIZING_PLANT_SYSTEM	COLONIZATION-SURFACE_ATTACHMENT	SURFACE_ATTACHMENT-LPS|LIPID|IVA_METABOLISM	SURFACE_ATTACHMENT-LIPID_A_METABOLISM	pagL->PGPT0022415	2
INDIRECT_EFFECTS	COLONIZING_PLANT_SYSTEM	COLONIZATION-SURFACE_ATTACHMENT	SURFACE_ATTACHMENT-LPS|LIPID|IVA_METABOLISM	SURFACE_ATTACHMENT-LIPID_A_METABOLISM	phoP->PGPT0011060	2
INDIRECT_EFFECTS	COLONIZING_PLANT_SYSTEM	COLONIZATION-SURFACE_ATTACHMENT	SURFACE_ATTACHMENT-LPS|LIPID|IVA_METABOLISM	SURFACE_ATTACHMENT-LPS-6-DEOXY_D_TALOSE_MODIFICATION	tld->PGPT0022800	1
INDIRECT_EFFECTS	COLONIZING_PLANT_SYSTEM	COLONIZATION-SURFACE_ATTACHMENT	SURFACE_ATTACHMENT-LPS|LIPID|IVA_METABOLISM	SURFACE_ATTACHMENT-LPS-8-AMINO-3|8-DIDEOXY_D_MANNO-OCTULOSONIC_ACID_MODIFICATION	kdsA->PGPT0023060	1
INDIRECT_EFFECTS	COLONIZING_PLANT_SYSTEM	COLONIZATION-SURFACE_ATTACHMENT	SURFACE_ATTACHMENT-LPS|LIPID|IVA_METABOLISM	SURFACE_ATTACHMENT-LPS-8-AMINO-3|8-DIDEOXY_D_MANNO-OCTULOSONIC_ACID_MODIFICATION	kdsB->PGPT0023065	1
INDIRECT_EFFECTS	COLONIZING_PLANT_SYSTEM	COLONIZATION-SURFACE_ATTACHMENT	SURFACE_ATTACHMENT-LPS|LIPID|IVA_METABOLISM	SURFACE_ATTACHMENT-LPS-8-AMINO-3|8-DIDEOXY_D_MANNO-OCTULOSONIC_ACID_MODIFICATION	kdsC->PGPT0023070	1
INDIRECT_EFFECTS	COLONIZING_PLANT_SYSTEM	COLONIZATION-SURFACE_ATTACHMENT	SURFACE_ATTACHMENT-LPS|LIPID|IVA_METABOLISM	SURFACE_ATTACHMENT-LPS-8-AMINO-3|8-DIDEOXY_D_MANNO-OCTULOSONIC_ACID_MODIFICATION	kdsD|kpsF->PGPT0023075	1
INDIRECT_EFFECTS	COLONIZING_PLANT_SYSTEM	COLONIZATION-SURFACE_ATTACHMENT	SURFACE_ATTACHMENT-LPS|LIPID|IVA_METABOLISM	SURFACE_ATTACHMENT-LPS-GDP_D-RHAMNOSE|DEOXY_D_MANNOSE|TALOSE|PEROSAMINE_MODIFICATION	fcl->PGPT0022775	2
INDIRECT_EFFECTS	COLONIZING_PLANT_SYSTEM	COLONIZATION-SURFACE_ATTACHMENT	SURFACE_ATTACHMENT-LPS|LIPID|IVA_METABOLISM	SURFACE_ATTACHMENT-LPS-GDP_D-RHAMNOSE|DEOXY_D_MANNOSE|TALOSE|PEROSAMINE_MODIFICATION	gmd->PGPT0022770	2
INDIRECT_EFFECTS	COLONIZING_PLANT_SYSTEM	COLONIZATION-SURFACE_ATTACHMENT	SURFACE_ATTACHMENT-LPS|LIPID|IVA_METABOLISM	SURFACE_ATTACHMENT-LPS-GDP_MANNOSE_MODIFICATION	algA|xanB|rfbA|wbpW|pslB->PGPT0017875	1
INDIRECT_EFFECTS	COLONIZING_PLANT_SYSTEM	COLONIZATION-SURFACE_ATTACHMENT	SURFACE_ATTACHMENT-LPS|LIPID|IVA_METABOLISM	SURFACE_ATTACHMENT-LPS-GDP_MANNOSE_MODIFICATION	manC|cpsB->PGPT0022660	1
INDIRECT_EFFECTS	COLONIZING_PLANT_SYSTEM	COLONIZATION-SURFACE_ATTACHMENT	SURFACE_ATTACHMENT-LPS|LIPID|IVA_METABOLISM	SURFACE_ATTACHMENT-LPS-GLUCOSAMINE_MODIFICATION	glmU->PGPT0018955	1
INDIRECT_EFFECTS	COLONIZING_PLANT_SYSTEM	COLONIZATION-SURFACE_ATTACHMENT	SURFACE_ATTACHMENT-LPS|LIPID|IVA_METABOLISM	SURFACE_ATTACHMENT-LPS-GLUCURONATES_MODIFICATION	ugd|tuaD->PGPT0017855	1
INDIRECT_EFFECTS	COLONIZING_PLANT_SYSTEM	COLONIZATION-SURFACE_ATTACHMENT	SURFACE_ATTACHMENT-LPS|LIPID|IVA_METABOLISM	SURFACE_ATTACHMENT-LPS-MANNO-HEPTOSE|-PHOSPHATE_MODIFICATION	gmhA|lpcA->PGPT0023030	1
INDIRECT_EFFECTS	COLONIZING_PLANT_SYSTEM	COLONIZATION-SURFACE_ATTACHMENT	SURFACE_ATTACHMENT-LPS|LIPID|IVA_METABOLISM	SURFACE_ATTACHMENT-LPS-MANNO-HEPTOSE|-PHOSPHATE_MODIFICATION	gmhB|yaeD->PGPT0023035	1
INDIRECT_EFFECTS	COLONIZING_PLANT_SYSTEM	COLONIZATION-SURFACE_ATTACHMENT	SURFACE_ATTACHMENT-LPS|LIPID|IVA_METABOLISM	SURFACE_ATTACHMENT-LPS-MANNO-HEPTOSE|-PHOSPHATE_MODIFICATION	gmhC|hldE|waaE|rfaE->PGPT0023040	1
INDIRECT_EFFECTS	COLONIZING_PLANT_SYSTEM	COLONIZATION-SURFACE_ATTACHMENT	SURFACE_ATTACHMENT-LPS|LIPID|IVA_METABOLISM	SURFACE_ATTACHMENT-LPS-N_ACETYLVIOSAMINE_MODIFICATION	vioA->PGPT0022855	1
INDIRECT_EFFECTS	COLONIZING_PLANT_SYSTEM	COLONIZATION-SURFACE_ATTACHMENT	SURFACE_ATTACHMENT-LPS|LIPID|IVA_METABOLISM	SURFACE_ATTACHMENT-LPS-O-ANTIOGEN_BIOSYNTHESIS	gmd->PGPT0022770	2
INDIRECT_EFFECTS	COLONIZING_PLANT_SYSTEM	COLONIZATION-SURFACE_ATTACHMENT	SURFACE_ATTACHMENT-LPS|LIPID|IVA_METABOLISM	SURFACE_ATTACHMENT-LPS-O-ANTIOGEN_BIOSYNTHESIS	ppgS->PGPT0023090	1
INDIRECT_EFFECTS	COLONIZING_PLANT_SYSTEM	COLONIZATION-SURFACE_ATTACHMENT	SURFACE_ATTACHMENT-LPS|LIPID|IVA_METABOLISM	SURFACE_ATTACHMENT-LPS-O-ANTIOGEN_BIOSYNTHESIS	rfbA|rmlA|rffH->PGPT0022600	1
INDIRECT_EFFECTS	COLONIZING_PLANT_SYSTEM	COLONIZATION-SURFACE_ATTACHMENT	SURFACE_ATTACHMENT-LPS|LIPID|IVA_METABOLISM	SURFACE_ATTACHMENT-LPS-O-ANTIOGEN_BIOSYNTHESIS	rfbB|rmlB|rffG->PGPT0022625	1
INDIRECT_EFFECTS	COLONIZING_PLANT_SYSTEM	COLONIZATION-SURFACE_ATTACHMENT	SURFACE_ATTACHMENT-LPS|LIPID|IVA_METABOLISM	SURFACE_ATTACHMENT-LPS-O-ANTIOGEN_BIOSYNTHESIS	wbdB|wbpY|mtfA->PGPT0023155	1
INDIRECT_EFFECTS	COLONIZING_PLANT_SYSTEM	COLONIZATION-SURFACE_ATTACHMENT	SURFACE_ATTACHMENT-LPS|LIPID|IVA_METABOLISM	SURFACE_ATTACHMENT-LPS-O-ANTIOGEN_BIOSYNTHESIS	wbqP->PGPT0023200	1
INDIRECT_EFFECTS	COLONIZING_PLANT_SYSTEM	COLONIZATION-SURFACE_ATTACHMENT	SURFACE_ATTACHMENT-LPS|LIPID|IVA_METABOLISM	SURFACE_ATTACHMENT-LPS-O-ANTIOGEN_BIOSYNTHESIS	wbyL->PGPT0023225	1
INDIRECT_EFFECTS	COLONIZING_PLANT_SYSTEM	COLONIZATION-SURFACE_ATTACHMENT	SURFACE_ATTACHMENT-LPS|LIPID|IVA_METABOLISM	SURFACE_ATTACHMENT-LPS-O-ANTIOGEN_BIOSYNTHESIS	wzz|wzzB->PGPT0023265	1
INDIRECT_EFFECTS	COLONIZING_PLANT_SYSTEM	COLONIZATION-SURFACE_ATTACHMENT	SURFACE_ATTACHMENT-LPS|LIPID|IVA_METABOLISM	SURFACE_ATTACHMENT-LPS-PARATOSE|TRYLOSE|ABEQUOSE|ASCARYLOSEMODIFICATION	rfbA|rmlA|rffH->PGPT0022600	1
INDIRECT_EFFECTS	COLONIZING_PLANT_SYSTEM	COLONIZATION-SURFACE_ATTACHMENT	SURFACE_ATTACHMENT-LPS|LIPID|IVA_METABOLISM	SURFACE_ATTACHMENT-LPS-PARATOSE|TRYLOSE|ABEQUOSE|ASCARYLOSE_MODIFICATION	ascD|ddhD|rfbI->PGPT0022595	2
INDIRECT_EFFECTS	COLONIZING_PLANT_SYSTEM	COLONIZATION-SURFACE_ATTACHMENT	SURFACE_ATTACHMENT-LPS|LIPID|IVA_METABOLISM	SURFACE_ATTACHMENT-LPS-PEROSAMINE_MODIFICATION	per|rfbE->PGPT0022785	1
INDIRECT_EFFECTS	COLONIZING_PLANT_SYSTEM	COLONIZATION-SURFACE_ATTACHMENT	SURFACE_ATTACHMENT-LPS|LIPID|IVA_METABOLISM	SURFACE_ATTACHMENT-LPS-PSEUDAMINIC_ACID_MODIFICATION	pseB|wbjB->PGPT0018935	1
INDIRECT_EFFECTS	COLONIZING_PLANT_SYSTEM	COLONIZATION-SURFACE_ATTACHMENT	SURFACE_ATTACHMENT-LPS|LIPID|IVA_METABOLISM	SURFACE_ATTACHMENT-LPS-PSEUDAMINIC_ACID_MODIFICATION	pseH->PGPT0022730	1
INDIRECT_EFFECTS	COLONIZING_PLANT_SYSTEM	COLONIZATION-SURFACE_ATTACHMENT	SURFACE_ATTACHMENT-LPS|LIPID|IVA_METABOLISM	SURFACE_ATTACHMENT-LPS-PSEUDAMINIC_ACID_MODIFICATION	pseI|neuB3->PGPT0022740	1
INDIRECT_EFFECTS	COLONIZING_PLANT_SYSTEM	COLONIZATION-SURFACE_ATTACHMENT	SURFACE_ATTACHMENT-LPS|LIPID|IVA_METABOLISM	SURFACE_ATTACHMENT-LPS-PUTATIVE_TRYLOSE_MODIFICATION	rfbB|rmlB|rffG->PGPT0022625	1
INDIRECT_EFFECTS	COLONIZING_PLANT_SYSTEM	COLONIZATION-SURFACE_ATTACHMENT	SURFACE_ATTACHMENT-LPS|LIPID|IVA_METABOLISM	SURFACE_ATTACHMENT-LPS-PUTATIVE_TRYLOSE_MODIFICATION	rfbCD|rmlCD->PGPT0022635	1
INDIRECT_EFFECTS	COLONIZING_PLANT_SYSTEM	COLONIZATION-SURFACE_ATTACHMENT	SURFACE_ATTACHMENT-LPS|LIPID|IVA_METABOLISM	SURFACE_ATTACHMENT-LPS-PUTATIVE_TRYLOSE_MODIFICATION	rfbC|rmlC->PGPT0014300	1
INDIRECT_EFFECTS	COLONIZING_PLANT_SYSTEM	COLONIZATION-SURFACE_ATTACHMENT	SURFACE_ATTACHMENT-LPS|LIPID|IVA_METABOLISM	SURFACE_ATTACHMENT-LPS-PUTATIVE_TRYLOSE_MODIFICATION	rfbD|rmlD->PGPT0022630	3
INDIRECT_EFFECTS	COLONIZING_PLANT_SYSTEM	COLONIZATION-SURFACE_ATTACHMENT	SURFACE_ATTACHMENT-LPS|LIPID|IVA_METABOLISM	SURFACE_ATTACHMENT-LPS_CORE_OLIGOSACCHARIDES_METABOLISM	migA->PGPT0022475	1
INDIRECT_EFFECTS	COLONIZING_PLANT_SYSTEM	COLONIZATION-SURFACE_ATTACHMENT	SURFACE_ATTACHMENT-LPS|LIPID|IVA_METABOLISM	SURFACE_ATTACHMENT-LPS_CORE_OLIGOSACCHARIDES_METABOLISM	waaA|kdtA->PGPT0022485	1
INDIRECT_EFFECTS	COLONIZING_PLANT_SYSTEM	COLONIZATION-SURFACE_ATTACHMENT	SURFACE_ATTACHMENT-LPS|LIPID|IVA_METABOLISM	SURFACE_ATTACHMENT-LPS_CORE_OLIGOSACCHARIDES_METABOLISM	waaC|rfaC->PGPT0022495	1
INDIRECT_EFFECTS	COLONIZING_PLANT_SYSTEM	COLONIZATION-SURFACE_ATTACHMENT	SURFACE_ATTACHMENT-LPS|LIPID|IVA_METABOLISM	SURFACE_ATTACHMENT-LPS_CORE_OLIGOSACCHARIDES_METABOLISM	waaF|rfaF->PGPT0022510	1
INDIRECT_EFFECTS	COLONIZING_PLANT_SYSTEM	COLONIZATION-SURFACE_ATTACHMENT	SURFACE_ATTACHMENT-LPS|LIPID|IVA_METABOLISM	SURFACE_ATTACHMENT-LPS_CORE_OLIGOSACCHARIDES_METABOLISM	waaG|rfaG->PGPT0022515	1
INDIRECT_EFFECTS	COLONIZING_PLANT_SYSTEM	COLONIZATION-SURFACE_ATTACHMENT	SURFACE_ATTACHMENT-LPS|LIPID|IVA_METABOLISM	SURFACE_ATTACHMENT-LPS_CORE_OLIGOSACCHARIDES_METABOLISM	waaP|rfaP->PGPT0022545	2
INDIRECT_EFFECTS	COLONIZING_PLANT_SYSTEM	COLONIZATION-SURFACE_ATTACHMENT	SURFACE_ATTACHMENT-LPS|LIPID|IVA_METABOLISM	SURFACE_ATTACHMENT-LPS_D_GALACTOFURANOSE_MODIFICATION	glf->PGPT0022675	2
INDIRECT_EFFECTS	COLONIZING_PLANT_SYSTEM	COLONIZATION-SURFACE_ATTACHMENT	SURFACE_ATTACHMENT-LPS|LIPID|IVA_METABOLISM	SURFACE_ATTACHMENT-LPS_D_GALACTOSAMINURONIC_ACID_MODIFICATION	wbpP->PGPT0018910	1
INDIRECT_EFFECTS	COLONIZING_PLANT_SYSTEM	COLONIZATION-SURFACE_ATTACHMENT	SURFACE_ATTACHMENT-LPS|LIPID|IVA_METABOLISM	SURFACE_ATTACHMENT-LPS_D_QuiNAc_MODIFICATION	wbpM->PGPT0022960	1
INDIRECT_EFFECTS	COLONIZING_PLANT_SYSTEM	COLONIZATION-SURFACE_ATTACHMENT	SURFACE_ATTACHMENT-LPS|LIPID|IVA_METABOLISM	SURFACE_ATTACHMENT-LPS_D_QuiNAc_MODIFICATION	wbpV->PGPT0022965	1
INDIRECT_EFFECTS	COLONIZING_PLANT_SYSTEM	COLONIZATION-SURFACE_ATTACHMENT	SURFACE_ATTACHMENT-LPS|LIPID|IVA_METABOLISM	SURFACE_ATTACHMENT-LPS_TRANSPORT	lptA|yhbN->PGPT0023301	1
INDIRECT_EFFECTS	COLONIZING_PLANT_SYSTEM	COLONIZATION-SURFACE_ATTACHMENT	SURFACE_ATTACHMENT-LPS|LIPID|IVA_METABOLISM	SURFACE_ATTACHMENT-LPS_TRANSPORT	lptB->PGPT0023300	1
INDIRECT_EFFECTS	COLONIZING_PLANT_SYSTEM	COLONIZATION-SURFACE_ATTACHMENT	SURFACE_ATTACHMENT-LPS|LIPID|IVA_METABOLISM	SURFACE_ATTACHMENT-LPS_TRANSPORT	lptC|yrbK->PGPT0023299	1
INDIRECT_EFFECTS	COLONIZING_PLANT_SYSTEM	COLONIZATION-SURFACE_ATTACHMENT	SURFACE_ATTACHMENT-LPS|LIPID|IVA_METABOLISM	SURFACE_ATTACHMENT-LPS_TRANSPORT	lptD|imp|ostA->PGPT0023298	1
INDIRECT_EFFECTS	COLONIZING_PLANT_SYSTEM	COLONIZATION-SURFACE_ATTACHMENT	SURFACE_ATTACHMENT-LPS|LIPID|IVA_METABOLISM	SURFACE_ATTACHMENT-LPS_TRANSPORT	lptE|rlpB->PGPT0023297	1
INDIRECT_EFFECTS	COLONIZING_PLANT_SYSTEM	COLONIZATION-SURFACE_ATTACHMENT	SURFACE_ATTACHMENT-LPS|LIPID|IVA_METABOLISM	SURFACE_ATTACHMENT-LPS_TRANSPORT	lptF->PGPT0023290	1
INDIRECT_EFFECTS	COLONIZING_PLANT_SYSTEM	COLONIZATION-SURFACE_ATTACHMENT	SURFACE_ATTACHMENT-LPS|LIPID|IVA_METABOLISM	SURFACE_ATTACHMENT-LPS_TRANSPORT	lptG->PGPT0023295	1
INDIRECT_EFFECTS	COLONIZING_PLANT_SYSTEM	COLONIZATION-SURFACE_ATTACHMENT	SURFACE_ATTACHMENT_SIGNALLING	SURFACE_ADHESION-RST_SIGNALLING_SYSTEM	rstA->PGPT0015035	1
INDIRECT_EFFECTS	COLONIZING_PLANT_SYSTEM	COLONIZATION-SURFACE_ATTACHMENT	SURFACE_ATTACHMENT_SIGNALLING	SURFACE_ADHESION-RST_SIGNALLING_SYSTEM	rstB->PGPT0015040	1
INDIRECT_EFFECTS	COLONIZING_PLANT_SYSTEM	COLONIZATION-SURFACE_ATTACHMENT	SURFACE_ATTACHMENT_SIGNALLING	SURFACE_ATTACHMENT-CPX-NLPE_SIGNALLING_SYSTEM	cpxA->PGPT0023495	1
INDIRECT_EFFECTS	COLONIZING_PLANT_SYSTEM	COLONIZATION-SURFACE_ATTACHMENT	SURFACE_ATTACHMENT_SIGNALLING	SURFACE_ATTACHMENT-CPX-NLPE_SIGNALLING_SYSTEM	cpxR->PGPT0015100	1
INDIRECT_EFFECTS	COLONIZING_PLANT_SYSTEM	OTHER_COLONIZATION_RELATED_PROTEINS	COLONIZATION-GLYCOGEN_METABOLISM	COLONIZATION-GLYCOGEN_BIOSYNTHESIS	glgA->PGPT0025880	1
INDIRECT_EFFECTS	COLONIZING_PLANT_SYSTEM	OTHER_COLONIZATION_RELATED_PROTEINS	COLONIZATION-GLYCOGEN_METABOLISM	COLONIZATION-GLYCOGEN_BIOSYNTHESIS	glgP->PGPT0018545	1
INDIRECT_EFFECTS	COLONIZING_PLANT_SYSTEM	OTHER_COLONIZATION_RELATED_PROTEINS	COLONIZATION-GLYCOGEN_METABOLISM	COLONIZATION-GLYCOGEN_BIOSYNTHESIS	yqgM->PGPT0018547	1
INDIRECT_EFFECTS	COLONIZING_PLANT_SYSTEM	OTHER_COLONIZATION_RELATED_PROTEINS	COLONIZATION-HOST_INVASION_FACTORS	HOST_INVASION-GGDEF|EAL|PAC|PAS-DOMAIN-CONTAINING_PROTEIN	GGDEF|EAL|PAC|PAS_domain_containing_protein->PGPT0023624	10
INDIRECT_EFFECTS	COLONIZING_PLANT_SYSTEM	OTHER_COLONIZATION_RELATED_PROTEINS	COLONIZATION-HOST_INVASION_FACTORS	HOST_INVASION-HOST_INFECTION_MEDIATOR	miaA|ipt->PGPT0007210	1
INDIRECT_EFFECTS	COLONIZING_PLANT_SYSTEM	OTHER_COLONIZATION_RELATED_PROTEINS	COLONIZATION-HOST_INVASION_FACTORS	HOST_INVASION-HOST_INFECTION_MEDIATOR	toxR->PGPT0023730	1
INDIRECT_EFFECTS	COLONIZING_PLANT_SYSTEM	OTHER_COLONIZATION_RELATED_PROTEINS	COLONIZATION-HOST_INVASION_FACTORS	HOST_INVASION-HOST_INFECTION_MEDIATOR	typA|bipA->PGPT0023720	1
INDIRECT_EFFECTS	COLONIZING_PLANT_SYSTEM	OTHER_COLONIZATION_RELATED_PROTEINS	COLONIZATION-HOST_INVASION_FACTORS	HOST_INVASION-HOST_INFECTION_MEDIATOR	yajQ->PGPT0012210	1
INDIRECT_EFFECTS	COLONIZING_PLANT_SYSTEM	OTHER_COLONIZATION_RELATED_PROTEINS	COLONIZATION-HOST_INVASION_FACTORS	HOST_INVASION-HOST_INFECTION_MEDIATOR	ygiM|htrG->PGPT0023725	1
INDIRECT_EFFECTS	COLONIZING_PLANT_SYSTEM	OTHER_COLONIZATION_RELATED_PROTEINS	COLONIZATION-HOST_INVASION_FACTORS	HOST_INVASION-MEMBRANE_DAMAGING	smp|ytjB|aphA->PGPT0023715	1
INDIRECT_EFFECTS	COLONIZING_PLANT_SYSTEM	OTHER_COLONIZATION_RELATED_PROTEINS	COLONIZATION-HOST_INVASION_FACTORS	HOST_INVASION-SAM|QUEUOSINE|LIPID_METABOLISM	mtaD->PGPT0023665	1
INDIRECT_EFFECTS	COLONIZING_PLANT_SYSTEM	OTHER_COLONIZATION_RELATED_PROTEINS	COLONIZATION-HOST_INVASION_FACTORS	HOST_INVASION-SAM|QUEUOSINE|LIPID_METABOLISM	queA->PGPT0023660	1
INDIRECT_EFFECTS	COLONIZING_PLANT_SYSTEM	OTHER_COLONIZATION_RELATED_PROTEINS	COLONIZATION-HOST_INVASION_FACTORS	HOST_INVASION-SAM|QUEUOSINE|LIPID_METABOLISM	sam->PGPT0023680	2
INDIRECT_EFFECTS	COLONIZING_PLANT_SYSTEM	OTHER_COLONIZATION_RELATED_PROTEINS	COLONIZATION-HOST_INVASION_FACTORS	HOST_INVASION-SAM|QUEUOSINE|LIPID_METABOLISM	smtA->PGPT0023655	1
INDIRECT_EFFECTS	COLONIZING_PLANT_SYSTEM	ROOT_COLONIZATION	ROOT_COLONIZATION-VITAMIN_B3|NIACIN_METABOLISM	ROOT_COLONIZATION-VITAMIN_B3|NIACIN_BIOSYNTHESIS	mazG->PGPT0008820	1
INDIRECT_EFFECTS	COLONIZING_PLANT_SYSTEM	ROOT_COLONIZATION	ROOT_COLONIZATION-VITAMIN_B3|NIACIN_METABOLISM	ROOT_COLONIZATION-VITAMIN_B3|NIACIN_BIOSYNTHESIS	nadA->PGPT0013365	1
INDIRECT_EFFECTS	COLONIZING_PLANT_SYSTEM	ROOT_COLONIZATION	ROOT_COLONIZATION-VITAMIN_B3|NIACIN_METABOLISM	ROOT_COLONIZATION-VITAMIN_B3|NIACIN_BIOSYNTHESIS	nadB->PGPT0013355	1
INDIRECT_EFFECTS	COLONIZING_PLANT_SYSTEM	ROOT_COLONIZATION	ROOT_COLONIZATION-VITAMIN_B3|NIACIN_METABOLISM	ROOT_COLONIZATION-VITAMIN_B3|NIACIN_BIOSYNTHESIS	nadC->PGPT0013370	1
INDIRECT_EFFECTS	COLONIZING_PLANT_SYSTEM	ROOT_COLONIZATION	ROOT_COLONIZATION-VITAMIN_B3|NIACIN_METABOLISM	ROOT_COLONIZATION-VITAMIN_B3|NIACIN_BIOSYNTHESIS	nadD->PGPT0013435	1
INDIRECT_EFFECTS	COLONIZING_PLANT_SYSTEM	ROOT_COLONIZATION	ROOT_COLONIZATION-VITAMIN_B3|NIACIN_METABOLISM	ROOT_COLONIZATION-VITAMIN_B3|NIACIN_BIOSYNTHESIS	nadE->PGPT0013445	1
INDIRECT_EFFECTS	COLONIZING_PLANT_SYSTEM	ROOT_COLONIZATION	ROOT_COLONIZATION-VITAMIN_B3|NIACIN_METABOLISM	ROOT_COLONIZATION-VITAMIN_B3|NIACIN_BIOSYNTHESIS	nadR->PGPT0013390	1
INDIRECT_EFFECTS	COLONIZING_PLANT_SYSTEM	ROOT_COLONIZATION	ROOT_COLONIZATION-VITAMIN_B3|NIACIN_METABOLISM	ROOT_COLONIZATION-VITAMIN_B3|NIACIN_BIOSYNTHESIS	npdA->PGPT0013485	2
INDIRECT_EFFECTS	COLONIZING_PLANT_SYSTEM	ROOT_COLONIZATION	ROOT_COLONIZATION-VITAMIN_B3|NIACIN_METABOLISM	ROOT_COLONIZATION-VITAMIN_B3|NIACIN_BIOSYNTHESIS	nucA|ushA|yhcR|yfkN->PGPT0013395	1
INDIRECT_EFFECTS	COLONIZING_PLANT_SYSTEM	ROOT_COLONIZATION	ROOT_COLONIZATION-VITAMIN_B3|NIACIN_METABOLISM	ROOT_COLONIZATION-VITAMIN_B3|NIACIN_BIOSYNTHESIS	nudC->PGPT0013440	1
INDIRECT_EFFECTS	COLONIZING_PLANT_SYSTEM	ROOT_COLONIZATION	ROOT_COLONIZATION-VITAMIN_B3|NIACIN_METABOLISM	ROOT_COLONIZATION-VITAMIN_B3|NIACIN_BIOSYNTHESIS	pncB->PGPT0013375	1
INDIRECT_EFFECTS	COLONIZING_PLANT_SYSTEM	ROOT_COLONIZATION	ROOT_COLONIZATION-VITAMIN_B3|NIACIN_METABOLISM	ROOT_COLONIZATION-VITAMIN_B3|NIACIN_BIOSYNTHESIS	pncC2->PGPT0013460	2
INDIRECT_EFFECTS	COLONIZING_PLANT_SYSTEM	ROOT_COLONIZATION	ROOT_COLONIZATION-VITAMIN_B3|NIACIN_METABOLISM	ROOT_COLONIZATION-VITAMIN_B3|NIACIN_BIOSYNTHESIS	pntA->PGPT0013500	2
INDIRECT_EFFECTS	COLONIZING_PLANT_SYSTEM	ROOT_COLONIZATION	ROOT_COLONIZATION-VITAMIN_B3|NIACIN_METABOLISM	ROOT_COLONIZATION-VITAMIN_B3|NIACIN_BIOSYNTHESIS	pntB->PGPT0013505	1
INDIRECT_EFFECTS	COLONIZING_PLANT_SYSTEM	ROOT_COLONIZATION	ROOT_COLONIZATION-VITAMIN_B3|NIACIN_METABOLISM	ROOT_COLONIZATION-VITAMIN_B3|NIACIN_BIOSYNTHESIS	sthA->PGPT0013495	1
INDIRECT_EFFECTS	COLONIZING_PLANT_SYSTEM	ROOT_COLONIZATION	ROOT_COLONIZATION-VITAMIN_B3|NIACIN_METABOLISM	ROOT_COLONIZATION-VITAMIN_B3|NIACIN_BIOSYNTHESIS	surE->PGPT0013405	1
INDIRECT_EFFECTS	COLONIZING_PLANT_SYSTEM	ROOT_COLONIZATION	ROOT_COLONIZATION-VITAMIN_B3|NIACIN_METABOLISM	ROOT_COLONIZATION-VITAMIN_B3|NIACIN_BIOSYNTHESIS	yrfG->PGPT0013415	1
INDIRECT_EFFECTS	COLONIZING_PLANT_SYSTEM	ROOT_COLONIZATION	ROOT_COLONIZATION-VITAMIN_B7|BIOTIN_METABOLISM	ROOT_COLONIZATION-VITAMIN_B7|BIOTIN_BIOSYNTHESIS	accA->PGPT0001695	1
INDIRECT_EFFECTS	COLONIZING_PLANT_SYSTEM	ROOT_COLONIZATION	ROOT_COLONIZATION-VITAMIN_B7|BIOTIN_METABOLISM	ROOT_COLONIZATION-VITAMIN_B7|BIOTIN_BIOSYNTHESIS	accB|bccP->PGPT0001700	1
INDIRECT_EFFECTS	COLONIZING_PLANT_SYSTEM	ROOT_COLONIZATION	ROOT_COLONIZATION-VITAMIN_B7|BIOTIN_METABOLISM	ROOT_COLONIZATION-VITAMIN_B7|BIOTIN_BIOSYNTHESIS	bioA->PGPT0022100	1
INDIRECT_EFFECTS	COLONIZING_PLANT_SYSTEM	ROOT_COLONIZATION	ROOT_COLONIZATION-VITAMIN_B7|BIOTIN_METABOLISM	ROOT_COLONIZATION-VITAMIN_B7|BIOTIN_BIOSYNTHESIS	bioB->PGPT0022120	1
INDIRECT_EFFECTS	COLONIZING_PLANT_SYSTEM	ROOT_COLONIZATION	ROOT_COLONIZATION-VITAMIN_B7|BIOTIN_METABOLISM	ROOT_COLONIZATION-VITAMIN_B7|BIOTIN_BIOSYNTHESIS	bioC->PGPT0022060	1
INDIRECT_EFFECTS	COLONIZING_PLANT_SYSTEM	ROOT_COLONIZATION	ROOT_COLONIZATION-VITAMIN_B7|BIOTIN_METABOLISM	ROOT_COLONIZATION-VITAMIN_B7|BIOTIN_BIOSYNTHESIS	bioF->PGPT0022095	1
INDIRECT_EFFECTS	COLONIZING_PLANT_SYSTEM	ROOT_COLONIZATION	ROOT_COLONIZATION-VITAMIN_B7|BIOTIN_METABOLISM	ROOT_COLONIZATION-VITAMIN_B7|BIOTIN_BIOSYNTHESIS	bioH->PGPT0022065	1
INDIRECT_EFFECTS	COLONIZING_PLANT_SYSTEM	ROOT_COLONIZATION	ROOT_COLONIZATION-VITAMIN_B7|BIOTIN_METABOLISM	ROOT_COLONIZATION-VITAMIN_B7|BIOTIN_BIOSYNTHESIS	fabB->PGPT0013310	3
INDIRECT_EFFECTS	COLONIZING_PLANT_SYSTEM	ROOT_COLONIZATION	ROOT_COLONIZATION-VITAMIN_B7|BIOTIN_METABOLISM	ROOT_COLONIZATION-VITAMIN_B7|BIOTIN_BIOSYNTHESIS	fabF->PGPT0008360	2
INDIRECT_EFFECTS	COLONIZING_PLANT_SYSTEM	ROOT_COLONIZATION	ROOT_COLONIZATION-VITAMIN_B7|BIOTIN_METABOLISM	ROOT_COLONIZATION-VITAMIN_B7|BIOTIN_BIOSYNTHESIS	fabH->PGPT0008355	1
INDIRECT_EFFECTS	COLONIZING_PLANT_SYSTEM	ROOT_COLONIZATION	ROOT_COLONIZATION-VITAMIN_B7|BIOTIN_METABOLISM	ROOT_COLONIZATION-VITAMIN_B7|BIOTIN_BIOSYNTHESIS	fabI->PGPT0008370	1
INDIRECT_EFFECTS	COLONIZING_PLANT_SYSTEM	ROOT_COLONIZATION	ROOT_COLONIZATION-VITAMIN_B7|BIOTIN_METABOLISM	ROOT_COLONIZATION-VITAMIN_B7|BIOTIN_BIOSYNTHESIS	fabZ->PGPT0008365	1
INDIRECT_EFFECTS	COLONIZING_PLANT_SYSTEM	ROOT_COLONIZATION	ROOT_COLONIZATION-VITAMIN_B7|BIOTIN_METABOLISM	ROOT_COLONIZATION-VITAMIN_B7|BIOTIN_BIOSYNTHESIS	fadD->PGPT0008380	4
INDIRECT_EFFECTS	COLONIZING_PLANT_SYSTEM	ROOT_COLONIZATION	ROOT_COLONIZATION-VITAMIN_B7|BIOTIN_METABOLISM	ROOT_COLONIZATION-VITAMIN_B7|BIOTIN_BIOSYNTHESIS	madB|oadB|gcdB|mmdB->PGPT0001940	1
INDIRECT_EFFECTS	COLONIZING_PLANT_SYSTEM	ROOT_COLONIZATION	ROOT_COLONIZATION-VITAMIN_B7|BIOTIN_METABOLISM	ROOT_COLONIZATION-VITAMIN_B7|BIOTIN_BIOSYNTHESIS	ymfI|fabG|efpI->PGPT0003180	13
INDIRECT_EFFECTS	COLONIZING_PLANT_SYSTEM	ROOT_COLONIZATION	ROOT_COLONIZATION_BY_NODULATION	ROOT_NODULATION_GLYCEROL_TRANSPORT	glpP->PGPT0016585	1
INDIRECT_EFFECTS	COLONIZING_PLANT_SYSTEM	ROOT_COLONIZATION	ROOT_COLONIZATION_BY_NODULATION	ROOT_NODULATION_GLYCEROL_TRANSPORT	glpQ->PGPT0016810	1
INDIRECT_EFFECTS	COLONIZING_PLANT_SYSTEM	ROOT_COLONIZATION	ROOT_COLONIZATION_BY_NODULATION	ROOT_NODULATION_GLYCEROL_TRANSPORT	glpS->PGPT0016815	1
INDIRECT_EFFECTS	COLONIZING_PLANT_SYSTEM	ROOT_COLONIZATION	ROOT_COLONIZATION_BY_NODULATION	ROOT_NODULATION_GLYCEROL_TRANSPORT	glpT->PGPT0016820	1
INDIRECT_EFFECTS	COLONIZING_PLANT_SYSTEM	ROOT_COLONIZATION	ROOT_COLONIZATION_BY_NODULATION	ROOT_NODULATION_GLYCEROL_TRANSPORT	glpV->PGPT0016805	1
INDIRECT_EFFECTS	COLONIZING_PLANT_SYSTEM	ROOT_COLONIZATION	ROOT_COLONIZATION_BY_NODULATION	ROOT_NODULATION_METABOLISM	cysNC->PGPT0002395	1
INDIRECT_EFFECTS	COLONIZING_PLANT_SYSTEM	ROOT_COLONIZATION	ROOT_COLONIZATION_BY_NODULATION	ROOT_NODULATION_METABOLISM	glmS|nodM->PGPT0017630	1
INDIRECT_EFFECTS	COLONIZING_PLANT_SYSTEM	ROOT_COLONIZATION	ROOT_COLONIZATION_BY_NODULATION	ROOT_NODULATION_METABOLISM	maa|nodL->PGPT0018611	1
INDIRECT_EFFECTS	COLONIZING_PLANT_SYSTEM	ROOT_COLONIZATION	ROOT_COLONIZATION_BY_NODULATION	ROOT_NODULATION_METABOLISM	nodN->PGPT0015281	1
INDIRECT_EFFECTS	COLONIZING_PLANT_SYSTEM	ROOT_COLONIZATION	ROOT_COLONIZATION_BY_NODULATION	ROOT_NODULATION_METABOLISM	nodU->PGPT0015285	1
INDIRECT_EFFECTS	COLONIZING_PLANT_SYSTEM	ROOT_COLONIZATION	ROOT_COLONIZATION_BY_NODULATION	ROOT_NODULE-ORNITHINE_LIPIDS_BIOSYNTHESIS	olsA->PGPT0014465	1
INDIRECT_EFFECTS	COLONIZING_PLANT_SYSTEM	ROOT_COLONIZATION	ROOT_COLONIZATION_BY_NODULATION	ROOT_NODULE-ORNITHINE_LIPIDS_BIOSYNTHESIS	olsB->PGPT0014470	1
INDIRECT_EFFECTS	COLONIZING_PLANT_SYSTEM	ROOT_COLONIZATION	ROOT_COLONIZATION_BY_NODULATION	ROOT_NODULE_REGULATION	glpA|glpD->PGPT0006775	2
INDIRECT_EFFECTS	COLONIZING_PLANT_SYSTEM	ROOT_COLONIZATION	ROOT_COLONIZATION_BY_NODULATION	ROOT_NODULE_REGULATION	glpK->PGPT0018435	1
INDIRECT_EFFECTS	COLONIZING_PLANT_SYSTEM	ROOT_COLONIZATION	ROOT_COLONIZATION_BY_NODULATION	ROOT_NODULE_REGULATION	glpR->PGPT0018445	1
INDIRECT_EFFECTS	COLONIZING_PLANT_SYSTEM	ROOT_COLONIZATION	ROOT_COLONIZATION_BY_NODULATION	ROOT_NODULE_SPECIFIC_TRANSPORT	nodT|ameC->PGPT0015295	2
INDIRECT_EFFECTS	COLONIZING_PLANT_SYSTEM	ROOT_COLONIZATION	ROOT_COLONIZATION_FACILITATING_PROTEIN	ROOT_COLONIZATION-SITE-SPECIFIC_RECOMBINATION	xerC->PGPT0021995	1
INDIRECT_EFFECTS	COLONIZING_PLANT_SYSTEM	ROOT_COLONIZATION	ROOT_COLONIZATION_FACILITATING_PROTEIN	ROOT_COLONIZATION-SITE-SPECIFIC_RECOMBINATION	xerD->PGPT0022000	1
INDIRECT_EFFECTS	COLONIZING_PLANT_SYSTEM	ROOT_COLONIZATION	ROOT_COLONIZATION_FACILITATING_PROTEIN	ROOT_COLONIZATION-ZINK_TRANSPORT_LIPOPROTEIN	znuA->PGPT0004220	1
INDIRECT_EFFECTS	COMPETITIVE_EXCLUSION|CE	CE-BACTERIAL_FITNESS	CE-BACTERIAL_FITNESS-ADAPTIVE_MUTATION	CE-BACTERIAL_FITNESS-ENVIRONMENT-INDUCIBLE_DNA_POLYMERASES	dinB->PGPT0014881	1
INDIRECT_EFFECTS	COMPETITIVE_EXCLUSION|CE	CE-BACTERIAL_FITNESS	CE-BACTERIAL_FITNESS-ADAPTIVE_MUTATION	CE-BACTERIAL_FITNESS-ENVIRONMENT-INDUCIBLE_DNA_POLYMERASES	umuC->PGPT0014882	1
INDIRECT_EFFECTS	COMPETITIVE_EXCLUSION|CE	CE-BACTERIAL_FITNESS	CE-BACTERIAL_FITNESS-ADAPTIVE_MUTATION	CE-BACTERIAL_FITNESS-ENVIRONMENT-INDUCIBLE_DNA_POLYMERASES	umuD->PGPT0015094	1
INDIRECT_EFFECTS	COMPETITIVE_EXCLUSION|CE	CE-BACTERIAL_FITNESS	CE-BACTERIAL_FITNESS-ENERGY_METABOLISM	CE-BACTERIAL_FITNESS-AEROBIC_RESPIRATION|OXIDATIVE_PHOSPHORYLATION	cydA->PGPT0026700	1
INDIRECT_EFFECTS	COMPETITIVE_EXCLUSION|CE	CE-BACTERIAL_FITNESS	CE-BACTERIAL_FITNESS-ENERGY_METABOLISM	CE-BACTERIAL_FITNESS-AEROBIC_RESPIRATION|OXIDATIVE_PHOSPHORYLATION	cydB->PGPT0026705	1
INDIRECT_EFFECTS	COMPETITIVE_EXCLUSION|CE	CE-BACTERIAL_FITNESS	CE-BACTERIAL_FITNESS-ENERGY_METABOLISM	CE-BACTERIAL_FITNESS-AEROBIC_RESPIRATION|OXIDATIVE_PHOSPHORYLATION	fixN|ccoN->PGPT0001055	2
INDIRECT_EFFECTS	COMPETITIVE_EXCLUSION|CE	CE-BACTERIAL_FITNESS	CE-BACTERIAL_FITNESS-ENERGY_METABOLISM	CE-BACTERIAL_FITNESS-AEROBIC_RESPIRATION|OXIDATIVE_PHOSPHORYLATION	fixO|ccoO->PGPT0000152	2
INDIRECT_EFFECTS	COMPETITIVE_EXCLUSION|CE	CE-BACTERIAL_FITNESS	CE-BACTERIAL_FITNESS-ENERGY_METABOLISM	CE-BACTERIAL_FITNESS-AEROBIC_RESPIRATION|OXIDATIVE_PHOSPHORYLATION	fixP|ccoP->PGPT0000153	3
INDIRECT_EFFECTS	COMPETITIVE_EXCLUSION|CE	CE-BACTERIAL_FITNESS	CE-BACTERIAL_FITNESS-ENERGY_METABOLISM	CE-BACTERIAL_FITNESS-AEROBIC_RESPIRATION|OXIDATIVE_PHOSPHORYLATION	ndh->PGPT0004020	1
INDIRECT_EFFECTS	COMPETITIVE_EXCLUSION|CE	CE-BACTERIAL_FITNESS	CE-BACTERIAL_FITNESS-ENERGY_METABOLISM	CE-BACTERIAL_FITNESS-AEROBIC_RESPIRATION|OXIDATIVE_PHOSPHORYLATION	ndhB->PGPT0026715	1
INDIRECT_EFFECTS	COMPETITIVE_EXCLUSION|CE	CE-BACTERIAL_FITNESS	CE-BACTERIAL_FITNESS-ENERGY_METABOLISM	CE-BACTERIAL_FITNESS-AEROBIC_RESPIRATION|OXIDATIVE_PHOSPHORYLATION	regA|regR|actR->PGPT0000540	1
INDIRECT_EFFECTS	COMPETITIVE_EXCLUSION|CE	CE-BACTERIAL_FITNESS	CE-BACTERIAL_FITNESS-ENERGY_METABOLISM	CE-BACTERIAL_FITNESS-AEROBIC_RESPIRATION|OXIDATIVE_PHOSPHORYLATION	regB|regS|actS->PGPT0000545	1
INDIRECT_EFFECTS	COMPETITIVE_EXCLUSION|CE	CE-BACTERIAL_FITNESS	CE-BACTERIAL_FITNESS-ENERGY_METABOLISM	CE-BACTERIAL_FITNESS-ANAEROBIC_SIGNALLING	fnr->PGPT0000515	2
INDIRECT_EFFECTS	COMPETITIVE_EXCLUSION|CE	CE-BACTERIAL_FITNESS	CE-BACTERIAL_FITNESS-ENERGY_METABOLISM	CE-BACTERIAL_FITNESS-OXYGEN_AVAILABILITY_SIGNALLING	csgD->PGPT0014695	1
INDIRECT_EFFECTS	COMPETITIVE_EXCLUSION|CE	CE-BACTERIAL_FITNESS	CE-BACTERIAL_FITNESS-ENERGY_METABOLISM	CE-BACTERIAL_FITNESS-OXYGEN_AVAILABILITY_SIGNALLING	rpoS->PGPT0014685	2
INDIRECT_EFFECTS	COMPETITIVE_EXCLUSION|CE	CE-BACTERIAL_FITNESS	CE-BACTERIAL_FITNESS-ENVIROMENTAL_SURRIVAL	CE-BACTERIAL_FITNESS-ENVIRONMENTAL_SURRIVAL-GLYCOGEN_BIOSYNTHESIS	glgA->PGPT0025880	1
INDIRECT_EFFECTS	COMPETITIVE_EXCLUSION|CE	CE-BACTERIAL_FITNESS	CE-BACTERIAL_FITNESS-ENVIROMENTAL_SURRIVAL	CE-BACTERIAL_FITNESS-ENVIRONMENTAL_SURRIVAL-GLYCOGEN_BIOSYNTHESIS	glgP->PGPT0018545	1
INDIRECT_EFFECTS	COMPETITIVE_EXCLUSION|CE	CE-BACTERIAL_FITNESS	CE-BACTERIAL_FITNESS-ENVIROMENTAL_SURRIVAL	CE-BACTERIAL_FITNESS-ENVIRONMENTAL_SURRIVAL-GLYCOGEN_BIOSYNTHESIS	yqgM->PGPT0018547	1
INDIRECT_EFFECTS	COMPETITIVE_EXCLUSION|CE	CE-BACTERIAL_FITNESS	CE-BACTERIAL_FITNESS-MOBILE_ELEMENTS	CE-BACTERIAL_FITNESS-INTEGRASES|RECOMBINASES	int|intR|intV|intQ|intW|xerC->PGPT0021996	1
INDIRECT_EFFECTS	COMPETITIVE_EXCLUSION|CE	CE-BACTERIAL_FITNESS	CE-BACTERIAL_FITNESS-MOBILE_ELEMENTS	CE-BACTERIAL_FITNESS-INTEGRASES|RECOMBINASES	xerC->PGPT0021995	1
INDIRECT_EFFECTS	COMPETITIVE_EXCLUSION|CE	CE-BACTERIAL_FITNESS	CE-BACTERIAL_FITNESS-MOBILE_ELEMENTS	CE-BACTERIAL_FITNESS-INTEGRASES|RECOMBINASES	xerD->PGPT0022000	1
INDIRECT_EFFECTS	COMPETITIVE_EXCLUSION|CE	CE-BACTERIAL_FITNESS	CE-BACTERIAL_FITNESS-MOBILE_ELEMENTS	CE-BACTERIAL_FITNESS-TRANSPOSASES	yafM|rayT|tnpA->PGPT0030655	1
INDIRECT_EFFECTS	COMPETITIVE_EXCLUSION|CE	CE-BACTERIAL_FITNESS	CE-BACTERIAL_FITNESS-MULTIDRUG_RESISTANCE	CE-BACTERIAL_FITNESS-MULTIDRUG_TRANSPORT-CHLORAMPHENICOL|TRIMETHOPRIN_EFFLUX_PUMP_BpeEF-OprC	bpeT->PGPT0028940	16
INDIRECT_EFFECTS	COMPETITIVE_EXCLUSION|CE	CE-BACTERIAL_FITNESS	CE-BACTERIAL_FITNESS-MULTIDRUG_RESISTANCE	CE-BACTERIAL_FITNESS-MULTIDRUG_TRANSPORT-CHLORAMPHENICOL|TRIMETHOPRIN_EFFLUX_PUMP_BpeEF-OprC	oprC|opcM->PGPT0028955	1
INDIRECT_EFFECTS	COMPETITIVE_EXCLUSION|CE	CE-BACTERIAL_FITNESS	CE-BACTERIAL_FITNESS-MULTIDRUG_RESISTANCE	CE-BACTERIAL_FITNESS-MULTIDRUG_TRANSPORT-EFFLUX_PUMPMexAB-OprM	toxI|oprM|oprM|emhC|ttgC|cusC|adeK|smeF|mtrE|cmeC|gesC->PGPT0009810	4
INDIRECT_EFFECTS	COMPETITIVE_EXCLUSION|CE	CE-BACTERIAL_FITNESS	CE-BACTERIAL_FITNESS-MULTIDRUG_RESISTANCE	CE-BACTERIAL_FITNESS-MULTIDRUG_TRANSPORT-EFFLUX_PUMP_AbcA	norG->PGPT0028960	1
INDIRECT_EFFECTS	COMPETITIVE_EXCLUSION|CE	CE-BACTERIAL_FITNESS	CE-BACTERIAL_FITNESS-MULTIDRUG_RESISTANCE	CE-BACTERIAL_FITNESS-MULTIDRUG_TRANSPORT-EFFLUX_PUMP_AcrEF-TolC	tolC->PGPT0003600	1
INDIRECT_EFFECTS	COMPETITIVE_EXCLUSION|CE	CE-BACTERIAL_FITNESS	CE-BACTERIAL_FITNESS-MULTIDRUG_RESISTANCE	CE-BACTERIAL_FITNESS-MULTIDRUG_TRANSPORT-EFFLUX_PUMP_MdtEF-TolC	tolC->PGPT0003600	1
INDIRECT_EFFECTS	COMPETITIVE_EXCLUSION|CE	CE-BACTERIAL_FITNESS	CE-BACTERIAL_FITNESS-MULTIDRUG_RESISTANCE	CE-BACTERIAL_FITNESS-MULTIDRUG_TRANSPORT-EFFLUX_PUMP_MexAB-OprM	acrA|lir|mtcA|mexA|adeI|smeD|mtrC|cmeA->PGPT0003275	4
INDIRECT_EFFECTS	COMPETITIVE_EXCLUSION|CE	CE-BACTERIAL_FITNESS	CE-BACTERIAL_FITNESS-MULTIDRUG_RESISTANCE	CE-BACTERIAL_FITNESS-MULTIDRUG_TRANSPORT-EFFLUX_PUMP_MexAB-OprM	acrB|acrE|mexB|adeJ|smeE|mtrD|cmeB->PGPT0003280	3
INDIRECT_EFFECTS	COMPETITIVE_EXCLUSION|CE	CE-BACTERIAL_FITNESS	CE-BACTERIAL_FITNESS-MULTIDRUG_RESISTANCE	CE-BACTERIAL_FITNESS-MULTIDRUG_TRANSPORT-EFFLUX_PUMP_MexEF-OprN	mexE->PGPT0028870	1
INDIRECT_EFFECTS	COMPETITIVE_EXCLUSION|CE	CE-BACTERIAL_FITNESS	CE-BACTERIAL_FITNESS-MULTIDRUG_RESISTANCE	CE-BACTERIAL_FITNESS-MULTIDRUG_TRANSPORT-EFFLUX_PUMP_MexEF-OprN	mexF->PGPT0028875	1
INDIRECT_EFFECTS	COMPETITIVE_EXCLUSION|CE	CE-BACTERIAL_FITNESS	CE-BACTERIAL_FITNESS-MULTIDRUG_RESISTANCE	CE-BACTERIAL_FITNESS-MULTIDRUG_TRANSPORT-EFFLUX_PUMP_MexEF-OprN	mexT->PGPT0028130	4
INDIRECT_EFFECTS	COMPETITIVE_EXCLUSION|CE	CE-BACTERIAL_FITNESS	CE-BACTERIAL_FITNESS-MULTIDRUG_RESISTANCE	CE-BACTERIAL_FITNESS-MULTIDRUG_TRANSPORT-EFFLUX_PUMP_MexEF-OprN	oprN->PGPT0028880	1
INDIRECT_EFFECTS	COMPETITIVE_EXCLUSION|CE	CE-BACTERIAL_FITNESS	CE-BACTERIAL_FITNESS-MULTIDRUG_RESISTANCE	CE-BACTERIAL_FITNESS-MULTIDRUG_TRANSPORT-EFFLUX_PUMP_MexJK-OprM	mexJ->PGPT0028885	2
INDIRECT_EFFECTS	COMPETITIVE_EXCLUSION|CE	CE-BACTERIAL_FITNESS	CE-BACTERIAL_FITNESS-MULTIDRUG_RESISTANCE	CE-BACTERIAL_FITNESS-MULTIDRUG_TRANSPORT-EFFLUX_PUMP_MexJK-OprM	mexK->PGPT0028890	1
INDIRECT_EFFECTS	COMPETITIVE_EXCLUSION|CE	CE-BACTERIAL_FITNESS	CE-BACTERIAL_FITNESS-MULTIDRUG_RESISTANCE	CE-BACTERIAL_FITNESS-MULTIDRUG_TRANSPORT-EFFLUX_PUMP_MexJK-OprM	mexL->PGPT0028895	1
INDIRECT_EFFECTS	COMPETITIVE_EXCLUSION|CE	CE-BACTERIAL_FITNESS	CE-BACTERIAL_FITNESS-MULTIDRUG_RESISTANCE	CE-BACTERIAL_FITNESS-MULTIDRUG_TRANSPORT-EFFLUX_PUMP_MexJK-OprM	toxI|oprM|oprM|emhC|ttgC|cusC|adeK|smeF|mtrE|cmeC|gesC->PGPT0009810	4
INDIRECT_EFFECTS	COMPETITIVE_EXCLUSION|CE	CE-BACTERIAL_FITNESS	CE-BACTERIAL_FITNESS-MULTIDRUG_RESISTANCE	CE-BACTERIAL_FITNESS-MULTIDRUG_TRANSPORT-EFFLUX_PUMP_MexPQ-OpmE	cueR->PGPT0004135	1
INDIRECT_EFFECTS	COMPETITIVE_EXCLUSION|CE	CE-BACTERIAL_FITNESS	CE-BACTERIAL_FITNESS-MULTIDRUG_RESISTANCE	CE-BACTERIAL_FITNESS-MULTIDRUG_TRANSPORT-EFFLUX_PUMP_MexXY-OprM	toxI|oprM|oprM|emhC|ttgC|cusC|adeK|smeF|mtrE|cmeC|gesC->PGPT0009810	4
INDIRECT_EFFECTS	COMPETITIVE_EXCLUSION|CE	CE-BACTERIAL_FITNESS	CE-BACTERIAL_FITNESS-MULTIDRUG_RESISTANCE	CE-BACTERIAL_FITNESS-MULTIDRUG_TRANSPORT-EFFLUX_PUMP_NorB	norG->PGPT0028960	1
INDIRECT_EFFECTS	COMPETITIVE_EXCLUSION|CE	CE-BACTERIAL_FITNESS	CE-BACTERIAL_FITNESS-MULTIDRUG_RESISTANCE	CE-BACTERIAL_FITNESS-MULTIPLE_ANTIBIOTIC_RESISTANCE	cecR|ybiH->PGPT0029255	1
INDIRECT_EFFECTS	COMPETITIVE_EXCLUSION|CE	CE-BACTERIAL_FITNESS	CE-BACTERIAL_FITNESS-MULTIDRUG_RESISTANCE	CE-BACTERIAL_FITNESS-MULTUDRUG_RELATED_REGULATION	rarD->PGPT0003906	1
INDIRECT_EFFECTS	COMPETITIVE_EXCLUSION|CE	CE-BACTERIAL_FITNESS	CE-BACTERIAL_FITNESS-MULTIDRUG_RESISTANCE	CE-BACTERIAL_FITNESS-MULTUDRUG_RELATED_REGULATION	zur->PGPT0003905	1
INDIRECT_EFFECTS	COMPETITIVE_EXCLUSION|CE	CE-BACTERIAL_FITNESS	CE-BACTERIAL_FITNESS-MULTIDRUG_RESISTANCE	CE-BACTERIAL_FITNESS-OTHER_MULTIDRUG_EFFLUX_GENES	TC_MATE|norM|mdtK|dinF->PGPT0029115	2
INDIRECT_EFFECTS	COMPETITIVE_EXCLUSION|CE	CE-BACTERIAL_FITNESS	CE-BACTERIAL_FITNESS-MULTIDRUG_RESISTANCE	CE-BACTERIAL_FITNESS-OTHER_MULTIDRUG_EFFLUX_GENES	TC_SMR3->PGPT0029120	2
INDIRECT_EFFECTS	COMPETITIVE_EXCLUSION|CE	CE-BACTERIAL_FITNESS	CE-BACTERIAL_FITNESS-MULTIDRUG_RESISTANCE	CE-BACTERIAL_FITNESS-OTHER_MULTIDRUG_EFFLUX_GENES	bcr|tcaB->PGPT0029005	2
INDIRECT_EFFECTS	COMPETITIVE_EXCLUSION|CE	CE-BACTERIAL_FITNESS	CE-BACTERIAL_FITNESS-MULTIDRUG_RESISTANCE	CE-BACTERIAL_FITNESS-OTHER_MULTIDRUG_EFFLUX_GENES	bmr->PGPT0003190	1
INDIRECT_EFFECTS	COMPETITIVE_EXCLUSION|CE	CE-BACTERIAL_FITNESS	CE-BACTERIAL_FITNESS-MULTIDRUG_RESISTANCE	CE-BACTERIAL_FITNESS-OTHER_MULTIDRUG_EFFLUX_GENES	emrB->PGPT0013750	3
INDIRECT_EFFECTS	COMPETITIVE_EXCLUSION|CE	CE-BACTERIAL_FITNESS	CE-BACTERIAL_FITNESS-MULTIDRUG_RESISTANCE	CE-BACTERIAL_FITNESS-OTHER_MULTIDRUG_EFFLUX_GENES	emrB->PGPT0029220	3
INDIRECT_EFFECTS	COMPETITIVE_EXCLUSION|CE	CE-BACTERIAL_FITNESS	CE-BACTERIAL_FITNESS-MULTIDRUG_RESISTANCE	CE-BACTERIAL_FITNESS-OTHER_MULTIDRUG_EFFLUX_GENES	emrE|qac|mmr|smr->PGPT0029230	1
INDIRECT_EFFECTS	COMPETITIVE_EXCLUSION|CE	CE-BACTERIAL_FITNESS	CE-BACTERIAL_FITNESS-MULTIDRUG_RESISTANCE	CE-BACTERIAL_FITNESS-OTHER_MULTIDRUG_EFFLUX_GENES	mdlA|smdA->PGPT0029040	1
INDIRECT_EFFECTS	COMPETITIVE_EXCLUSION|CE	CE-BACTERIAL_FITNESS	CE-BACTERIAL_FITNESS-MULTIDRUG_RESISTANCE	CE-BACTERIAL_FITNESS-OTHER_MULTIDRUG_EFFLUX_GENES	mdtA->PGPT0003585	1
INDIRECT_EFFECTS	COMPETITIVE_EXCLUSION|CE	CE-BACTERIAL_FITNESS	CE-BACTERIAL_FITNESS-MULTIDRUG_RESISTANCE	CE-BACTERIAL_FITNESS-OTHER_MULTIDRUG_EFFLUX_GENES	mdtB->PGPT0003590	1
INDIRECT_EFFECTS	COMPETITIVE_EXCLUSION|CE	CE-BACTERIAL_FITNESS	CE-BACTERIAL_FITNESS-MULTIDRUG_RESISTANCE	CE-BACTERIAL_FITNESS-OTHER_MULTIDRUG_EFFLUX_GENES	mdtC->PGPT0003595	1
INDIRECT_EFFECTS	COMPETITIVE_EXCLUSION|CE	CE-BACTERIAL_FITNESS	CE-BACTERIAL_FITNESS-MULTIDRUG_RESISTANCE	CE-BACTERIAL_FITNESS-OTHER_MULTIDRUG_EFFLUX_GENES	mdtD->PGPT0029180	1
INDIRECT_EFFECTS	COMPETITIVE_EXCLUSION|CE	CE-BACTERIAL_FITNESS	CE-BACTERIAL_FITNESS-MULTIDRUG_RESISTANCE	CE-BACTERIAL_FITNESS-OTHER_MULTIDRUG_EFFLUX_GENES	mdtG->PGPT0029185	2
INDIRECT_EFFECTS	COMPETITIVE_EXCLUSION|CE	CE-BACTERIAL_FITNESS	CE-BACTERIAL_FITNESS-MULTIDRUG_RESISTANCE	CE-BACTERIAL_FITNESS-OTHER_MULTIDRUG_EFFLUX_GENES	nalD->PGPT0029060	1
INDIRECT_EFFECTS	COMPETITIVE_EXCLUSION|CE	CE-BACTERIAL_FITNESS	CE-BACTERIAL_FITNESS-MULTIDRUG_RESISTANCE	CE-BACTERIAL_FITNESS-OTHER_MULTIDRUG_EFFLUX_GENES	nodT|ameC->PGPT0015295	2
INDIRECT_EFFECTS	COMPETITIVE_EXCLUSION|CE	CE-BACTERIAL_FITNESS	CE-BACTERIAL_FITNESS-MULTIDRUG_RESISTANCE	CE-BACTERIAL_FITNESS-OTHER_MULTIDRUG_EFFLUX_GENES	triB->PGPT0029135	1
INDIRECT_EFFECTS	COMPETITIVE_EXCLUSION|CE	CE-BACTERIAL_FITNESS	CE-BACTERIAL_FITNESS-MULTIDRUG_RESISTANCE	CE-BACTERIAL_FITNESS-OTHER_MULTIDRUG_EFFLUX_GENES	triC->PGPT0029140	1
INDIRECT_EFFECTS	COMPETITIVE_EXCLUSION|CE	CE-BACTERIAL_FITNESS	CE-BACTERIAL_FITNESS-MULTIDRUG_RESISTANCE	CE-BACTERIAL_FITNESS-OTHER_MULTIDRUG_EFFLUX_GENES	vcaM->PGPT0029145	2
INDIRECT_EFFECTS	COMPETITIVE_EXCLUSION|CE	CE-BACTERIAL_FITNESS	CE-BACTERIAL_FITNESS-MULTIDRUG_RESISTANCE	CE-BACTERIAL_FITNESS-OTHER_MULTIDRUG_EFFLUX_GENES	ydhP->PGPT0028991	3
INDIRECT_EFFECTS	COMPETITIVE_EXCLUSION|CE	CE-BACTERIAL_FITNESS	CE-BACTERIAL_FITNESS-OTHER_BACTERIAL_DEFENSE_SYSTEMS	CE-BACTERIAL_FITNESS-BACTERIAL_TOXINS	cyaA->PGPT0015070	1
INDIRECT_EFFECTS	COMPETITIVE_EXCLUSION|CE	CE-BACTERIAL_FITNESS	CE-BACTERIAL_FITNESS-PHAGE_DEFENSE_SYSTEM	CE-BACTERIAL_FITNESS-PHAGE_EXCLUSION	mcp|tlpC|tlpA|dcrA->PGPT0015710	25
INDIRECT_EFFECTS	COMPETITIVE_EXCLUSION|CE	CE-BACTERIAL_FITNESS	CE-BACTERIAL_FITNESS-PHAGE_DEFENSE_SYSTEM	CE-BACTERIAL_FITNESS-PHAGE_SHOCK_PROTEINS	pspE->PGPT0014648	1
INDIRECT_EFFECTS	COMPETITIVE_EXCLUSION|CE	CE-BACTERIAL_FITNESS	CE-BACTERIAL_FITNESS-RESISTANCE_TO_ANTIMICROBIAL|TOXIC_COMPOUNDS	CE-BACTERIAL_FITNESS-3-NITROPROPIONATE|3-NPA_RESISTANCE	ncd2|npd|pnoA->PGPT0006800	2
INDIRECT_EFFECTS	COMPETITIVE_EXCLUSION|CE	CE-BACTERIAL_FITNESS	CE-BACTERIAL_FITNESS-RESISTANCE_TO_ANTIMICROBIAL|TOXIC_COMPOUNDS	CE-BACTERIAL_FITNESS-3-PHENYLPROPIONIC_ACID	hcaT->PGPT0028051	1
INDIRECT_EFFECTS	COMPETITIVE_EXCLUSION|CE	CE-BACTERIAL_FITNESS	CE-BACTERIAL_FITNESS-RESISTANCE_TO_ANTIMICROBIAL|TOXIC_COMPOUNDS	CE-BACTERIAL_FITNESS-AMINOGLYCOSIDES_RESISTANCE-GENTAMICIN|TOBRAMYCIN|KANAMYCIN_RESISTENCE	tctD->PGPT0017365	1
INDIRECT_EFFECTS	COMPETITIVE_EXCLUSION|CE	CE-BACTERIAL_FITNESS	CE-BACTERIAL_FITNESS-RESISTANCE_TO_ANTIMICROBIAL|TOXIC_COMPOUNDS	CE-BACTERIAL_FITNESS-AMINOGLYCOSIDES_RESISTANCE-GENTAMICIN|TOBRAMYCIN|KANAMYCIN_RESISTENCE	tctE->PGPT0017370	1
INDIRECT_EFFECTS	COMPETITIVE_EXCLUSION|CE	CE-BACTERIAL_FITNESS	CE-BACTERIAL_FITNESS-RESISTANCE_TO_ANTIMICROBIAL|TOXIC_COMPOUNDS	CE-BACTERIAL_FITNESS-AMINOGLYCOSIDES_RESISTANCE-STREPTOMYCIN|KANAMYCIN|AMIKACIN	aacA->PGPT0028650	1
INDIRECT_EFFECTS	COMPETITIVE_EXCLUSION|CE	CE-BACTERIAL_FITNESS	CE-BACTERIAL_FITNESS-RESISTANCE_TO_ANTIMICROBIAL|TOXIC_COMPOUNDS	CE-BACTERIAL_FITNESS-ANTIMICROBIAL_COMPUND_RESSITANCE-ACETOIN|2|3-BUTANEDIOL_SYNTHESIS	aceF|pdhC->PGPT0001390	1
INDIRECT_EFFECTS	COMPETITIVE_EXCLUSION|CE	CE-BACTERIAL_FITNESS	CE-BACTERIAL_FITNESS-RESISTANCE_TO_ANTIMICROBIAL|TOXIC_COMPOUNDS	CE-BACTERIAL_FITNESS-ANTIMICROBIAL_COMPUND_RESSITANCE-ACETOIN|2|3-BUTANEDIOL_SYNTHESIS	acoR->PGPT0001030	4
INDIRECT_EFFECTS	COMPETITIVE_EXCLUSION|CE	CE-BACTERIAL_FITNESS	CE-BACTERIAL_FITNESS-RESISTANCE_TO_ANTIMICROBIAL|TOXIC_COMPOUNDS	CE-BACTERIAL_FITNESS-ANTIMICROBIAL_COMPUND_RESSITANCE-ACETOIN|2|3-BUTANEDIOL_SYNTHESIS	acuC->PGPT0008225	1
INDIRECT_EFFECTS	COMPETITIVE_EXCLUSION|CE	CE-BACTERIAL_FITNESS	CE-BACTERIAL_FITNESS-RESISTANCE_TO_ANTIMICROBIAL|TOXIC_COMPOUNDS	CE-BACTERIAL_FITNESS-ANTIMICROBIAL_COMPUND_RESSITANCE-ACETOIN|2|3-BUTANEDIOL_SYNTHESIS	budB|ilvK|alsS|ilvB|ilvG|ilvI->PGPT0008185	3
INDIRECT_EFFECTS	COMPETITIVE_EXCLUSION|CE	CE-BACTERIAL_FITNESS	CE-BACTERIAL_FITNESS-RESISTANCE_TO_ANTIMICROBIAL|TOXIC_COMPOUNDS	CE-BACTERIAL_FITNESS-ANTIMICROBIAL_COMPUND_RESSITANCE-ACETOIN|2|3-BUTANEDIOL_SYNTHESIS	ilvH|ilvN->PGPT0008205	1
INDIRECT_EFFECTS	COMPETITIVE_EXCLUSION|CE	CE-BACTERIAL_FITNESS	CE-BACTERIAL_FITNESS-RESISTANCE_TO_ANTIMICROBIAL|TOXIC_COMPOUNDS	CE-BACTERIAL_FITNESS-ANTIMICROBIAL_COMPUND_RESSITANCE-ACETOIN|2|3-BUTANEDIOL_SYNTHESIS	lpd|pdhD->PGPT0001380	1
INDIRECT_EFFECTS	COMPETITIVE_EXCLUSION|CE	CE-BACTERIAL_FITNESS	CE-BACTERIAL_FITNESS-RESISTANCE_TO_ANTIMICROBIAL|TOXIC_COMPOUNDS	CE-BACTERIAL_FITNESS-BACIMETHRIN|CF3-HMP_DETOXIFICATION	nudJ|ymfB->PGPT0028060	1
INDIRECT_EFFECTS	COMPETITIVE_EXCLUSION|CE	CE-BACTERIAL_FITNESS	CE-BACTERIAL_FITNESS-RESISTANCE_TO_ANTIMICROBIAL|TOXIC_COMPOUNDS	CE-BACTERIAL_FITNESS-BACIMETHRIN|CF3-HMP_DETOXIFICATION	thiC->PGPT0008905	1
INDIRECT_EFFECTS	COMPETITIVE_EXCLUSION|CE	CE-BACTERIAL_FITNESS	CE-BACTERIAL_FITNESS-RESISTANCE_TO_ANTIMICROBIAL|TOXIC_COMPOUNDS	CE-BACTERIAL_FITNESS-BETA-LACTAM_RESISTANCE	ampD->PGPT0024100	1
INDIRECT_EFFECTS	COMPETITIVE_EXCLUSION|CE	CE-BACTERIAL_FITNESS	CE-BACTERIAL_FITNESS-RESISTANCE_TO_ANTIMICROBIAL|TOXIC_COMPOUNDS	CE-BACTERIAL_FITNESS-BETA-LACTAM_RESISTANCE	ampE->PGPT0028120	1
INDIRECT_EFFECTS	COMPETITIVE_EXCLUSION|CE	CE-BACTERIAL_FITNESS	CE-BACTERIAL_FITNESS-RESISTANCE_TO_ANTIMICROBIAL|TOXIC_COMPOUNDS	CE-BACTERIAL_FITNESS-BETA-LACTAM_RESISTANCE	ampG->PGPT0028125	1
INDIRECT_EFFECTS	COMPETITIVE_EXCLUSION|CE	CE-BACTERIAL_FITNESS	CE-BACTERIAL_FITNESS-RESISTANCE_TO_ANTIMICROBIAL|TOXIC_COMPOUNDS	CE-BACTERIAL_FITNESS-BETA-LACTAM_RESISTANCE	cusR|copR|silR->PGPT0004105	1
INDIRECT_EFFECTS	COMPETITIVE_EXCLUSION|CE	CE-BACTERIAL_FITNESS	CE-BACTERIAL_FITNESS-RESISTANCE_TO_ANTIMICROBIAL|TOXIC_COMPOUNDS	CE-BACTERIAL_FITNESS-BETA-LACTAM_RESISTANCE	cusS|copS|silS->PGPT0004980	1
INDIRECT_EFFECTS	COMPETITIVE_EXCLUSION|CE	CE-BACTERIAL_FITNESS	CE-BACTERIAL_FITNESS-RESISTANCE_TO_ANTIMICROBIAL|TOXIC_COMPOUNDS	CE-BACTERIAL_FITNESS-BETA-LACTAM_RESISTANCE	mexT->PGPT0028130	4
INDIRECT_EFFECTS	COMPETITIVE_EXCLUSION|CE	CE-BACTERIAL_FITNESS	CE-BACTERIAL_FITNESS-RESISTANCE_TO_ANTIMICROBIAL|TOXIC_COMPOUNDS	CE-BACTERIAL_FITNESS-BETA-LACTAM_RESISTANCE	oprD->PGPT0028135	2
INDIRECT_EFFECTS	COMPETITIVE_EXCLUSION|CE	CE-BACTERIAL_FITNESS	CE-BACTERIAL_FITNESS-RESISTANCE_TO_ANTIMICROBIAL|TOXIC_COMPOUNDS	CE-BACTERIAL_FITNESS-BETA-LACTAM_RESISTANCE	penP->PGPT0028070	2
INDIRECT_EFFECTS	COMPETITIVE_EXCLUSION|CE	CE-BACTERIAL_FITNESS	CE-BACTERIAL_FITNESS-RESISTANCE_TO_ANTIMICROBIAL|TOXIC_COMPOUNDS	CE-BACTERIAL_FITNESS-BLEOMYCIN_RESISTANCE	gloA|ywbC->PGPT0013300	6
INDIRECT_EFFECTS	COMPETITIVE_EXCLUSION|CE	CE-BACTERIAL_FITNESS	CE-BACTERIAL_FITNESS-RESISTANCE_TO_ANTIMICROBIAL|TOXIC_COMPOUNDS	CE-BACTERIAL_FITNESS-CATECHOL_RESISTANCE	catD->PGPT0028505	2
INDIRECT_EFFECTS	COMPETITIVE_EXCLUSION|CE	CE-BACTERIAL_FITNESS	CE-BACTERIAL_FITNESS-RESISTANCE_TO_ANTIMICROBIAL|TOXIC_COMPOUNDS	CE-BACTERIAL_FITNESS-CATECHOL|CHROMANON|GANOMYCIN_RESISTANCE	yodC->PGPT0028511	1
INDIRECT_EFFECTS	COMPETITIVE_EXCLUSION|CE	CE-BACTERIAL_FITNESS	CE-BACTERIAL_FITNESS-RESISTANCE_TO_ANTIMICROBIAL|TOXIC_COMPOUNDS	CE-BACTERIAL_FITNESS-FOSFOMYCIN_RESISTANCE	gloA|ywbC->PGPT0013300	6
INDIRECT_EFFECTS	COMPETITIVE_EXCLUSION|CE	CE-BACTERIAL_FITNESS	CE-BACTERIAL_FITNESS-RESISTANCE_TO_ANTIMICROBIAL|TOXIC_COMPOUNDS	CE-BACTERIAL_FITNESS-GALLATE_RESISTANCE	galP->PGPT0023610	1
INDIRECT_EFFECTS	COMPETITIVE_EXCLUSION|CE	CE-BACTERIAL_FITNESS	CE-BACTERIAL_FITNESS-RESISTANCE_TO_ANTIMICROBIAL|TOXIC_COMPOUNDS	CE-BACTERIAL_FITNESS-GALLATE_RESISTANCE	galR->PGPT0019915	2
INDIRECT_EFFECTS	COMPETITIVE_EXCLUSION|CE	CE-BACTERIAL_FITNESS	CE-BACTERIAL_FITNESS-RESISTANCE_TO_ANTIMICROBIAL|TOXIC_COMPOUNDS	CE-BACTERIAL_FITNESS-HYDROQUINONE-DERIVATE_RESISTANCE	catD->PGPT0028505	2
INDIRECT_EFFECTS	COMPETITIVE_EXCLUSION|CE	CE-BACTERIAL_FITNESS	CE-BACTERIAL_FITNESS-RESISTANCE_TO_ANTIMICROBIAL|TOXIC_COMPOUNDS	CE-BACTERIAL_FITNESS-HYDROXYCINNAMIC_ACID_RESISTANCE	paaF|echA->PGPT0001860	3
INDIRECT_EFFECTS	COMPETITIVE_EXCLUSION|CE	CE-BACTERIAL_FITNESS	CE-BACTERIAL_FITNESS-RESISTANCE_TO_ANTIMICROBIAL|TOXIC_COMPOUNDS	CE-BACTERIAL_FITNESS-HYDROXYCINNAMIC_ACID_RESISTANCE	pcaC->PGPT0005005	2
INDIRECT_EFFECTS	COMPETITIVE_EXCLUSION|CE	CE-BACTERIAL_FITNESS	CE-BACTERIAL_FITNESS-RESISTANCE_TO_ANTIMICROBIAL|TOXIC_COMPOUNDS	CE-BACTERIAL_FITNESS-HYDROXYCINNAMIC_ACID_RESISTANCE	pcaD|catD->PGPT0004995	2
INDIRECT_EFFECTS	COMPETITIVE_EXCLUSION|CE	CE-BACTERIAL_FITNESS	CE-BACTERIAL_FITNESS-RESISTANCE_TO_ANTIMICROBIAL|TOXIC_COMPOUNDS	CE-BACTERIAL_FITNESS-HYDROXYCINNAMIC_ACID_RESISTANCE	pcaF->PGPT0001570	1
INDIRECT_EFFECTS	COMPETITIVE_EXCLUSION|CE	CE-BACTERIAL_FITNESS	CE-BACTERIAL_FITNESS-RESISTANCE_TO_ANTIMICROBIAL|TOXIC_COMPOUNDS	CE-BACTERIAL_FITNESS-MACROLIDE_RESISTANCE	cfr->PGPT0027930	1
INDIRECT_EFFECTS	COMPETITIVE_EXCLUSION|CE	CE-BACTERIAL_FITNESS	CE-BACTERIAL_FITNESS-RESISTANCE_TO_ANTIMICROBIAL|TOXIC_COMPOUNDS	CE-BACTERIAL_FITNESS-MACROLIDE_RESISTANCE	ereA_B->PGPT0027980	1
INDIRECT_EFFECTS	COMPETITIVE_EXCLUSION|CE	CE-BACTERIAL_FITNESS	CE-BACTERIAL_FITNESS-RESISTANCE_TO_ANTIMICROBIAL|TOXIC_COMPOUNDS	CE-BACTERIAL_FITNESS-MACROLIDE_RESISTANCE	msrA|vmlR->PGPT0027940	2
INDIRECT_EFFECTS	COMPETITIVE_EXCLUSION|CE	CE-BACTERIAL_FITNESS	CE-BACTERIAL_FITNESS-RESISTANCE_TO_ANTIMICROBIAL|TOXIC_COMPOUNDS	CE-BACTERIAL_FITNESS-MACROLIDE_RESISTANCE	rlmA2->PGPT0027925	1
INDIRECT_EFFECTS	COMPETITIVE_EXCLUSION|CE	CE-BACTERIAL_FITNESS	CE-BACTERIAL_FITNESS-RESISTANCE_TO_ANTIMICROBIAL|TOXIC_COMPOUNDS	CE-BACTERIAL_FITNESS-MACROLIDE_RESISTANCE	tylC|oleB|carA|srmB->PGPT0027935	1
INDIRECT_EFFECTS	COMPETITIVE_EXCLUSION|CE	CE-BACTERIAL_FITNESS	CE-BACTERIAL_FITNESS-RESISTANCE_TO_ANTIMICROBIAL|TOXIC_COMPOUNDS	CE-BACTERIAL_FITNESS-METHYLGLYOXAL_DETOXIFICATION	ghrA->PGPT0019465	1
INDIRECT_EFFECTS	COMPETITIVE_EXCLUSION|CE	CE-BACTERIAL_FITNESS	CE-BACTERIAL_FITNESS-RESISTANCE_TO_ANTIMICROBIAL|TOXIC_COMPOUNDS	CE-BACTERIAL_FITNESS-METHYLGLYOXAL_DETOXIFICATION	ghrB->PGPT0001310	1
INDIRECT_EFFECTS	COMPETITIVE_EXCLUSION|CE	CE-BACTERIAL_FITNESS	CE-BACTERIAL_FITNESS-RESISTANCE_TO_ANTIMICROBIAL|TOXIC_COMPOUNDS	CE-BACTERIAL_FITNESS-METHYLGLYOXAL_DETOXIFICATION	gloA|ywbC->PGPT0013300	6
INDIRECT_EFFECTS	COMPETITIVE_EXCLUSION|CE	CE-BACTERIAL_FITNESS	CE-BACTERIAL_FITNESS-RESISTANCE_TO_ANTIMICROBIAL|TOXIC_COMPOUNDS	CE-BACTERIAL_FITNESS-METHYLGLYOXAL_DETOXIFICATION	ydjG->PGPT0008280	1
INDIRECT_EFFECTS	COMPETITIVE_EXCLUSION|CE	CE-BACTERIAL_FITNESS	CE-BACTERIAL_FITNESS-RESISTANCE_TO_ANTIMICROBIAL|TOXIC_COMPOUNDS	CE-BACTERIAL_FITNESS-METHYLGLYOXAL_DETOXIFICATION	yfkM|pfpI|yraA->PGPT0015010	3
INDIRECT_EFFECTS	COMPETITIVE_EXCLUSION|CE	CE-BACTERIAL_FITNESS	CE-BACTERIAL_FITNESS-RESISTANCE_TO_ANTIMICROBIAL|TOXIC_COMPOUNDS	CE-BACTERIAL_FITNESS-METHYLGLYOXAL_DETOXIFICATION	yvgN->PGPT0014985	1
INDIRECT_EFFECTS	COMPETITIVE_EXCLUSION|CE	CE-BACTERIAL_FITNESS	CE-BACTERIAL_FITNESS-RESISTANCE_TO_ANTIMICROBIAL|TOXIC_COMPOUNDS	CE-BACTERIAL_FITNESS-PHENICOL_RESISTANCE	cfr->PGPT0027930	1
INDIRECT_EFFECTS	COMPETITIVE_EXCLUSION|CE	CE-BACTERIAL_FITNESS	CE-BACTERIAL_FITNESS-RESISTANCE_TO_ANTIMICROBIAL|TOXIC_COMPOUNDS	CE-BACTERIAL_FITNESS-POLYMYXIN_RESISTANCE	pmrA->PGPT0003915	1
INDIRECT_EFFECTS	COMPETITIVE_EXCLUSION|CE	CE-BACTERIAL_FITNESS	CE-BACTERIAL_FITNESS-RESISTANCE_TO_ANTIMICROBIAL|TOXIC_COMPOUNDS	CE-BACTERIAL_FITNESS-PROPIONATE-3-NITRATE-DERIVATE_RESISTANCE	ncd2|npd|pnoA->PGPT0006800	2
INDIRECT_EFFECTS	COMPETITIVE_EXCLUSION|CE	CE-BACTERIAL_FITNESS	CE-BACTERIAL_FITNESS-RESISTANCE_TO_ANTIMICROBIAL|TOXIC_COMPOUNDS	CE-BACTERIAL_FITNESS-QUATERNARY_AMMONIUM_COMPOUND_RESISTANCE_	sugE->PGPT0028785	1
INDIRECT_EFFECTS	COMPETITIVE_EXCLUSION|CE	CE-BACTERIAL_FITNESS	CE-BACTERIAL_FITNESS-RESISTANCE_TO_ANTIMICROBIAL|TOXIC_COMPOUNDS	CE-BACTERIAL_FITNESS-QUINOLINE_RESISTANCE	acrA|lir|mtcA|mexA|adeI|smeD|mtrC|cmeA->PGPT0003275	4
INDIRECT_EFFECTS	COMPETITIVE_EXCLUSION|CE	CE-BACTERIAL_FITNESS	CE-BACTERIAL_FITNESS-RESISTANCE_TO_ANTIMICROBIAL|TOXIC_COMPOUNDS	CE-BACTERIAL_FITNESS-QUINOLINE_RESISTANCE	acrB|acrE|mexB|adeJ|smeE|mtrD|cmeB->PGPT0003280	3
INDIRECT_EFFECTS	COMPETITIVE_EXCLUSION|CE	CE-BACTERIAL_FITNESS	CE-BACTERIAL_FITNESS-RESISTANCE_TO_ANTIMICROBIAL|TOXIC_COMPOUNDS	CE-BACTERIAL_FITNESS-QUINOLINE_RESISTANCE	iorA->PGPT0009812	2
INDIRECT_EFFECTS	COMPETITIVE_EXCLUSION|CE	CE-BACTERIAL_FITNESS	CE-BACTERIAL_FITNESS-RESISTANCE_TO_ANTIMICROBIAL|TOXIC_COMPOUNDS	CE-BACTERIAL_FITNESS-QUINOLINE_RESISTANCE	iorB->PGPT0009811	2
INDIRECT_EFFECTS	COMPETITIVE_EXCLUSION|CE	CE-BACTERIAL_FITNESS	CE-BACTERIAL_FITNESS-RESISTANCE_TO_ANTIMICROBIAL|TOXIC_COMPOUNDS	CE-BACTERIAL_FITNESS-QUINOLINE_RESISTANCE	toxI|oprM|oprM|emhC|ttgC|cusC|adeK|smeF|mtrE|cmeC|gesC->PGPT0009810	4
INDIRECT_EFFECTS	COMPETITIVE_EXCLUSION|CE	CE-BACTERIAL_FITNESS	CE-BACTERIAL_FITNESS-RESISTANCE_TO_ANTIMICROBIAL|TOXIC_COMPOUNDS	CE-BACTERIAL_FITNESS-RESISTANCE_TO_ANTIMICROBIAL_PEPTIDES	acrA|lir|mtcA|mexA|adeI|smeD|mtrC|cmeA->PGPT0003275	4
INDIRECT_EFFECTS	COMPETITIVE_EXCLUSION|CE	CE-BACTERIAL_FITNESS	CE-BACTERIAL_FITNESS-RESISTANCE_TO_ANTIMICROBIAL|TOXIC_COMPOUNDS	CE-BACTERIAL_FITNESS-RESISTANCE_TO_ANTIMICROBIAL_PEPTIDES	acrB|acrE|mexB|adeJ|smeE|mtrD|cmeB->PGPT0003280	3
INDIRECT_EFFECTS	COMPETITIVE_EXCLUSION|CE	CE-BACTERIAL_FITNESS	CE-BACTERIAL_FITNESS-RESISTANCE_TO_ANTIMICROBIAL|TOXIC_COMPOUNDS	CE-BACTERIAL_FITNESS-RESISTANCE_TO_ANTIMICROBIAL_PEPTIDES	cpxA->PGPT0023495	1
INDIRECT_EFFECTS	COMPETITIVE_EXCLUSION|CE	CE-BACTERIAL_FITNESS	CE-BACTERIAL_FITNESS-RESISTANCE_TO_ANTIMICROBIAL|TOXIC_COMPOUNDS	CE-BACTERIAL_FITNESS-RESISTANCE_TO_ANTIMICROBIAL_PEPTIDES	cpxR->PGPT0015100	1
INDIRECT_EFFECTS	COMPETITIVE_EXCLUSION|CE	CE-BACTERIAL_FITNESS	CE-BACTERIAL_FITNESS-RESISTANCE_TO_ANTIMICROBIAL|TOXIC_COMPOUNDS	CE-BACTERIAL_FITNESS-RESISTANCE_TO_ANTIMICROBIAL_PEPTIDES	degP|htrA->PGPT0015105	3
INDIRECT_EFFECTS	COMPETITIVE_EXCLUSION|CE	CE-BACTERIAL_FITNESS	CE-BACTERIAL_FITNESS-RESISTANCE_TO_ANTIMICROBIAL|TOXIC_COMPOUNDS	CE-BACTERIAL_FITNESS-RESISTANCE_TO_ANTIMICROBIAL_PEPTIDES	dltE->PGPT0013220	1
INDIRECT_EFFECTS	COMPETITIVE_EXCLUSION|CE	CE-BACTERIAL_FITNESS	CE-BACTERIAL_FITNESS-RESISTANCE_TO_ANTIMICROBIAL|TOXIC_COMPOUNDS	CE-BACTERIAL_FITNESS-RESISTANCE_TO_ANTIMICROBIAL_PEPTIDES	dsbA->PGPT0015115	1
INDIRECT_EFFECTS	COMPETITIVE_EXCLUSION|CE	CE-BACTERIAL_FITNESS	CE-BACTERIAL_FITNESS-RESISTANCE_TO_ANTIMICROBIAL|TOXIC_COMPOUNDS	CE-BACTERIAL_FITNESS-RESISTANCE_TO_ANTIMICROBIAL_PEPTIDES	lpxA->PGPT0022320	1
INDIRECT_EFFECTS	COMPETITIVE_EXCLUSION|CE	CE-BACTERIAL_FITNESS	CE-BACTERIAL_FITNESS-RESISTANCE_TO_ANTIMICROBIAL|TOXIC_COMPOUNDS	CE-BACTERIAL_FITNESS-RESISTANCE_TO_ANTIMICROBIAL_PEPTIDES	pmrA->PGPT0003915	1
INDIRECT_EFFECTS	COMPETITIVE_EXCLUSION|CE	CE-BACTERIAL_FITNESS	CE-BACTERIAL_FITNESS-RESISTANCE_TO_ANTIMICROBIAL|TOXIC_COMPOUNDS	CE-BACTERIAL_FITNESS-RESISTANCE_TO_ANTIMICROBIAL_PEPTIDES	ppiA->PGPT0015110	1
INDIRECT_EFFECTS	COMPETITIVE_EXCLUSION|CE	CE-BACTERIAL_FITNESS	CE-BACTERIAL_FITNESS-RESISTANCE_TO_ANTIMICROBIAL|TOXIC_COMPOUNDS	CE-BACTERIAL_FITNESS-RESISTANCE_TO_ANTIMICROBIAL_PEPTIDES	ppiB->PGPT0015111	1
INDIRECT_EFFECTS	COMPETITIVE_EXCLUSION|CE	CE-BACTERIAL_FITNESS	CE-BACTERIAL_FITNESS-RESISTANCE_TO_ANTIMICROBIAL|TOXIC_COMPOUNDS	CE-BACTERIAL_FITNESS-RESISTANCE_TO_ANTIMICROBIAL_PEPTIDES	sapZ->PGPT0027810	1
INDIRECT_EFFECTS	COMPETITIVE_EXCLUSION|CE	CE-BACTERIAL_FITNESS	CE-BACTERIAL_FITNESS-RESISTANCE_TO_ANTIMICROBIAL|TOXIC_COMPOUNDS	CE-BACTERIAL_FITNESS-RESISTANCE_TO_ANTIMICROBIAL_PEPTIDES	tolC->PGPT0003600	1
INDIRECT_EFFECTS	COMPETITIVE_EXCLUSION|CE	CE-BACTERIAL_FITNESS	CE-BACTERIAL_FITNESS-RESISTANCE_TO_ANTIMICROBIAL|TOXIC_COMPOUNDS	CE-BACTERIAL_FITNESS-SALICYLIC_ACID_RESISTANCE	ubiX|bsdB->PGPT0009565	2
INDIRECT_EFFECTS	COMPETITIVE_EXCLUSION|CE	CE-BACTERIAL_FITNESS	CE-BACTERIAL_FITNESS-RESISTANCE_TO_ANTIMICROBIAL|TOXIC_COMPOUNDS	CE-BACTERIAL_FITNESS-SURFACTIN_RESISTANCE	swrC|yerP->PGPT0016195	1
INDIRECT_EFFECTS	COMPETITIVE_EXCLUSION|CE	CE-BACTERIAL_FITNESS	CE-BACTERIAL_FITNESS-RESISTANCE_TO_ANTIMICROBIAL|TOXIC_COMPOUNDS	CE-BACTERIAL_FITNESS-TETRACYCLINE_RESISTANCE	otrA|tetM|tetO->PGPT0010355	2
INDIRECT_EFFECTS	COMPETITIVE_EXCLUSION|CE	CE-BACTERIAL_FITNESS	CE-BACTERIAL_FITNESS-RESISTANCE_TO_ANTIMICROBIAL|TOXIC_COMPOUNDS	CE-BACTERIAL_FITNESS-TOXINES_NEUTRALIZATION_YDF_SYSTEM	ydfI->PGPT0028590	1
INDIRECT_EFFECTS	COMPETITIVE_EXCLUSION|CE	CE-BACTERIAL_FITNESS	CE-BACTERIAL_FITNESS-RESISTANCE_TO_ANTIMICROBIAL|TOXIC_COMPOUNDS	CE-BACTERIAL_FITNESS-VANCOMYCIN_RESISTANCE	vanK->PGPT0028440	1
INDIRECT_EFFECTS	COMPETITIVE_EXCLUSION|CE	CE-BACTERIAL_FITNESS	CE-BACTERIAL_FITNESS-RESTRICTION|MODIFICATION_SYSTEM	CE-BACTERIAL_FITNESS-TYPE_IV_R-M_SYSTEM	mcrB->PGPT0027240	1
INDIRECT_EFFECTS	COMPETITIVE_EXCLUSION|CE	CE-BACTERIAL_FITNESS	CE-BACTERIAL_FITNESS-RESTRICTION|MODIFICATION_SYSTEM	CE-BACTERIAL_FITNESS-TYPE_IV_R-M_SYSTEM	mcrC->PGPT0027245	1
INDIRECT_EFFECTS	COMPETITIVE_EXCLUSION|CE	CE-BACTERIAL_FITNESS	CE-BACTERIAL_FITNESS-RESTRICTION|MODIFICATION_SYSTEM	CE-BACTERIAL_FITNESS-TYPE_IV_R-M_SYSTEM	mrr->PGPT0027250	1
INDIRECT_EFFECTS	COMPETITIVE_EXCLUSION|CE	CE-BACTERIAL_FITNESS	CE-BACTERIAL_FITNESS-RESTRICTION|MODIFICATION_SYSTEM	CE-BACTERIAL_FITNESS-TYPE_I_R-M_SYSTEM	hsdR->PGPT0027170	1
INDIRECT_EFFECTS	COMPETITIVE_EXCLUSION|CE	CE-BACTERIAL_FITNESS	CE-BACTERIAL_FITNESS-RESTRICTION|MODIFICATION_SYSTEM	CE-BACTERIAL_FITNESS-TYPE_I_R-M_SYSTEM	hsdS->PGPT0027175	1
INDIRECT_EFFECTS	COMPETITIVE_EXCLUSION|CE	CE-BACTERIAL_FITNESS	CE-BACTERIAL_FITNESS-RHIZOPINE_METABOLISM	CE-BACTERIAL_FITNESS-RHIZOPINE_BIOSYNTHESIS	dapA|mosA->PGPT0002080	2
INDIRECT_EFFECTS	COMPETITIVE_EXCLUSION|CE	CE-BACTERIAL_FITNESS	CE-BACTERIAL_FITNESS-RHIZOPINE_METABOLISM	CE-BACTERIAL_FITNESS-RHIZOPINE_BIOSYNTHESIS	mosC->PGPT0016788	1
INDIRECT_EFFECTS	COMPETITIVE_EXCLUSION|CE	CE-BACTERIAL_FITNESS	CE-BACTERIAL_FITNESS-RUGOSE_PHENOTYPE	CE-BACTERIAL_FITNESS-RUGOSE-EXOPOLYSACCHARIDES	vpsM->PGPT0026172	1
INDIRECT_EFFECTS	COMPETITIVE_EXCLUSION|CE	CE-BACTERIAL_FITNESS	CE-BACTERIAL_FITNESS-RUGOSE_PHENOTYPE	CE-BACTERIAL_FITNESS-RUGOSE-EXOPOLYSACCHARIDES	vpsN->PGPT0026173	1
INDIRECT_EFFECTS	COMPETITIVE_EXCLUSION|CE	CE-BACTERIAL_FITNESS	CE-BACTERIAL_FITNESS-RUGOSE_PHENOTYPE	CE-BACTERIAL_FITNESS-RUGOSE-EXOPOLYSACCHARIDES	vpsT->PGPT0026315	1
INDIRECT_EFFECTS	COMPETITIVE_EXCLUSION|CE	CE-BACTERIAL_FITNESS	CE-BACTERIAL_FITNESS-TOXIN-ANTITOXIN_SYSTEM	CE-BACTERIAL_FITNESS-AbrB_TOXIN-ANTITOXIN_SYSTEM	antitoxin_abrB->PGPT0027725	1
INDIRECT_EFFECTS	COMPETITIVE_EXCLUSION|CE	CE-BACTERIAL_FITNESS	CE-BACTERIAL_FITNESS-TOXIN-ANTITOXIN_SYSTEM	CE-BACTERIAL_FITNESS-CptA-CptB_TOXIN-ANTITOXIN_SYSTEM	antitoxin_cptB|ygfY|sdhE->PGPT0027750	1
INDIRECT_EFFECTS	COMPETITIVE_EXCLUSION|CE	CE-BACTERIAL_FITNESS	CE-BACTERIAL_FITNESS-TOXIN-ANTITOXIN_SYSTEM	CE-BACTERIAL_FITNESS-HipA-HipB_TOXIN-ANTITOXIN_SYSTEM	toxin_hipA->PGPT0027480	1
INDIRECT_EFFECTS	COMPETITIVE_EXCLUSION|CE	CE-BACTERIAL_FITNESS	CE-BACTERIAL_FITNESS-TOXIN-ANTITOXIN_SYSTEM	CE-BACTERIAL_FITNESS-RES-XreTOXIN-ANTITOXIN_SYSTEM	antitoxin_xre->PGPT0027800	1
INDIRECT_EFFECTS	COMPETITIVE_EXCLUSION|CE	CE-BACTERIAL_FITNESS	CE-BACTERIAL_FITNESS-TOXIN-ANTITOXIN_SYSTEM	CE-BACTERIAL_FITNESS-RatA-RatB|YfjG-YfjF|RatAB-SsrAS_SYSTEM	antitoxin_ratB|yfjF|pasI->PGPT0027445	1
INDIRECT_EFFECTS	COMPETITIVE_EXCLUSION|CE	CE-BACTERIAL_FITNESS	CE-BACTERIAL_FITNESS-TOXIN-ANTITOXIN_SYSTEM	CE-BACTERIAL_FITNESS-RatA-RatB|YfjG-YfjF|RatAB-SsrAS_SYSTEM	smpB->PGPT0014355	1
INDIRECT_EFFECTS	COMPETITIVE_EXCLUSION|CE	CE-BACTERIAL_FITNESS	CE-BACTERIAL_FITNESS-TOXIN-ANTITOXIN_SYSTEM	CE-BACTERIAL_FITNESS-RatA-RatB|YfjG-YfjF|RatAB-SsrAS_SYSTEM	toxin_ratA|yfjG->PGPT0027444	1
INDIRECT_EFFECTS	COMPETITIVE_EXCLUSION|CE	CE-BACTERIAL_FITNESS	CE-BACTERIAL_FITNESS-TOXIN-ANTITOXIN_SYSTEM	CE-BACTERIAL_FITNESS-SULFUR_MODIFICATION_PROTEINS	nifS|iscS->PGPT0000065	1
INDIRECT_EFFECTS	COMPETITIVE_EXCLUSION|CE	CE-BACTERIAL_FITNESS	CE-BACTERIAL_FITNESS-TOXIN-ANTITOXIN_SYSTEM	CE-BACTERIAL_FITNESS-TYPE_II_TOXIN-ANTITOXIN_SYSTEM_REALATED_FACTORS	ftsZ->PGPT0027695	1
[truncated: 1,177 more rows]
